# Supplementary material for: Inbreeding Depression in Genotypically Matched Diploid and Tetraploid Maize
Source: Front Genet. 2020 Nov 30;11:564928. doi: 10.3389/fgene.2020.564928 (PMC7734256; doi:10.3389/fgene.2020.564928)
Supplement: Supplementary file 4 [file Data_Sheet_4.ZIP]

Archive with 284 entries (237 files):
- yao_etal_2020/
- yao_etal_2020/.DS_Store
- __MACOSX/
- __MACOSX/yao_etal_2020/
- __MACOSX/yao_etal_2020/._.DS_Store
- yao_etal_2020/2008/
- yao_etal_2020/2008/result/
- yao_etal_2020/2008/result/.DS_Store
- __MACOSX/yao_etal_2020/2008/
- __MACOSX/yao_etal_2020/2008/result/
- __MACOSX/yao_etal_2020/2008/result/._.DS_Store
- yao_etal_2020/2008/result/q6/
- yao_etal_2020/2008/result/q6/coef_field_2.csv
- __MACOSX/yao_etal_2020/2008/result/q6/
- __MACOSX/yao_etal_2020/2008/result/q6/._coef_field_2.csv
- yao_etal_2020/2008/result/q6/coef_field_3.csv
- __MACOSX/yao_etal_2020/2008/result/q6/._coef_field_3.csv
- __MACOSX/yao_etal_2020/2008/result/._q6
- yao_etal_2020/2008/result/q1/
- yao_etal_2020/2008/result/q1/A188.Oh43_coefs_field_3.csv
- __MACOSX/yao_etal_2020/2008/result/q1/
- __MACOSX/yao_etal_2020/2008/result/q1/._A188.Oh43_coefs_field_3.csv
- yao_etal_2020/2008/result/q1/A188.Oh43_coefs_field_2.csv
- __MACOSX/yao_etal_2020/2008/result/q1/._A188.Oh43_coefs_field_2.csv
- yao_etal_2020/2008/result/q1/W22.B73_coefs_field_2.csv
- __MACOSX/yao_etal_2020/2008/result/q1/._W22.B73_coefs_field_2.csv
- yao_etal_2020/2008/result/q1/W22.B73_coefs_field_3.csv
- __MACOSX/yao_etal_2020/2008/result/q1/._W22.B73_coefs_field_3.csv
- yao_etal_2020/2008/result/q1/Oh43.A188.W22.B73_coefs_field_2.csv
- __MACOSX/yao_etal_2020/2008/result/q1/._Oh43.A188.W22.B73_coefs_field_2.csv
- yao_etal_2020/2008/result/q1/Oh43.A188.W22.B73_coefs_field_3.csv
- __MACOSX/yao_etal_2020/2008/result/q1/._Oh43.A188.W22.B73_coefs_field_3.csv
- __MACOSX/yao_etal_2020/2008/result/._q1
- yao_etal_2020/2008/result/q7/
- yao_etal_2020/2008/result/q7/W22.B73_S7vsRest_field_2.csv
- __MACOSX/yao_etal_2020/2008/result/q7/
- __MACOSX/yao_etal_2020/2008/result/q7/._W22.B73_S7vsRest_field_2.csv
- yao_etal_2020/2008/result/q7/W22.B73_S7vsRest_field_3.csv
- __MACOSX/yao_etal_2020/2008/result/q7/._W22.B73_S7vsRest_field_3.csv
- yao_etal_2020/2008/result/q7/Oh43.A188.W22.B73_S7vsRest_field_3.csv
- __MACOSX/yao_etal_2020/2008/result/q7/._Oh43.A188.W22.B73_S7vsRest_field_3.csv
- yao_etal_2020/2008/result/q7/Oh43.A188.W22.B73_S7vsRest_field_2.csv
- __MACOSX/yao_etal_2020/2008/result/q7/._Oh43.A188.W22.B73_S7vsRest_field_2.csv
- yao_etal_2020/2008/result/q7/A188.Oh43_S7vsRest_field_2.csv
- __MACOSX/yao_etal_2020/2008/result/q7/._A188.Oh43_S7vsRest_field_2.csv
- yao_etal_2020/2008/result/q7/A188.Oh43_S7vsRest_field_3.csv
- __MACOSX/yao_etal_2020/2008/result/q7/._A188.Oh43_S7vsRest_field_3.csv
- __MACOSX/yao_etal_2020/2008/result/._q7
- yao_etal_2020/2008/result/q2/
- yao_etal_2020/2008/result/q2/2n_coefs_Field3.csv
- __MACOSX/yao_etal_2020/2008/result/q2/
- __MACOSX/yao_etal_2020/2008/result/q2/._2n_coefs_Field3.csv
- yao_etal_2020/2008/result/q2/2n_coefs_Field2.csv
- __MACOSX/yao_etal_2020/2008/result/q2/._2n_coefs_Field2.csv
- yao_etal_2020/2008/result/q2/4n_coefs_Field3.csv
- __MACOSX/yao_etal_2020/2008/result/q2/._4n_coefs_Field3.csv
- yao_etal_2020/2008/result/q2/4n_coefs_Field2.csv
- __MACOSX/yao_etal_2020/2008/result/q2/._4n_coefs_Field2.csv
- __MACOSX/yao_etal_2020/2008/result/._q2
- yao_etal_2020/2008/result/q5/
- yao_etal_2020/2008/result/q5/ploidy_genotype_int_pval_fdr_corrected_field_2.csv
- __MACOSX/yao_etal_2020/2008/result/q5/
- __MACOSX/yao_etal_2020/2008/result/q5/._ploidy_genotype_int_pval_fdr_corrected_field_2.csv
- yao_etal_2020/2008/result/q5/ploidy_genotype_int_pval_fdr_corrected_field_3.csv
- __MACOSX/yao_etal_2020/2008/result/q5/._ploidy_genotype_int_pval_fdr_corrected_field_3.csv
- yao_etal_2020/2008/result/q5/genotype_pval_fdr_corrected_field_2.csv
- __MACOSX/yao_etal_2020/2008/result/q5/._genotype_pval_fdr_corrected_field_2.csv
- yao_etal_2020/2008/result/q5/genotype_pval_fdr_corrected_field_3.csv
- __MACOSX/yao_etal_2020/2008/result/q5/._genotype_pval_fdr_corrected_field_3.csv
- yao_etal_2020/2008/result/q5/ploidy_pval_fdr_corrected_field_3.csv
- __MACOSX/yao_etal_2020/2008/result/q5/._ploidy_pval_fdr_corrected_field_3.csv
- yao_etal_2020/2008/result/q5/ploidy_pval_fdr_corrected_field_2.csv
- __MACOSX/yao_etal_2020/2008/result/q5/._ploidy_pval_fdr_corrected_field_2.csv
- __MACOSX/yao_etal_2020/2008/result/._q5
- yao_etal_2020/2008/result/q4/
- yao_etal_2020/2008/result/q4/genotype_phenotype_coef_2n_field_2.csv
- __MACOSX/yao_etal_2020/2008/result/q4/
- __MACOSX/yao_etal_2020/2008/result/q4/._genotype_phenotype_coef_2n_field_2.csv
- yao_etal_2020/2008/result/q4/genotype_phenotype_coef_2n_field_3.csv
- __MACOSX/yao_etal_2020/2008/result/q4/._genotype_phenotype_coef_2n_field_3.csv
- yao_etal_2020/2008/result/q4/genotype_phenotype_coef_4n_field_3.csv
- __MACOSX/yao_etal_2020/2008/result/q4/._genotype_phenotype_coef_4n_field_3.csv
- yao_etal_2020/2008/result/q4/genotype_phenotype_coef_4n_field_2.csv
- __MACOSX/yao_etal_2020/2008/result/q4/._genotype_phenotype_coef_4n_field_2.csv
- yao_etal_2020/2008/result/q4/sig_genotype_phenotype_coef_2n_field_2.csv
- __MACOSX/yao_etal_2020/2008/result/q4/._sig_genotype_phenotype_coef_2n_field_2.csv
- yao_etal_2020/2008/result/q4/sig_genotype_phenotype_coef_2n_field_3.csv
- __MACOSX/yao_etal_2020/2008/result/q4/._sig_genotype_phenotype_coef_2n_field_3.csv
- yao_etal_2020/2008/result/q4/sig_genotype_phenotype_coef_4n_field_3.csv
- __MACOSX/yao_etal_2020/2008/result/q4/._sig_genotype_phenotype_coef_4n_field_3.csv
- yao_etal_2020/2008/result/q4/sig_genotype_phenotype_coef_4n_field_2.csv
- __MACOSX/yao_etal_2020/2008/result/q4/._sig_genotype_phenotype_coef_4n_field_2.csv
- __MACOSX/yao_etal_2020/2008/result/._q4
- yao_etal_2020/2008/result/q3/
- yao_etal_2020/2008/result/q3/coef_field_2.csv
- __MACOSX/yao_etal_2020/2008/result/q3/
- __MACOSX/yao_etal_2020/2008/result/q3/._coef_field_2.csv
- yao_etal_2020/2008/result/q3/coef_field_3.csv
- __MACOSX/yao_etal_2020/2008/result/q3/._coef_field_3.csv
- __MACOSX/yao_etal_2020/2008/result/._q3
- __MACOSX/yao_etal_2020/2008/._result
- yao_etal_2020/2008/.DS_Store
- __MACOSX/yao_etal_2020/2008/._.DS_Store
- yao_etal_2020/2008/code/
- yao_etal_2020/2008/code/q7.R
- __MACOSX/yao_etal_2020/2008/code/
- __MACOSX/yao_etal_2020/2008/code/._q7.R
- yao_etal_2020/2008/code/q3.R
- __MACOSX/yao_etal_2020/2008/code/._q3.R
- yao_etal_2020/2008/code/q4.R
- __MACOSX/yao_etal_2020/2008/code/._q4.R
- yao_etal_2020/2008/code/q5.R
- __MACOSX/yao_etal_2020/2008/code/._q5.R
- yao_etal_2020/2008/code/q1.R
- __MACOSX/yao_etal_2020/2008/code/._q1.R
- yao_etal_2020/2008/code/q6.R
- __MACOSX/yao_etal_2020/2008/code/._q6.R
- yao_etal_2020/2008/code/q2.R
- __MACOSX/yao_etal_2020/2008/code/._q2.R
- __MACOSX/yao_etal_2020/2008/._code
- yao_etal_2020/2008/data/
- yao_etal_2020/2008/data/Depression_Rates_For_4n_Ploids_All_Phenotypes_Genotype.csv
- __MACOSX/yao_etal_2020/2008/data/
- __MACOSX/yao_etal_2020/2008/data/._Depression_Rates_For_4n_Ploids_All_Phenotypes_Genotype.csv
- yao_etal_2020/2008/data/Depression_Rates_For_2n_Ploids_All_Phenotypes_Genotype.csv
- __MACOSX/yao_etal_2020/2008/data/._Depression_Rates_For_2n_Ploids_All_Phenotypes_Genotype.csv
- __MACOSX/yao_etal_2020/2008/._data
- __MACOSX/yao_etal_2020/._2008
- yao_etal_2020/2009/
- yao_etal_2020/2009/result/
- yao_etal_2020/2009/result/.DS_Store
- __MACOSX/yao_etal_2020/2009/
- __MACOSX/yao_etal_2020/2009/result/
- __MACOSX/yao_etal_2020/2009/result/._.DS_Store
- yao_etal_2020/2009/result/q6/
- yao_etal_2020/2009/result/q6/coef_field_1.csv
- __MACOSX/yao_etal_2020/2009/result/q6/
- __MACOSX/yao_etal_2020/2009/result/q6/._coef_field_1.csv
- yao_etal_2020/2009/result/q6/coef_field_2.csv
- __MACOSX/yao_etal_2020/2009/result/q6/._coef_field_2.csv
- yao_etal_2020/2009/result/q6/coef_field_3.csv
- __MACOSX/yao_etal_2020/2009/result/q6/._coef_field_3.csv
- __MACOSX/yao_etal_2020/2009/result/._q6
- yao_etal_2020/2009/result/q1/
- yao_etal_2020/2009/result/q1/A188.Oh43_coefs_field_1.csv
- __MACOSX/yao_etal_2020/2009/result/q1/
- __MACOSX/yao_etal_2020/2009/result/q1/._A188.Oh43_coefs_field_1.csv
- yao_etal_2020/2009/result/q1/A188.Oh43_coefs_field_3.csv
- __MACOSX/yao_etal_2020/2009/result/q1/._A188.Oh43_coefs_field_3.csv
- yao_etal_2020/2009/result/q1/A188.Oh43_coefs_field_2.csv
- __MACOSX/yao_etal_2020/2009/result/q1/._A188.Oh43_coefs_field_2.csv
- yao_etal_2020/2009/result/q1/W22.B73_coefs_field_2.csv
- __MACOSX/yao_etal_2020/2009/result/q1/._W22.B73_coefs_field_2.csv
- yao_etal_2020/2009/result/q1/Oh43.A188.W22.B73_coefs_field_1.csv
- __MACOSX/yao_etal_2020/2009/result/q1/._Oh43.A188.W22.B73_coefs_field_1.csv
- yao_etal_2020/2009/result/q1/W22.B73_coefs_field_3.csv
- __MACOSX/yao_etal_2020/2009/result/q1/._W22.B73_coefs_field_3.csv
- yao_etal_2020/2009/result/q1/Oh43.A188.W22.B73_coefs_field_2.csv
- __MACOSX/yao_etal_2020/2009/result/q1/._Oh43.A188.W22.B73_coefs_field_2.csv
- yao_etal_2020/2009/result/q1/W22.B73_coefs_field_1.csv
- __MACOSX/yao_etal_2020/2009/result/q1/._W22.B73_coefs_field_1.csv
- yao_etal_2020/2009/result/q1/Oh43.A188.W22.B73_coefs_field_3.csv
- __MACOSX/yao_etal_2020/2009/result/q1/._Oh43.A188.W22.B73_coefs_field_3.csv
- __MACOSX/yao_etal_2020/2009/result/._q1
- yao_etal_2020/2009/result/q7/
- yao_etal_2020/2009/result/q7/W22.B73_S7vsRest_field_2.csv
- __MACOSX/yao_etal_2020/2009/result/q7/
- __MACOSX/yao_etal_2020/2009/result/q7/._W22.B73_S7vsRest_field_2.csv
- yao_etal_2020/2009/result/q7/W22.B73_S7vsRest_field_3.csv
- __MACOSX/yao_etal_2020/2009/result/q7/._W22.B73_S7vsRest_field_3.csv
- yao_etal_2020/2009/result/q7/W22.B73_S7vsRest_field_1.csv
- __MACOSX/yao_etal_2020/2009/result/q7/._W22.B73_S7vsRest_field_1.csv
- yao_etal_2020/2009/result/q7/Oh43.A188.W22.B73_S7vsRest_field_3.csv
- __MACOSX/yao_etal_2020/2009/result/q7/._Oh43.A188.W22.B73_S7vsRest_field_3.csv
- yao_etal_2020/2009/result/q7/Oh43.A188.W22.B73_S7vsRest_field_2.csv
- __MACOSX/yao_etal_2020/2009/result/q7/._Oh43.A188.W22.B73_S7vsRest_field_2.csv
- yao_etal_2020/2009/result/q7/Oh43.A188.W22.B73_S7vsRest_field_1.csv
- __MACOSX/yao_etal_2020/2009/result/q7/._Oh43.A188.W22.B73_S7vsRest_field_1.csv
- yao_etal_2020/2009/result/q7/A188.Oh43_S7vsRest_field_2.csv
- __MACOSX/yao_etal_2020/2009/result/q7/._A188.Oh43_S7vsRest_field_2.csv
- yao_etal_2020/2009/result/q7/A188.Oh43_S7vsRest_field_3.csv
- __MACOSX/yao_etal_2020/2009/result/q7/._A188.Oh43_S7vsRest_field_3.csv
- yao_etal_2020/2009/result/q7/A188.Oh43_S7vsRest_field_1.csv
- __MACOSX/yao_etal_2020/2009/result/q7/._A188.Oh43_S7vsRest_field_1.csv
- __MACOSX/yao_etal_2020/2009/result/._q7
- yao_etal_2020/2009/result/q2/
- yao_etal_2020/2009/result/q2/2n_coefs_Field3.csv
- __MACOSX/yao_etal_2020/2009/result/q2/
- __MACOSX/yao_etal_2020/2009/result/q2/._2n_coefs_Field3.csv
- yao_etal_2020/2009/result/q2/2n_coefs_Field2.csv
- __MACOSX/yao_etal_2020/2009/result/q2/._2n_coefs_Field2.csv
- yao_etal_2020/2009/result/q2/2n_coefs_Field1.csv
- __MACOSX/yao_etal_2020/2009/result/q2/._2n_coefs_Field1.csv
- yao_etal_2020/2009/result/q2/4n_coefs_Field1.csv
- __MACOSX/yao_etal_2020/2009/result/q2/._4n_coefs_Field1.csv
- yao_etal_2020/2009/result/q2/4n_coefs_Field3.csv
- __MACOSX/yao_etal_2020/2009/result/q2/._4n_coefs_Field3.csv
- yao_etal_2020/2009/result/q2/4n_coefs_Field2.csv
- __MACOSX/yao_etal_2020/2009/result/q2/._4n_coefs_Field2.csv
- __MACOSX/yao_etal_2020/2009/result/._q2
- yao_etal_2020/2009/result/q5/
- yao_etal_2020/2009/result/q5/ploidy_genotype_int_pval_fdr_corrected_field_2.csv
- __MACOSX/yao_etal_2020/2009/result/q5/
- __MACOSX/yao_etal_2020/2009/result/q5/._ploidy_genotype_int_pval_fdr_corrected_field_2.csv
- yao_etal_2020/2009/result/q5/ploidy_genotype_int_pval_fdr_corrected_field_3.csv
- __MACOSX/yao_etal_2020/2009/result/q5/._ploidy_genotype_int_pval_fdr_corrected_field_3.csv
- yao_etal_2020/2009/result/q5/ploidy_genotype_int_pval_fdr_corrected_field_1.csv
- __MACOSX/yao_etal_2020/2009/result/q5/._ploidy_genotype_int_pval_fdr_corrected_field_1.csv
- yao_etal_2020/2009/result/q5/genotype_pval_fdr_corrected_field_2.csv
- __MACOSX/yao_etal_2020/2009/result/q5/._genotype_pval_fdr_corrected_field_2.csv
- yao_etal_2020/2009/result/q5/genotype_pval_fdr_corrected_field_3.csv
- __MACOSX/yao_etal_2020/2009/result/q5/._genotype_pval_fdr_corrected_field_3.csv
- yao_etal_2020/2009/result/q5/genotype_pval_fdr_corrected_field_1.csv
- __MACOSX/yao_etal_2020/2009/result/q5/._genotype_pval_fdr_corrected_field_1.csv
- yao_etal_2020/2009/result/q5/ploidy_pval_fdr_corrected_field_1.csv
- __MACOSX/yao_etal_2020/2009/result/q5/._ploidy_pval_fdr_corrected_field_1.csv
- yao_etal_2020/2009/result/q5/ploidy_pval_fdr_corrected_field_3.csv
- __MACOSX/yao_etal_2020/2009/result/q5/._ploidy_pval_fdr_corrected_field_3.csv
- yao_etal_2020/2009/result/q5/ploidy_pval_fdr_corrected_field_2.csv
- __MACOSX/yao_etal_2020/2009/result/q5/._ploidy_pval_fdr_corrected_field_2.csv
- __MACOSX/yao_etal_2020/2009/result/._q5
- yao_etal_2020/2009/result/q4/
- yao_etal_2020/2009/result/q4/genotype_phenotype_coef_2n_field_2.csv
- __MACOSX/yao_etal_2020/2009/result/q4/
- __MACOSX/yao_etal_2020/2009/result/q4/._genotype_phenotype_coef_2n_field_2.csv
- yao_etal_2020/2009/result/q4/genotype_phenotype_coef_2n_field_3.csv
- __MACOSX/yao_etal_2020/2009/result/q4/._genotype_phenotype_coef_2n_field_3.csv
- yao_etal_2020/2009/result/q4/genotype_phenotype_coef_2n_field_1.csv
- __MACOSX/yao_etal_2020/2009/result/q4/._genotype_phenotype_coef_2n_field_1.csv
- yao_etal_2020/2009/result/q4/genotype_phenotype_coef_4n_field_3.csv
- __MACOSX/yao_etal_2020/2009/result/q4/._genotype_phenotype_coef_4n_field_3.csv
- yao_etal_2020/2009/result/q4/genotype_phenotype_coef_4n_field_2.csv
- __MACOSX/yao_etal_2020/2009/result/q4/._genotype_phenotype_coef_4n_field_2.csv
- yao_etal_2020/2009/result/q4/genotype_phenotype_coef_4n_field_1.csv
- __MACOSX/yao_etal_2020/2009/result/q4/._genotype_phenotype_coef_4n_field_1.csv
- yao_etal_2020/2009/result/q4/sig_genotype_phenotype_coef_2n_field_1.csv
- __MACOSX/yao_etal_2020/2009/result/q4/._sig_genotype_phenotype_coef_2n_field_1.csv
- yao_etal_2020/2009/result/q4/sig_genotype_phenotype_coef_4n_field_1.csv
- __MACOSX/yao_etal_2020/2009/result/q4/._sig_genotype_phenotype_coef_4n_field_1.csv
- yao_etal_2020/2009/result/q4/sig_genotype_phenotype_coef_4n_field_3.csv
- __MACOSX/yao_etal_2020/2009/result/q4/._sig_genotype_phenotype_coef_4n_field_3.csv
- yao_etal_2020/2009/result/q4/sig_genotype_phenotype_coef_4n_field_2.csv
- __MACOSX/yao_etal_2020/2009/result/q4/._sig_genotype_phenotype_coef_4n_field_2.csv
- __MACOSX/yao_etal_2020/2009/result/._q4
- yao_etal_2020/2009/result/q3/
- yao_etal_2020/2009/result/q3/coef_field_1.csv
- __MACOSX/yao_etal_2020/2009/result/q3/
- __MACOSX/yao_etal_2020/2009/result/q3/._coef_field_1.csv
- yao_etal_2020/2009/result/q3/coef_field_2.csv
- __MACOSX/yao_etal_2020/2009/result/q3/._coef_field_2.csv
- yao_etal_2020/2009/result/q3/coef_field_3.csv
- __MACOSX/yao_etal_2020/2009/result/q3/._coef_field_3.csv
- __MACOSX/yao_etal_2020/2009/result/._q3
- __MACOSX/yao_etal_2020/2009/._result
- yao_etal_2020/2009/.DS_Store
- __MACOSX/yao_etal_2020/2009/._.DS_Store
- yao_etal_2020/2009/code/
- yao_etal_2020/2009/code/q7.R
- __MACOSX/yao_etal_2020/2009/code/
- __MACOSX/yao_etal_2020/2009/code/._q7.R
- yao_etal_2020/2009/code/q3.R
- __MACOSX/yao_etal_2020/2009/code/._q3.R
- yao_etal_2020/2009/code/q4.R
- __MACOSX/yao_etal_2020/2009/code/._q4.R
- yao_etal_2020/2009/code/q5.R
- __MACOSX/yao_etal_2020/2009/code/._q5.R
- yao_etal_2020/2009/code/q1.R
- __MACOSX/yao_etal_2020/2009/code/._q1.R
- yao_etal_2020/2009/code/q6.R
- __MACOSX/yao_etal_2020/2009/code/._q6.R
- yao_etal_2020/2009/code/q2.R
- __MACOSX/yao_etal_2020/2009/code/._q2.R
- __MACOSX/yao_etal_2020/2009/._code
- yao_etal_2020/2009/data/
- yao_etal_2020/2009/data/Depression_Rates_For_4n_Ploids_All_Phenotypes_Genotype.csv
- __MACOSX/yao_etal_2020/2009/data/
- __MACOSX/yao_etal_2020/2009/data/._Depression_Rates_For_4n_Ploids_All_Phenotypes_Genotype.csv
- yao_etal_2020/2009/data/Depression_Rates_For_2n_Ploids_All_Phenotypes_Genotype.csv
- __MACOSX/yao_etal_2020/2009/data/._Depression_Rates_For_2n_Ploids_All_Phenotypes_Genotype.csv
- __MACOSX/yao_etal_2020/2009/._data
- __MACOSX/yao_etal_2020/._2009
- yao_etal_2020/README.txt
- __MACOSX/yao_etal_2020/._README.txt
- __MACOSX/._yao_etal_2020
