# Supplementary material for: Inbreeding Depression in Genotypically Matched Diploid and Tetraploid Maize
Source: Front Genet. 2020 Nov 30;11:564928. doi: 10.3389/fgene.2020.564928 (PMC7734256; doi:10.3389/fgene.2020.564928)
Supplement: Supplementary file 4 [file Data_Sheet_4.ZIP › yao_etal_2020/2008/result/q6/coef_field_2.csv]

Phenotype	Estimate	StdErr	PValue	Fdr
Ear_Length	0.935351077701262	0.0136122594558629	0	0
Flower_Time	1.0238135873953	0.00956152525878712	0	0
Height_at_4_Week	0.964280888513341	0.0246674387675506	0	0
Adult_Plant_Height	0.95385725305268	0.0188462511221862	0	0
5th_Leaf_Length	0.965500089401564	0.0149445726088552	0	0
7th_Leaf_Length	0.96020208831873	0.0134602222801991	0	0
Silk_Time	1.01810285334504	0.00965594984158225	0	0
Tassel_Branch	1.00084091648758	0.0280804183582584	0	0
5th_Leaf_Width	1.00544450951228	0.0133944805849055	0	0
7th_Leaf_Width	1.01597678955403	0.0156367006309149	0	0
