# Supplementary material for: Inbreeding Depression in Genotypically Matched Diploid and Tetraploid Maize
Source: Front Genet. 2020 Nov 30;11:564928. doi: 10.3389/fgene.2020.564928 (PMC7734256; doi:10.3389/fgene.2020.564928)
Supplement: Supplementary file 4 [file Data_Sheet_4.ZIP › yao_etal_2020/2008/result/q6/coef_field_3.csv]

Phenotype	Estimate	StdErr	PValue	Fdr
Ear_Length	0.948062598215411	0.0145010501615672	0	0
Flower_Time	1.00547363076506	0.00898651580555666	0	0
Height_at_4_Week	1.02755105502731	0.0276316387267472	0	0
Adult_Plant_Height	0.963238265211295	0.0187882248531883	0	0
5th_Leaf_Length	0.967932569545297	0.0140004351441725	0	0
7th_Leaf_Length	0.959525229576351	0.0133063653342603	0	0
Silk_Time	1.01005018433836	0.00974310054215459	0	0
Tassel_Branch	0.975174739755014	0.0246291041022694	0	0
5th_Leaf_Width	0.955915583898522	0.0147833049420184	0	0
7th_Leaf_Width	0.934542105874037	0.0157133507090716	0	0
