# Supplementary material for: Inbreeding Depression in Genotypically Matched Diploid and Tetraploid Maize
Source: Front Genet. 2020 Nov 30;11:564928. doi: 10.3389/fgene.2020.564928 (PMC7734256; doi:10.3389/fgene.2020.564928)
Supplement: Supplementary file 4 [file Data_Sheet_4.ZIP › yao_etal_2020/2008/result/q1/A188.Oh43_coefs_field_3.csv]

	Estimate	StdError	PValue	Fdr
Ear_Length	-0.0151359891717317	0.0166768655276375	0.399071745806625	0.911686054952653
Flower_Time	-0.0127477727507435	0.00644804197004045	0.0954200012904845	0.714457461753509
Height_at_4_Week	0.0409668122115548	0.0249500158022765	0.151706989581866	0.714457461753509
Adult_Plant_Height	-0.00723939470987755	0.0105515637763958	0.518271315204273	0.911686054952653
5th_Leaf_Length	-0.00288214916023858	0.0121593152332233	0.820517449457388	0.911686054952653
7th_Leaf_Length	-0.00450475510752564	0.0116100802379803	0.711405538441239	0.911686054952653
Silk_Time	-0.00989437261729659	0.00712593465255006	0.214337238526053	0.714457461753509
Tassel_Branch	0.00118770505086865	0.0265492778801517	0.965769552369902	0.965769552369902
5th_Leaf_Width	-0.00287068275926144	0.0117927340444267	0.815782928218995	0.911686054952653
7th_Leaf_Width	0.00599421250042872	0.0151318075636145	0.705709988368049	0.911686054952653
