# Supplementary material for: Inbreeding Depression in Genotypically Matched Diploid and Tetraploid Maize
Source: Front Genet. 2020 Nov 30;11:564928. doi: 10.3389/fgene.2020.564928 (PMC7734256; doi:10.3389/fgene.2020.564928)
Supplement: Supplementary file 4 [file Data_Sheet_4.ZIP › yao_etal_2020/2008/result/q1/A188.Oh43_coefs_field_2.csv]

	Estimate	StdError	PValue	Fdr
Ear_Length	0.00746684040503648	0.0192146843300395	0.710986615780019	0.893064017814566
Flower_Time	0.00750173104962503	0.0126702298163877	0.575416095943727	0.893064017814566
Height_at_4_Week	-0.0390394967849311	0.0273657348525603	0.203598267016045	0.615785553925315
Adult_Plant_Height	-0.0425382518740903	0.0125257810149613	0.0145665164061718	0.145665164061718
5th_Leaf_Length	0.00277601429318263	0.0197955216466605	0.893064017814566	0.893064017814566
7th_Leaf_Length	-0.000943936794912664	0.004880644088322	0.853023561374838	0.893064017814566
Silk_Time	0.0105228278216035	0.0108451718563838	0.369379970932673	0.738759941865346
Tassel_Branch	-0.0827344013449395	0.0471269183333821	0.129688337377048	0.615785553925315
5th_Leaf_Width	-0.00421294482196668	0.0163181321950402	0.804898892486513	0.893064017814566
7th_Leaf_Width	-0.024730081808311	0.0192520192280246	0.246314221570126	0.615785553925315
