# Supplementary material for: Inbreeding Depression in Genotypically Matched Diploid and Tetraploid Maize
Source: Front Genet. 2020 Nov 30;11:564928. doi: 10.3389/fgene.2020.564928 (PMC7734256; doi:10.3389/fgene.2020.564928)
Supplement: Supplementary file 4 [file Data_Sheet_4.ZIP › yao_etal_2020/2008/result/q1/W22.B73_coefs_field_2.csv]

	Estimate	StdError	PValue	Fdr
Ear_Length	0.0136383056463327	0.0163196981365493	0.435335339845749	0.483705933161944
Flower_Time	-0.0105784454714558	0.00526990913459858	0.091492373155718	0.304974577185727
Height_at_4_Week	0.0360574576653941	0.0130048027514216	0.0323101512017121	0.236082771011899
Adult_Plant_Height	0.0309474274837961	0.0180552465653763	0.13735054220109	0.343376355502726
5th_Leaf_Length	0.00536058237754228	0.0136783454339604	0.708671273295374	0.708671273295374
7th_Leaf_Length	0.0170581419161779	0.0161191543375467	0.330672938387744	0.444791025104309
Silk_Time	-0.0127232832730185	0.00511149786501336	0.0472165542023797	0.236082771011899
Tassel_Branch	0.0332555901320145	0.0269683933911631	0.263643710460554	0.444791025104309
5th_Leaf_Width	0.0161572625590195	0.015631139615666	0.341148295832288	0.444791025104309
7th_Leaf_Width	0.0164666988069736	0.0164635678639714	0.355832820083447	0.444791025104309
