# Supplementary material for: Inbreeding Depression in Genotypically Matched Diploid and Tetraploid Maize
Source: Front Genet. 2020 Nov 30;11:564928. doi: 10.3389/fgene.2020.564928 (PMC7734256; doi:10.3389/fgene.2020.564928)
Supplement: Supplementary file 4 [file Data_Sheet_4.ZIP › yao_etal_2020/2008/result/q1/W22.B73_coefs_field_3.csv]

	Estimate	StdError	PValue	Fdr
Ear_Length	-0.0259511910374378	0.0165003326013532	0.166834201734375	0.995653917334031
Flower_Time	0.00777771303919561	0.0114436687397185	0.52206764676876	0.995653917334031
Height_at_4_Week	0.0177635399355364	0.0327785955495823	0.607392828360504	0.995653917334031
Adult_Plant_Height	-0.00328040070243336	0.015913418462445	0.843497968082008	0.995653917334031
5th_Leaf_Length	-0.0288767146310043	0.0229336345812159	0.254747123603523	0.995653917334031
7th_Leaf_Length	-0.0102708493968783	0.0192932372667984	0.613607960720543	0.995653917334031
Silk_Time	0.00685192320891822	0.00986159420920145	0.513168269460173	0.995653917334031
Tassel_Branch	-0.00250674085101604	0.0352087405231436	0.945555148275793	0.995653917334031
5th_Leaf_Width	-0.000114943096341788	0.0202445363093235	0.995653917334031	0.995653917334031
7th_Leaf_Width	-0.00514970564197279	0.020632225365047	0.811225779963121	0.995653917334031
