# Supplementary material for: Inbreeding Depression in Genotypically Matched Diploid and Tetraploid Maize
Source: Front Genet. 2020 Nov 30;11:564928. doi: 10.3389/fgene.2020.564928 (PMC7734256; doi:10.3389/fgene.2020.564928)
Supplement: Supplementary file 4 [file Data_Sheet_4.ZIP › yao_etal_2020/2008/result/q1/Oh43.A188.W22.B73_coefs_field_2.csv]

	Estimate	StdError	PValue	Fdr
Ear_Length	-0.0238792559025858	0.0101282975297264	0.0564629652170297	0.51552653908725
Flower_Time	-0.00448973943383164	0.00941851571422135	0.650445389526876	0.929207699324109
Height_at_4_Week	0.0325189983315767	0.0169270682293592	0.10310530781745	0.51552653908725
Adult_Plant_Height	0.000886812920387245	0.0185125353111026	0.963347969921651	0.984124654337755
5th_Leaf_Length	0.0134615655289587	0.0192763717444699	0.511106240232178	0.851843733720297
7th_Leaf_Length	-0.0030453995848793	0.0205118094601985	0.886835633774254	0.984124654337755
Silk_Time	0.000198678011773269	0.00957890652843738	0.984124654337755	0.984124654337755
Tassel_Branch	-0.0430826601935996	0.0328215214890254	0.237277807737545	0.597653527526949
5th_Leaf_Width	0.0154485618084127	0.0135848936453593	0.298826763763475	0.597653527526949
7th_Leaf_Width	0.0217738143214056	0.0174491538085025	0.258578985995104	0.597653527526949
