# Supplementary material for: Inbreeding Depression in Genotypically Matched Diploid and Tetraploid Maize
Source: Front Genet. 2020 Nov 30;11:564928. doi: 10.3389/fgene.2020.564928 (PMC7734256; doi:10.3389/fgene.2020.564928)
Supplement: Supplementary file 4 [file Data_Sheet_4.ZIP › yao_etal_2020/2008/result/q1/Oh43.A188.W22.B73_coefs_field_3.csv]

	Estimate	StdError	PValue	Fdr
Ear_Length	-0.0147266908464448	0.0235857327638399	0.555354468428924	0.793363526327035
Flower_Time	-0.00649572361236604	0.00970777992095054	0.528307130939931	0.793363526327035
Height_at_4_Week	-0.0480117833124981	0.0314541156321269	0.177760113789943	0.355520227579885
Adult_Plant_Height	0.001490449114223	0.0250449677732342	0.954477784752106	0.954477784752106
5th_Leaf_Length	-0.00674056920883189	0.0139247917415541	0.645497434734184	0.80687179341773
7th_Leaf_Length	-0.0028792569990187	0.0116201175037841	0.812564766543734	0.902849740604149
Silk_Time	-0.0100443874084151	0.00616358229357174	0.154301205800974	0.355520227579885
Tassel_Branch	-0.0588597929149879	0.0200813004565853	0.0262503652997888	0.169159655660227
5th_Leaf_Width	0.0174421303965441	0.0103319888503828	0.142345377456797	0.355520227579885
7th_Leaf_Width	0.0252870026846174	0.00923607674102046	0.0338319311320455	0.169159655660227
