# Supplementary material for: Inbreeding Depression in Genotypically Matched Diploid and Tetraploid Maize
Source: Front Genet. 2020 Nov 30;11:564928. doi: 10.3389/fgene.2020.564928 (PMC7734256; doi:10.3389/fgene.2020.564928)
Supplement: Supplementary file 4 [file Data_Sheet_4.ZIP › yao_etal_2020/2008/result/q7/W22.B73_S7vsRest_field_2.csv]

	FDR.2n.S7	FDR.4n.S7
Ear_Length	0.0577352763974814	0.245316690051154
Flower_Time	0.157832122336552	0.991293157404285
Height_at_4_Week	0.0577352763974814	0.991293157404285
Adult_Plant_Height	0.0652024322944378	0.991293157404285
5th_Leaf_Length	0.761796047525001	0.991293157404285
7th_Leaf_Length	0.569799467732632	0.991293157404285
Silk_Time	0.0652024322944378	0.991293157404285
Tassel_Branch	0.0919564808942529	0.991293157404285
5th_Leaf_Width	0.068979628321593	0.932277006801412
7th_Leaf_Width	0.0652024322944378	0.685597461308863
