# Supplementary material for: Inbreeding Depression in Genotypically Matched Diploid and Tetraploid Maize
Source: Front Genet. 2020 Nov 30;11:564928. doi: 10.3389/fgene.2020.564928 (PMC7734256; doi:10.3389/fgene.2020.564928)
Supplement: Supplementary file 4 [file Data_Sheet_4.ZIP › yao_etal_2020/2008/result/q7/W22.B73_S7vsRest_field_3.csv]

	FDR.2n.S7	FDR.4n.S7
Ear_Length	0.147314337	0.027378963
Adult_Plant_Height	0.147314337	0.099909529
Height_at_4_Week	0.435188968	0.445720626
7th_Leaf_Width	0.724313766	0.445720626
Tassel_Branch	0.860461732	0.445720626
5th_Leaf_Width	0.860461732	0.511824713
7th_Leaf_Length	0.946236015	0.445720626
Silk_Time	0.946236015	0.445720626
Flower_Time	0.997661814	0.445720626
5th_Leaf_Length	0.997661814	0.445720626
