# Supplementary material for: Inbreeding Depression in Genotypically Matched Diploid and Tetraploid Maize
Source: Front Genet. 2020 Nov 30;11:564928. doi: 10.3389/fgene.2020.564928 (PMC7734256; doi:10.3389/fgene.2020.564928)
Supplement: Supplementary file 4 [file Data_Sheet_4.ZIP › yao_etal_2020/2008/result/q7/Oh43.A188.W22.B73_S7vsRest_field_3.csv]

	FDR.2n.S7	FDR.4n.S7
Ear_Length	0.229491953551632	0.144781996629832
Flower_Time	0.113612955278251	0.247214774058384
Height_at_4_Week	0.719218757733368	0.392815861321214
Adult_Plant_Height	0.481711462717965	0.477012889004033
5th_Leaf_Length	0.229491953551632	0.145097749911741
7th_Leaf_Length	0.0855444557925883	0.111671069947859
Silk_Time	0.0210987857428774	0.144781996629832
Tassel_Branch	0.221511550533854	0.0141202349286818
5th_Leaf_Width	0.0214719680347271	0.187029061502968
7th_Leaf_Width	0.0177658584474116	0.188895750752811
