# Supplementary material for: Inbreeding Depression in Genotypically Matched Diploid and Tetraploid Maize
Source: Front Genet. 2020 Nov 30;11:564928. doi: 10.3389/fgene.2020.564928 (PMC7734256; doi:10.3389/fgene.2020.564928)
Supplement: Supplementary file 4 [file Data_Sheet_4.ZIP › yao_etal_2020/2008/result/q7/Oh43.A188.W22.B73_S7vsRest_field_2.csv]

	FDR.2n.S7	FDR.4n.S7
Ear_Length	0.0263570722121753	0.00210853819493817
Flower_Time	0.28592980131523	0.702522593622352
Height_at_4_Week	0.265218165533786	0.984142397474858
Adult_Plant_Height	0.567627195624953	0.702522593622352
5th_Leaf_Length	0.28592980131523	0.702522593622352
7th_Leaf_Length	0.567627195624953	0.702522593622352
Silk_Time	0.643412409373368	0.702522593622352
Tassel_Branch	0.987395266937409	0.702522593622352
5th_Leaf_Width	0.265218165533786	0.702522593622352
7th_Leaf_Width	0.28592980131523	0.984142397474858
