# Supplementary material for: Inbreeding Depression in Genotypically Matched Diploid and Tetraploid Maize
Source: Front Genet. 2020 Nov 30;11:564928. doi: 10.3389/fgene.2020.564928 (PMC7734256; doi:10.3389/fgene.2020.564928)
Supplement: Supplementary file 4 [file Data_Sheet_4.ZIP › yao_etal_2020/2008/result/q7/A188.Oh43_S7vsRest_field_2.csv]

	FDR.2n.S7	FDR.4n.S7
Ear_Length	0.580382841439127	0.523172996206949
Flower_Time	0.580382841439127	0.259709867498838
Height_at_4_Week	0.999161369475075	0.305865995139059
Adult_Plant_Height	0.580382841439127	0.259709867498838
5th_Leaf_Length	0.580382841439127	0.497030626360443
7th_Leaf_Length	0.580382841439127	0.259709867498838
Silk_Time	0.821873777531629	0.259709867498838
Tassel_Branch	0.667682984188998	0.523172996206949
5th_Leaf_Width	0.93843495079181	0.534269357456854
7th_Leaf_Width	0.999161369475075	0.337312930583502
