# Supplementary material for: Inbreeding Depression in Genotypically Matched Diploid and Tetraploid Maize
Source: Front Genet. 2020 Nov 30;11:564928. doi: 10.3389/fgene.2020.564928 (PMC7734256; doi:10.3389/fgene.2020.564928)
Supplement: Supplementary file 4 [file Data_Sheet_4.ZIP › yao_etal_2020/2008/result/q7/A188.Oh43_S7vsRest_field_3.csv]

	FDR.2n.S7	FDR.4n.S7
Ear_Length	0.0299429379619335	0.0181037466515751
Flower_Time	0.00501894866244523	0.0181037466515751
Height_at_4_Week	0.0254748051717687	0.291819233440424
Adult_Plant_Height	0.0572526727032763	0.0225685778651731
5th_Leaf_Length	0.0254748051717687	0.0196864145698092
7th_Leaf_Length	0.0305987510077661	0.0215401261077149
Silk_Time	0.00739614608314731	0.0196864145698092
Tassel_Branch	0.148425443103451	0.179357297827567
5th_Leaf_Width	0.0151447993489221	0.0181037466515751
7th_Leaf_Width	0.0254748051717687	0.032496237107411
