# Supplementary material for: Inbreeding Depression in Genotypically Matched Diploid and Tetraploid Maize
Source: Front Genet. 2020 Nov 30;11:564928. doi: 10.3389/fgene.2020.564928 (PMC7734256; doi:10.3389/fgene.2020.564928)
Supplement: Supplementary file 4 [file Data_Sheet_4.ZIP › yao_etal_2020/2008/result/q2/2n_coefs_Field3.csv]

	Estimate	StdError	PValue	Phenotype	Fdr
A188/Oh43	0.00359142975512752	0.0191682726500419	0.852299990482977	Ear_Length	0.962559677792713
A188/W22	0.0106526565929243	0.0220226686128175	0.631162942258886	Ear_Length	0.958173429964074
B73/A188	0.0188530254914025	0.0191682726500419	0.331103737745498	Ear_Length	0.856632566674774
B73/Oh43	0.0133435965341397	0.0191682726500419	0.490275531376529	Ear_Length	0.923707522883316
B73/W22	-0.00182414412553481	0.0191682726500419	0.924647561761616	Ear_Length	0.962559677792713
B73/W22xA188/Oh43	0.0294368981523324	0.0191682726500419	0.132291538231734	Ear_Length	0.732336671220174
Oh43/A188	0.00577872300529342	0.0191682726500419	0.76457738726258	Ear_Length	0.962559677792713
Oh43/A188/W22/B73	0.0141506720983738	0.0191682726500419	0.464577098851135	Ear_Length	0.915952580101878
Oh43/B73	-0.0034292644515176	0.0191682726500419	0.858894897253519	Ear_Length	0.962559677792713
Oh43/W22	0.0312815607709615	0.0191682726500419	0.110349471042718	Ear_Length	0.732336671220174
W22/A188	0.000234208267021427	0.0191682726500419	0.990310522476931	Ear_Length	0.990310522476931
W22/B73	0.00733980522376536	0.0191682726500419	0.703761435677936	Ear_Length	0.958173429964074
W22/Oh43	-0.00388916277683677	0.0191682726500419	0.840220010856938	Ear_Length	0.962559677792713
A188/Oh431	0.0144729614170154	0.0111726725428786	0.202432348869991	Flower_Time	0.806436853129179
A188/W221	-0.0147845651833006	0.0128364234703644	0.256089080985375	Flower_Time	0.806436853129179
B73/A1881	-0.0221805155240155	0.0111726725428786	0.0538337464783514	Flower_Time	0.732336671220174
B73/Oh431	-0.00883482607214711	0.0111726725428786	0.433638494389338	Flower_Time	0.915952580101878
B73/W221	-0.0121960092234113	0.0111726725428787	0.281385434666778	Flower_Time	0.806436853129179
B73/W22xA188/Oh431	0.010992645456331	0.0111726725428786	0.330941871280412	Flower_Time	0.856632566674774
Oh43/A1881	-0.00810942923980815	0.0111726725428787	0.472067868206353	Flower_Time	0.915952580101878
Oh43/A188/W22/B731	-0.00106396385114032	0.0111726725428787	0.924596755395804	Flower_Time	0.962559677792713
Oh43/B731	-0.00285033827312045	0.0111726725428787	0.799908193264494	Flower_Time	0.962559677792713
Oh43/W221	0.00113798308331016	0.0111726725428787	0.919368953579946	Flower_Time	0.962559677792713
W22/A1881	-0.00430164397800877	0.0111726725428787	0.702216613266835	Flower_Time	0.958173429964074
W22/B731	-0.0173829142915096	0.0111726725428787	0.127431920995862	Flower_Time	0.732336671220174
W22/Oh431	-0.00822874723186847	0.0111726725428787	0.465615942510281	Flower_Time	0.915952580101878
A188/Oh432	-0.0545069335788249	0.0324132952276548	0.100064396057374	Height_at_4_Week	0.732336671220174
A188/W222	0.0461023755268712	0.0324132952276548	0.16231543520945	Height_at_4_Week	0.806436853129179
B73/A1882	0.00624700640029031	0.0324132952276548	0.848099557772277	Height_at_4_Week	0.962559677792713
B73/Oh432	-0.00594066029247079	0.0324132952276548	0.855461428434516	Height_at_4_Week	0.962559677792713
B73/W222	0.0160563595367138	0.0324132952276548	0.622925581426219	Height_at_4_Week	0.958173429964074
B73/W22xA188/Oh432	-0.0298329350766063	0.0324132952276548	0.362624459722024	Height_at_4_Week	0.872984810441909
Oh43/A1882	-0.0283528261539159	0.0324132952276548	0.386696555661451	Height_at_4_Week	0.895938877192238
Oh43/A188/W22/B732	0.0306833731915387	0.0324132952276548	0.349242507952023	Height_at_4_Week	0.856632566674774
Oh43/B732	-0.0175941333775261	0.0324132952276548	0.590132434360917	Height_at_4_Week	0.958173429964074
Oh43/W222	-0.0212981943719051	0.0324132952276548	0.514712943486014	Height_at_4_Week	0.942432150044815
W22/A1882	-0.0156142948038569	0.0324132952276548	0.632502015951129	Height_at_4_Week	0.958173429964074
W22/B732	-0.0364718121859488	0.0324132952276548	0.266888659713025	Height_at_4_Week	0.806436853129179
W22/Oh432	-0.0309802898175008	0.0324132952276548	0.344647884768991	Height_at_4_Week	0.856632566674774
A188/Oh433	0.0248906161777718	0.0184584985464891	0.184911505755817	Adult_Plant_Height	0.806436853129179
A188/W223	0.0281075935147298	0.0212072002522676	0.192383682709692	Adult_Plant_Height	0.806436853129179
B73/A1883	0.0192194148739898	0.0184584985464891	0.303873220766231	Adult_Plant_Height	0.822989972908543
B73/Oh433	0.0251151716032772	0.0184584985464891	0.18106424257915	Adult_Plant_Height	0.806436853129179
B73/W223	0.0215695959946571	0.0184584985464891	0.249336580615012	Adult_Plant_Height	0.806436853129179
B73/W22xA188/Oh433	0.0208933766099	0.0184584985464891	0.264248815941894	Adult_Plant_Height	0.806436853129179
Oh43/A1883	-0.00320100960791184	0.0184584985464891	0.863177354056368	Adult_Plant_Height	0.962559677792713
Oh43/A188/W22/B733	0.02444441052932	0.0184584985464891	0.192741937148462	Adult_Plant_Height	0.806436853129179
Oh43/B733	0.0206367191092889	0.0184584985464891	0.270072512455071	Adult_Plant_Height	0.806436853129179
Oh43/W223	0.00843969789069502	0.0184584985464891	0.649922488824162	Adult_Plant_Height	0.958173429964074
W22/A1883	0.00421778123438333	0.0184584985464891	0.820392835005433	Adult_Plant_Height	0.962559677792713
W22/B733	0.00855600746043379	0.0184584985464891	0.645438277422113	Adult_Plant_Height	0.958173429964074
W22/Oh433	-0.00571131987416711	0.0184584985464891	0.7585736084124	Adult_Plant_Height	0.962559677792713
A188/Oh434	-0.00793804293831684	0.0175757843858105	0.654025381032149	5th_Leaf_Length	0.958173429964074
A188/W224	0.0308047517565721	0.0201930388932666	0.135200616225263	5th_Leaf_Length	0.732336671220174
B73/A1884	0.0134316161486082	0.0175757843858105	0.449340429768421	5th_Leaf_Length	0.915952580101878
B73/Oh434	0.00698592368643032	0.0175757843858105	0.693184873221296	5th_Leaf_Length	0.958173429964074
B73/W224	0.00375528504060275	0.0175757843858105	0.83192339888904	5th_Leaf_Length	0.962559677792713
B73/W22xA188/Oh434	0.0217446622180394	0.0185429449102531	0.248043327441023	5th_Leaf_Length	0.806436853129179
Oh43/A1884	0.00646594720740456	0.0175757843858105	0.714944790050117	5th_Leaf_Length	0.958173429964074
Oh43/A188/W22/B734	0.00688622570429879	0.0175757843858105	0.697337387827732	5th_Leaf_Length	0.958173429964074
Oh43/B734	0.0153304355774934	0.0201930388932666	0.452300957731841	5th_Leaf_Length	0.915952580101878
Oh43/W224	0.0120252519576969	0.0175757843858105	0.497898193146781	5th_Leaf_Length	0.924668072986878
W22/A1884	0.00274976760312382	0.0175757843858105	0.876483797604758	5th_Leaf_Length	0.962559677792713
W22/B734	0.0270110344798861	0.0175757843858105	0.132408681285535	5th_Leaf_Length	0.732336671220174
W22/Oh434	-0.00178133350407045	0.0175757843858105	0.919790657568338	5th_Leaf_Length	0.962559677792713
A188/Oh435	0.00751371362010683	0.016022617734771	0.641593580431253	7th_Leaf_Length	0.958173429964074
A188/W225	0.0332765065022464	0.0184085862677847	0.0779995344030945	7th_Leaf_Length	0.732336671220174
B73/A1885	0.0323056691767484	0.016022617734771	0.0503568675513996	7th_Leaf_Length	0.732336671220174
B73/Oh435	0.0173445359357095	0.016022617734771	0.285354578799556	7th_Leaf_Length	0.806436853129179
B73/W225	-0.00227447740228903	0.016022617734771	0.887811468385649	7th_Leaf_Length	0.962559677792713
B73/W22xA188/Oh435	0.0289077609326601	0.016022617734771	0.0785522656657639	7th_Leaf_Length	0.732336671220174
Oh43/A1885	0.00905269340502106	0.016022617734771	0.575156062644256	7th_Leaf_Length	0.958173429964074
Oh43/A188/W22/B735	0.00973940162468997	0.016022617734771	0.546637226823347	7th_Leaf_Length	0.958173429964074
Oh43/B735	0.00418616336862769	0.016022617734771	0.795195449838196	7th_Leaf_Length	0.962559677792713
Oh43/W225	0.0155671260980693	0.016022617734771	0.336960777085679	7th_Leaf_Length	0.856632566674774
W22/A1885	0.00907208895422627	0.016022617734771	0.574340651668522	7th_Leaf_Length	0.958173429964074
W22/B735	0.0268983732529529	0.016022617734771	0.100802854916248	7th_Leaf_Length	0.732336671220174
W22/Oh435	-0.00120641155131964	0.016022617734771	0.940346762151342	7th_Leaf_Length	0.962559677792713
A188/Oh436	0.00946061463932763	0.0126301606864164	0.458002238439105	Silk_Time	0.915952580101878
A188/W226	-0.0340598113098111	0.0126301606864164	0.0100348054723308	Silk_Time	0.732336671220174
B73/A1886	-0.0266942198760038	0.0126301606864164	0.0405372194356425	Silk_Time	0.732336671220174
B73/Oh436	-0.00642780605338663	0.0126301606864164	0.613468031395135	Silk_Time	0.958173429964074
B73/W226	-0.0157334096865052	0.0126301606864164	0.219778594962701	Silk_Time	0.806436853129179
B73/W22xA188/Oh436	0.00528323060079288	0.0126301606864164	0.677857006971328	Silk_Time	0.958173429964074
Oh43/A1886	-0.00480659180460767	0.0126301606864164	0.70544442113716	Silk_Time	0.958173429964074
Oh43/A188/W22/B736	0.000170527587330442	0.0126301606864164	0.989291528572046	Silk_Time	0.990310522476931
Oh43/B736	-0.00478100802807158	0.0126301606864164	0.706937005153444	Silk_Time	0.958173429964074
Oh43/W226	0.000990712837508164	0.0126301606864164	0.937850393675729	Silk_Time	0.962559677792713
W22/A1886	-0.0109045724959465	0.0126301606864164	0.392834738461212	Silk_Time	0.895938877192238
W22/B736	-0.0166483175025148	0.0126301606864164	0.194600900054384	Silk_Time	0.806436853129179
W22/Oh436	-0.00464905893334353	0.0126301606864164	0.71465348459757	Silk_Time	0.958173429964074
A188/Oh437	-0.0115690313456903	0.0228744904185362	0.615732772926094	Tassel_Branch	0.958173429964074
A188/W227	-0.021083584700679	0.026280788643383	0.427038029129992	Tassel_Branch	0.915952580101878
B73/A1887	0.0265584983926554	0.0228744904185362	0.252335733293816	Tassel_Branch	0.806436853129179
B73/Oh437	-0.0257473324049323	0.0228744904185362	0.26688438283112	Tassel_Branch	0.806436853129179
B73/W227	-0.00786849274319343	0.0228744904185362	0.732615194177134	Tassel_Branch	0.962559677792713
B73/W22xA188/Oh437	-0.0167086382300397	0.0228744904185362	0.469269637699497	Tassel_Branch	0.915952580101878
Oh43/A1887	-0.0205554783356775	0.0228744904185362	0.374102303430149	Tassel_Branch	0.884241808107624
Oh43/A188/W22/B737	-0.00320180737098281	0.0228744904185362	0.889366825270762	Tassel_Branch	0.962559677792713
Oh43/B737	0.00785197043025218	0.0228744904185362	0.733154436198712	Tassel_Branch	0.962559677792713
Oh43/W227	-0.0339658574646703	0.0228744904185362	0.145224378716422	Tassel_Branch	0.755166769325392
W22/A1887	-0.0567720826097537	0.0228744904185362	0.0172572050784606	Tassel_Branch	0.732336671220174
W22/B737	-0.0024935709730307	0.0228744904185362	0.913725558682192	Tassel_Branch	0.962559677792713
W22/Oh437	-0.0241182287508897	0.0228744904185362	0.297886512066553	Tassel_Branch	0.822989972908543
A188/Oh438	-0.00630611913209332	0.0170351254434053	0.713151429794377	5th_Leaf_Width	0.958173429964074
A188/W228	-0.00337917143550177	0.0195718690602552	0.863772505480374	5th_Leaf_Width	0.962559677792713
B73/A1888	0.011934545294682	0.0170351254434053	0.487519309659766	5th_Leaf_Width	0.923707522883316
B73/Oh438	0.0365195816536783	0.0170351254434053	0.0380304596035697	5th_Leaf_Width	0.732336671220174
B73/W228	0.0209010915513841	0.0170351254434053	0.226843904382665	5th_Leaf_Width	0.806436853129179
B73/W22xA188/Oh438	0.0385238246231552	0.0170351254434053	0.0291020275512979	5th_Leaf_Width	0.732336671220174
Oh43/A1888	0.00903227599062065	0.0170351254434053	0.598823049264704	5th_Leaf_Width	0.958173429964074
Oh43/A188/W22/B738	0.00141678488323662	0.0170351254434053	0.934122341670464	5th_Leaf_Width	0.962559677792713
Oh43/B738	0.0292985907569033	0.0170351254434053	0.09299322613094	5th_Leaf_Width	0.732336671220174
Oh43/W228	0.0280848776777804	0.0170351254434053	0.106863292517843	5th_Leaf_Width	0.732336671220174
W22/A1888	0.00527890363014899	0.0170351254434053	0.758219213356229	5th_Leaf_Width	0.962559677792713
W22/B738	0.0200797576892112	0.0170351254434053	0.245302656851548	5th_Leaf_Width	0.806436853129179
W22/Oh438	0.00652077191582266	0.0170351254434053	0.703857355543091	5th_Leaf_Width	0.958173429964074
A188/Oh439	0.000450707025918216	0.0182669244832858	0.980435176056029	7th_Leaf_Width	0.990310522476931
A188/W229	0.00353257804555702	0.020987098410763	0.867158037332886	7th_Leaf_Width	0.962559677792713
B73/A1889	0.0433379148193509	0.0182669244832858	0.0224425944246255	7th_Leaf_Width	0.732336671220174
B73/Oh439	0.0401131425970699	0.0182669244832858	0.0338098381685058	7th_Leaf_Width	0.732336671220174
B73/W229	0.0293605504927912	0.0182669244832858	0.115662108680169	7th_Leaf_Width	0.732336671220174
B73/W22xA188/Oh439	0.0334004377096912	0.0182669244832858	0.0747612390592408	7th_Leaf_Width	0.732336671220174
Oh43/A1889	0.0150175751261199	0.0182669244832859	0.415765091246646	7th_Leaf_Width	0.915952580101878
Oh43/A188/W22/B739	0.00377369478978406	0.0182669244832859	0.83735555156467	7th_Leaf_Width	0.962559677792713
Oh43/B739	0.0288458337892104	0.0182669244832858	0.121991584957223	7th_Leaf_Width	0.732336671220174
Oh43/W229	0.0343537265269026	0.0182669244832859	0.0671352729391085	7th_Leaf_Width	0.732336671220174
W22/A1889	0.0094519541874075	0.0182669244832858	0.607632851929125	7th_Leaf_Width	0.958173429964074
W22/B739	0.0202802426496415	0.0182669244832858	0.273374749560602	7th_Leaf_Width	0.806436853129179
W22/Oh439	-0.00149131737097526	0.0182669244832858	0.935329998173354	7th_Leaf_Width	0.962559677792713
