# Supplementary material for: Inbreeding Depression in Genotypically Matched Diploid and Tetraploid Maize
Source: Front Genet. 2020 Nov 30;11:564928. doi: 10.3389/fgene.2020.564928 (PMC7734256; doi:10.3389/fgene.2020.564928)
Supplement: Supplementary file 4 [file Data_Sheet_4.ZIP › yao_etal_2020/2008/result/q2/2n_coefs_Field2.csv]

	Estimate	StdError	PValue	Phenotype	Fdr
A188/Oh43	0.00675627140701839	0.0196229780136029	0.732335633908293	Ear_Length	0.968163799495672
A188/W22	-0.0186593517236134	0.0196229780136029	0.347098928497289	Ear_Length	0.939554905772797
B73/A188	-0.0249687980129571	0.0196229780136029	0.210221112122229	Ear_Length	0.939554905772797
B73/Oh43	0.00597572688191313	0.0196229780136029	0.762230279232894	Ear_Length	0.968163799495672
B73/W22	-0.02226608745058	0.0196229780136029	0.262937880699984	Ear_Length	0.939554905772797
B73/W22xA188/Oh43	-0.010458937208969	0.0196229780136029	0.596846619115182	Ear_Length	0.939554905772797
Oh43/A188	-0.0178351272614159	0.0196229780136029	0.368594428341852	Ear_Length	0.939554905772797
Oh43/A188/W22/B73	-0.00878252492044843	0.0196229780136029	0.656768341366103	Ear_Length	0.939554905772797
Oh43/B73	-0.0246062555991748	0.0196229780136029	0.216794447273756	Ear_Length	0.939554905772797
Oh43/W22	-0.00163669398672888	0.0196229780136029	0.933924185516547	Ear_Length	0.970380205326888
W22/A188	-0.0142423111794529	0.0196229780136029	0.471988077375608	Ear_Length	0.939554905772797
W22/B73	-0.0225496538350615	0.0196229780136029	0.256998271566775	Ear_Length	0.939554905772797
W22/Oh43	-0.0116825882764141	0.0196229780136029	0.5548024666238	Ear_Length	0.939554905772797
A188/Oh431	-0.00134242832282591	0.00831915245246869	0.872578889304896	Flower_Time	0.968163799495672
A188/W221	-0.00107449967194969	0.00831915245246869	0.897847799516613	Flower_Time	0.968163799495672
B73/A1881	-0.0131689620622896	0.00831915245246869	0.120930562725296	Flower_Time	0.939554905772797
B73/Oh431	0.00916093834092627	0.00831915245246869	0.277086522573542	Flower_Time	0.939554905772797
B73/W221	-0.00132455869973235	0.00831915245246869	0.874260328143622	Flower_Time	0.968163799495672
B73/W22xA188/Oh431	0.00486173265575857	0.00831915245246869	0.562075784528098	Flower_Time	0.939554905772797
Oh43/A1881	-0.00757987362007011	0.00831915245246869	0.367424038307982	Flower_Time	0.939554905772797
Oh43/A188/W22/B731	-0.00226908063979194	0.00831915245246869	0.786379069580006	Flower_Time	0.968163799495672
Oh43/B731	-0.00364560734528518	0.00831915245246869	0.663473560915866	Flower_Time	0.939554905772797
Oh43/W221	-3.75835262429341e-05	0.00831915245246869	0.996416790929115	Flower_Time	0.996416790929115
W22/A1881	0.0120854358899176	0.00831915245246869	0.153731070015122	Flower_Time	0.939554905772797
W22/B731	-0.00721183950102819	0.00831915245246869	0.390924840247569	Flower_Time	0.939554905772797
W22/Oh431	0.00398427338608249	0.00831915245246869	0.63447411201187	Flower_Time	0.939554905772797
A188/Oh432	0.0195175675205236	0.0249446598465127	0.43834847289288	Height_at_4_Week	0.939554905772797
A188/W222	0.0162752058858884	0.0249446598465127	0.517664587041296	Height_at_4_Week	0.939554905772797
B73/A1882	-0.00221659626049542	0.0249446598465127	0.929615112045605	Height_at_4_Week	0.970380205326888
B73/Oh432	-0.0446540306568487	0.0249446598465127	0.0806448445000014	Height_at_4_Week	0.939554905772797
B73/W222	-0.0222032283117727	0.0249446598465127	0.378482866485401	Height_at_4_Week	0.939554905772797
B73/W22xA188/Oh432	-0.0151571652001933	0.0249446598465127	0.546703393376636	Height_at_4_Week	0.939554905772797
Oh43/A1882	-0.0216015707166572	0.0249446598465127	0.39142133059906	Height_at_4_Week	0.939554905772797
Oh43/A188/W22/B732	-0.0101822689096763	0.0249446598465127	0.685204620453894	Height_at_4_Week	0.957812910311894
Oh43/B732	-0.00642572242642638	0.0249446598465127	0.79797428350337	Height_at_4_Week	0.968163799495672
Oh43/W222	-0.00763584017216722	0.0249446598465127	0.761032257401559	Height_at_4_Week	0.968163799495672
W22/A1882	-0.018566806578601	0.0249446598465127	0.460827368755948	Height_at_4_Week	0.939554905772797
W22/B732	-0.0176369163972175	0.0249446598465127	0.483445189630345	Height_at_4_Week	0.939554905772797
W22/Oh432	-0.043982330888454	0.0249446598465127	0.0851421167108279	Height_at_4_Week	0.939554905772797
A188/Oh433	0.0416201675226938	0.0206721841574241	0.0506749459526478	Adult_Plant_Height	0.939554905772797
A188/W223	0.0151640956170009	0.0206721841574241	0.467396626145174	Adult_Plant_Height	0.939554905772797
B73/A1883	-0.0113826596735612	0.0206721841574241	0.584877432427686	Adult_Plant_Height	0.939554905772797
B73/Oh433	0.00578993310476083	0.0218097334145265	0.791974094830291	Adult_Plant_Height	0.968163799495672
B73/W223	-0.0113017321285906	0.0206721841574241	0.58753988971566	Adult_Plant_Height	0.939554905772797
B73/W22xA188/Oh433	-0.0178577959931494	0.0206721841574241	0.39269262054753	Adult_Plant_Height	0.939554905772797
Oh43/A1883	-0.0239358448367634	0.0206721841574241	0.253614980122661	Adult_Plant_Height	0.939554905772797
Oh43/A188/W22/B733	0.00994753018630878	0.0206721841574241	0.632930070063285	Adult_Plant_Height	0.939554905772797
Oh43/B733	-0.0221900984943969	0.0206721841574241	0.289356528950125	Adult_Plant_Height	0.939554905772797
Oh43/W223	-0.00932636535574457	0.0206721841574241	0.654254891627801	Adult_Plant_Height	0.939554905772797
W22/A1883	-0.00916450000725359	0.0206721841574241	0.659861148552798	Adult_Plant_Height	0.939554905772797
W22/B733	-0.0169125825149406	0.0206721841574241	0.418011221274595	Adult_Plant_Height	0.939554905772797
W22/Oh433	-0.0262446282184908	0.0206721841574241	0.211399591949694	Adult_Plant_Height	0.939554905772797
A188/Oh434	-0.00489213776947856	0.0179667441529364	0.786800862985926	5th_Leaf_Length	0.968163799495672
A188/W224	-0.0101613092065199	0.0179667441529364	0.574850496683429	5th_Leaf_Length	0.939554905772797
B73/A1884	-0.0270467033280237	0.0179667441529364	0.140083981219639	5th_Leaf_Length	0.939554905772797
B73/Oh434	-0.0159927731984673	0.018955418417256	0.403852028732533	5th_Leaf_Length	0.939554905772797
B73/W224	-0.0124296019599562	0.0179667441529364	0.493051976293839	5th_Leaf_Length	0.939554905772797
B73/W22xA188/Oh434	-0.000940612330215989	0.018955418417256	0.960670299330065	5th_Leaf_Length	0.971839625291171
Oh43/A1884	-0.0172989116146402	0.0179667441529364	0.341417924195336	5th_Leaf_Length	0.939554905772797
Oh43/A188/W22/B734	-0.00951390489286557	0.0179667441529364	0.59936568358577	5th_Leaf_Length	0.939554905772797
Oh43/B734	-0.0157989940992153	0.0179667441529364	0.38446573304931	5th_Leaf_Length	0.939554905772797
Oh43/W224	-0.00419311114853576	0.0179667441529364	0.816655189776003	5th_Leaf_Length	0.968163799495672
W22/A1884	-0.00434824690016786	0.0179667441529364	0.810003984398135	5th_Leaf_Length	0.968163799495672
W22/B734	0.0113833847465266	0.0179667441529364	0.529960798111367	5th_Leaf_Length	0.939554905772797
W22/Oh434	-0.0150103820266346	0.0179667441529364	0.408425039499185	5th_Leaf_Length	0.939554905772797
A188/Oh435	0.015177763405013	0.0178463452892913	0.400003933484738	7th_Leaf_Length	0.939554905772797
A188/W225	0.0124430477049839	0.0178463452892913	0.489592383840685	7th_Leaf_Length	0.939554905772797
B73/A1885	-0.000802225830827136	0.0178463452892913	0.964363935865854	7th_Leaf_Length	0.971839625291171
B73/Oh435	0.0101916242690177	0.0188283942431525	0.591236899294757	7th_Leaf_Length	0.939554905772797
B73/W225	-0.00116176731428235	0.0178463452892913	0.948412090831544	7th_Leaf_Length	0.970815526048037
B73/W22xA188/Oh435	0.0100187228299741	0.0178463452892913	0.577588945605061	7th_Leaf_Length	0.939554905772797
Oh43/A1885	-0.0193311309983681	0.0178463452892913	0.28504969349276	7th_Leaf_Length	0.939554905772797
Oh43/A188/W22/B735	0.0063760544445352	0.0178463452892913	0.722718403728137	7th_Leaf_Length	0.968163799495672
Oh43/B735	-0.00437186356351906	0.0178463452892913	0.807699726611086	7th_Leaf_Length	0.968163799495672
Oh43/W225	0.00133976488867947	0.0178463452892913	0.940522352855291	7th_Leaf_Length	0.970380205326888
W22/A1885	-0.0123913553392997	0.0178463452892913	0.491387579201179	7th_Leaf_Length	0.939554905772797
W22/B735	0.0113638419659159	0.0178463452892913	0.527820531790264	7th_Leaf_Length	0.939554905772797
W22/Oh435	-0.010804540417942	0.0178463452892913	0.548236555145929	7th_Leaf_Length	0.939554905772797
A188/Oh436	-0.00533525184820517	0.00853135524579743	0.535111812776369	Silk_Time	0.939554905772797
A188/W226	-0.00100157716612069	0.00853135524579743	0.907103084500422	Silk_Time	0.968163799495672
B73/A1886	-0.0152966858089869	0.00853135524579743	0.080177169728201	Silk_Time	0.939554905772797
B73/Oh436	0.0173963246866813	0.00853135524579743	0.0477649797341311	Silk_Time	0.939554905772797
B73/W226	-0.00122315547710184	0.00853135524579743	0.886682251593223	Silk_Time	0.968163799495672
B73/W22xA188/Oh436	0.00538604089995942	0.00853135524579743	0.531250439984684	Silk_Time	0.939554905772797
Oh43/A1886	0.00118914242335744	0.00853135524579743	0.889812219919572	Silk_Time	0.968163799495672
Oh43/A188/W22/B736	-0.00625993155594888	0.00853135524579743	0.46717400972277	Silk_Time	0.939554905772797
Oh43/B736	0.000904919952809477	0.00853135524579743	0.916031902599751	Silk_Time	0.968163799495672
Oh43/W226	0.00434902972158621	0.00853135524579743	0.61288095317212	Silk_Time	0.939554905772797
W22/A1886	0.00949345493459056	0.00853135524579743	0.27213489077788	Silk_Time	0.939554905772797
W22/B736	-0.00111313438234977	0.00853135524579743	0.896813035146922	Silk_Time	0.968163799495672
W22/Oh436	0.00822014711406098	0.00853135524579743	0.340800786036107	Silk_Time	0.939554905772797
A188/Oh437	0.0779170830028293	0.0242936994905611	0.00256421326170555	Tassel_Branch	0.333347724021722
A188/W227	-0.00314923179228726	0.0242936994905611	0.897476725805903	Tassel_Branch	0.968163799495672
B73/A1887	0.0148749287640748	0.0242936994905611	0.54364304793112	Tassel_Branch	0.939554905772797
B73/Oh437	-0.0169704878224961	0.0242936994905611	0.488680276367321	Tassel_Branch	0.939554905772797
B73/W227	-0.00936020698961998	0.0242936994905611	0.701964386979318	Tassel_Branch	0.968163799495672
B73/W22xA188/Oh437	0.00633842357390894	0.0242936994905611	0.795438443524853	Tassel_Branch	0.968163799495672
Oh43/A1887	-0.0305483770664521	0.0242936994905611	0.215534063397141	Tassel_Branch	0.939554905772797
Oh43/A188/W22/B737	0.030935544704139	0.0242936994905611	0.209879710222289	Tassel_Branch	0.939554905772797
Oh43/B737	0.0254685244550495	0.0242936994905611	0.300468679981365	Tassel_Branch	0.939554905772797
Oh43/W227	0.00272603450701761	0.0242936994905611	0.91119023930157	Tassel_Branch	0.968163799495672
W22/A1887	-0.00771148620262039	0.0242936994905611	0.752492032648144	Tassel_Branch	0.968163799495672
W22/B737	-0.0176588900495355	0.0242936994905611	0.471324546059671	Tassel_Branch	0.939554905772797
W22/Oh437	-0.0302387430175364	0.0242936994905611	0.220137300728302	Tassel_Branch	0.939554905772797
A188/Oh438	0.0129504211466658	0.0160760317338801	0.425026416684719	5th_Leaf_Width	0.939554905772797
A188/W228	-0.0102436971835211	0.0160760317338801	0.527450927451967	5th_Leaf_Width	0.939554905772797
B73/A1888	-0.031813667837642	0.0160760317338801	0.0544027787038322	5th_Leaf_Width	0.939554905772797
B73/Oh438	0.00181597660461157	0.0160760317338801	0.910599096786997	5th_Leaf_Width	0.968163799495672
B73/W228	-0.0123171979714621	0.0160760317338801	0.447851830233544	5th_Leaf_Width	0.939554905772797
B73/W22xA188/Oh438	0.00846659062199257	0.0160760317338801	0.601200848140016	5th_Leaf_Width	0.939554905772797
Oh43/A1888	-0.00701258644021654	0.0160760317338801	0.664915779469979	5th_Leaf_Width	0.939554905772797
Oh43/A188/W22/B738	-0.00585493071606215	0.0160760317338801	0.717534024573965	5th_Leaf_Width	0.968163799495672
Oh43/B738	-0.00315533652209569	0.0160760317338801	0.845340907173044	5th_Leaf_Width	0.968163799495672
Oh43/W228	-0.00928008848510104	0.0160760317338801	0.566843943217946	5th_Leaf_Width	0.939554905772797
W22/A1888	-0.0162858545014838	0.0160760317338801	0.316836110859031	5th_Leaf_Width	0.939554905772797
W22/B738	-0.0129600929685016	0.0160760317338801	0.424683325735096	5th_Leaf_Width	0.939554905772797
W22/Oh438	-0.00821051823576197	0.0160760317338801	0.61221404253729	5th_Leaf_Width	0.939554905772797
A188/Oh439	0.0194112855048916	0.0179860878786357	0.286640315794774	7th_Leaf_Width	0.939554905772797
A188/W229	-0.0160631620837432	0.0179860878786357	0.376898850271893	7th_Leaf_Width	0.939554905772797
B73/A1889	-0.00836916074840551	0.0179860878786357	0.644111081132691	7th_Leaf_Width	0.939554905772797
B73/Oh439	0.00934974492462144	0.0179860878786357	0.60590982585488	7th_Leaf_Width	0.939554905772797
B73/W229	-0.00873974670838639	0.0179860878786357	0.62955159210791	7th_Leaf_Width	0.939554905772797
B73/W22xA188/Oh439	-0.00202627510977859	0.0179860878786357	0.910838517471066	7th_Leaf_Width	0.968163799495672
Oh43/A1889	-0.0261946059813511	0.0179860878786357	0.152722760262937	7th_Leaf_Width	0.939554905772797
Oh43/A188/W22/B739	-0.00650227479286015	0.0179860878786357	0.719525465607257	7th_Leaf_Width	0.968163799495672
Oh43/B739	-0.00329564408949983	0.0179860878786357	0.85549693836358	7th_Leaf_Width	0.968163799495672
Oh43/W229	-0.012901831118593	0.0179860878786357	0.477145680006241	7th_Leaf_Width	0.939554905772797
W22/A1889	-0.0288010251940349	0.0179860878786357	0.116807495205094	7th_Leaf_Width	0.939554905772797
W22/B739	-0.0215577305318747	0.0179860878786357	0.237411445827937	7th_Leaf_Width	0.939554905772797
W22/Oh439	-0.0154419277646708	0.0179860878786357	0.395463125340989	7th_Leaf_Width	0.939554905772797
