# Supplementary material for: Inbreeding Depression in Genotypically Matched Diploid and Tetraploid Maize
Source: Front Genet. 2020 Nov 30;11:564928. doi: 10.3389/fgene.2020.564928 (PMC7734256; doi:10.3389/fgene.2020.564928)
Supplement: Supplementary file 4 [file Data_Sheet_4.ZIP › yao_etal_2020/2008/result/q2/4n_coefs_Field3.csv]

	Estimate	StdError	PValue	Phenotype	Fdr
Oh43/A188/W22/B73	0.010968540668533	0.0186962237255402	0.57184416560632	Ear_Length	0.816920236580458
W22/B73	-0.00706682639706837	0.0186962237255402	0.714204957287824	Ear_Length	0.842650070420811
Oh43/A188/W22/B731	-0.00928487612977852	0.00617551778381807	0.1669632806449	Flower_Time	0.417408201612251
W22/B731	-0.0113303899185861	0.00617551778381807	0.0997439055488183	Flower_Time	0.417408201612251
Oh43/A188/W22/B732	-0.00378828875368932	0.0199404564223479	0.85354059887247	Height_at_4_Week	0.866994403671818
W22/B732	-0.00516815088314235	0.0199404564223479	0.801327784409659	Height_at_4_Week	0.866994403671818
Oh43/A188/W22/B733	0.0082836381756487	0.0194338583092853	0.679940705362283	Adult_Plant_Height	0.842650070420811
W22/B733	-0.0123756147098938	0.0194338583092853	0.540107886474905	Adult_Plant_Height	0.816920236580458
Oh43/A188/W22/B734	0.0109658485940222	0.0121173895845595	0.389065258097758	5th_Leaf_Length	0.778130516195517
W22/B734	0.0089545119474371	0.0121173895845595	0.478747470918454	5th_Leaf_Length	0.816920236580458
Oh43/A188/W22/B735	0.00385118611309008	0.010266309938291	0.71625255985769	7th_Leaf_Length	0.842650070420811
W22/B735	0.0136185653434934	0.010266309938291	0.217337205726074	7th_Leaf_Length	0.482971568280164
Oh43/A188/W22/B736	-0.00944010184311566	0.005195596800569	0.102599525131371	Silk_Time	0.417408201612251
W22/B736	-0.00936263631562756	0.005195596800569	0.105052084088954	Silk_Time	0.417408201612251
Oh43/A188/W22/B737	-0.0516802739911491	0.0312258540263335	0.132299729163216	Tassel_Branch	0.417408201612251
W22/B737	0.00538101447077494	0.0312258540263335	0.866994403671818	Tassel_Branch	0.866994403671818
Oh43/A188/W22/B738	0.0280357171711354	0.0152319184507982	0.0988188819140552	5th_Leaf_Width	0.417408201612251
W22/B738	0.0291416164842242	0.0152319184507982	0.0880104866054317	5th_Leaf_Width	0.417408201612251
Oh43/A188/W22/B739	0.0226157779480545	0.0145775694526133	0.155218004089095	7th_Leaf_Width	0.417408201612251
W22/B739	0.00868561748132167	0.0145775694526133	0.565975507038507	7th_Leaf_Width	0.816920236580458
