# Supplementary material for: Inbreeding Depression in Genotypically Matched Diploid and Tetraploid Maize
Source: Front Genet. 2020 Nov 30;11:564928. doi: 10.3389/fgene.2020.564928 (PMC7734256; doi:10.3389/fgene.2020.564928)
Supplement: Supplementary file 4 [file Data_Sheet_4.ZIP › yao_etal_2020/2008/result/q2/4n_coefs_Field2.csv]

	Estimate	StdError	PValue	Phenotype	Fdr
Oh43/A188/W22/B73	-0.0468848926350892	0.0166959167509481	0.0204382087713183	Ear_Length	0.300680499913133
W22/B73	-0.0231344600007838	0.0166959167509481	0.199229322411683	Ear_Length	0.498073306029207
Oh43/A188/W22/B731	-0.0129181228004227	0.0102596931573747	0.239664598906633	Flower_Time	0.522657915152522
W22/B731	-0.0239495876992831	0.0102596931573747	0.0444304041594162	Flower_Time	0.300680499913133
Oh43/A188/W22/B732	0.0418586586863077	0.0180023715850791	0.0451020749869699	Height_at_4_Week	0.300680499913133
W22/B732	0.037942470532584	0.0180023715850791	0.0643160209811162	Height_at_4_Week	0.321580104905581
Oh43/A188/W22/B733	0.0117524274580926	0.0155699336828011	0.469649724713115	Adult_Plant_Height	0.670928178161593
W22/B733	0.0149529293202521	0.0155699336828011	0.361957032608453	Adult_Plant_Height	0.556856973243774
Oh43/A188/W22/B734	0.00606378411238894	0.0170938193652473	0.730958087544963	5th_Leaf_Length	0.859950691229368
W22/B734	0.0188600906003648	0.0170938193652473	0.298510625926961	5th_Leaf_Length	0.522657915152522
Oh43/A188/W22/B735	-0.0109031717504444	0.0102149180552192	0.313594749091513	7th_Leaf_Length	0.522657915152522
W22/B735	0.0141881572719934	0.0102149180552192	0.198249057237643	7th_Leaf_Length	0.498073306029207
Oh43/A188/W22/B736	-0.0112488295175739	0.0102691513021855	0.301787376148438	Silk_Time	0.522657915152522
W22/B736	-0.0190239936287666	0.0102691513021855	0.0969585480857861	Silk_Time	0.387834192343144
Oh43/A188/W22/B737	-0.00732979714735057	0.0380897483843073	0.851673682553469	Tassel_Branch	0.946304091726076
W22/B737	0.020414018424589	0.0380897483843073	0.604986747033781	Tassel_Branch	0.806648996045041
Oh43/A188/W22/B738	0.00085615476765134	0.0116462410543911	0.943005504155049	5th_Leaf_Width	0.985496060277111
W22/B738	-0.00554030673418128	0.0116462410543911	0.645611054828546	5th_Leaf_Width	0.807013818535682
Oh43/A188/W22/B739	0.0205903358319647	0.0121863289937814	0.125363150605943	7th_Leaf_Width	0.417877168686476
W22/B739	0.000227764578518219	0.0121863289937814	0.985496060277111	7th_Leaf_Width	0.985496060277111
