# Supplementary material for: Inbreeding Depression in Genotypically Matched Diploid and Tetraploid Maize
Source: Front Genet. 2020 Nov 30;11:564928. doi: 10.3389/fgene.2020.564928 (PMC7734256; doi:10.3389/fgene.2020.564928)
Supplement: Supplementary file 4 [file Data_Sheet_4.ZIP › yao_etal_2020/2008/result/q5/ploidy_genotype_int_pval_fdr_corrected_field_2.csv]

	4n.A188/Oh43	4n.W22/B73
Ear_Length	0.977444036348865	0.566228398474014
Flower_Time	0.977444036348865	0.355128170968299
Height_at_4_Week	0.977444036348865	0.651388835611499
Adult_Plant_Height	0.977444036348865	0.960645736916686
5th_Leaf_Length	0.977444036348865	0.00915920465460629
7th_Leaf_Length	0.977444036348865	0.0626900469871366
Silk_Time	0.977444036348865	0.355128170968299
Tassel_Branch	0.977444036348865	0.419250631118813
5th_Leaf_Width	0.977444036348865	0.355128170968299
7th_Leaf_Width	0.977444036348865	0.419250631118813
