# Supplementary material for: Inbreeding Depression in Genotypically Matched Diploid and Tetraploid Maize
Source: Front Genet. 2020 Nov 30;11:564928. doi: 10.3389/fgene.2020.564928 (PMC7734256; doi:10.3389/fgene.2020.564928)
Supplement: Supplementary file 4 [file Data_Sheet_4.ZIP › yao_etal_2020/2008/result/q5/ploidy_genotype_int_pval_fdr_corrected_field_3.csv]

	4n.A188/Oh43	4n.W22/B73
Ear_Length	0.72890164884137	0.999870369693803
Flower_Time	0.384752678011065	0.584511621346719
Height_at_4_Week	0.212642953462953	0.871923508431748
Adult_Plant_Height	0.446812083591334	0.871923508431748
5th_Leaf_Length	0.731614162356428	0.785188713752851
7th_Leaf_Length	0.221897657245232	0.584511621346719
Silk_Time	0.212642953462953	0.584511621346719
Tassel_Branch	0.826125709252213	0.584511621346719
5th_Leaf_Width	0.212642953462953	0.584511621346719
7th_Leaf_Width	0.0388844898674923	0.584511621346719
