# Supplementary material for: Inbreeding Depression in Genotypically Matched Diploid and Tetraploid Maize
Source: Front Genet. 2020 Nov 30;11:564928. doi: 10.3389/fgene.2020.564928 (PMC7734256; doi:10.3389/fgene.2020.564928)
Supplement: Supplementary file 4 [file Data_Sheet_4.ZIP › yao_etal_2020/2008/result/q5/genotype_pval_fdr_corrected_field_2.csv]

	A188/Oh43	W22/B73	Gen.A188/Oh43	Gen.W22/B73	4n.A188/Oh43	4n.W22/B73
Ear_Length	0.999999999994271	0.839799654987896	0.600517328903305	0.999892336577524	0.999950877468968	0.947413846124607
Flower_Time	0.999999999994271	0.418003014796617	0.999999913941278	0.999892336577524	0.999950877468968	0.747769948216737
Height_at_4_Week	0.999999999994271	0.997678287638385	0.999999913941278	0.999892336577524	0.999950877468968	0.972503126102566
Adult_Plant_Height	0.999999999994271	0.575208192846056	0.999999913941278	0.999892336577524	0.999950877468968	0.999754548995448
5th_Leaf_Length	0.999999999994271	0.369698131264679	0.999999913941278	0.999892336577524	0.999950877468968	0.0248345091851898
7th_Leaf_Length	0.999999999994271	0.418003014796617	0.999999913941278	0.999892336577524	0.999950877468968	0.160636004684701
Silk_Time	0.999999999994271	0.477085166760897	0.999999913941278	0.999892336577524	0.999950877468968	0.747769948216737
Tassel_Branch	0.999999999994271	0.997678287638385	0.999999913941278	0.999892336577524	0.999950877468968	0.800120953993233
5th_Leaf_Width	0.999999999994271	0.839799654987896	0.999999913941278	0.999892336577524	0.999950877468968	0.747769948216737
7th_Leaf_Width	0.999999999994271	0.622935221346224	0.999999913941278	0.999892336577524	0.999950877468968	0.800120953993233
