# Supplementary material for: Inbreeding Depression in Genotypically Matched Diploid and Tetraploid Maize
Source: Front Genet. 2020 Nov 30;11:564928. doi: 10.3389/fgene.2020.564928 (PMC7734256; doi:10.3389/fgene.2020.564928)
Supplement: Supplementary file 4 [file Data_Sheet_4.ZIP › yao_etal_2020/2008/result/q5/genotype_pval_fdr_corrected_field_3.csv]

	A188/Oh43	W22/B73	Gen.A188/Oh43	Gen.W22/B73	4n.A188/Oh43	4n.W22/B73
Ear_Length	0.999999869339474	0.999123744099469	0.99890928224335	0.999995675859215	0.985666254369156	0.999999999989755
Flower_Time	0.999999869339474	0.999123744099469	0.99890928224335	0.980632661923156	0.774015966088548	0.999999999989755
Height_at_4_Week	0.999999869339474	0.999123744099469	0.99890928224335	0.980632661923156	0.48937284202736	0.999999999989755
Adult_Plant_Height	0.999999869339474	0.434925481747225	0.99890928224335	0.980632661923156	0.839064767503713	0.999999999989755
5th_Leaf_Length	0.999999869339474	0.999123744099469	0.99890928224335	0.999995675859215	0.985666254369156	0.999999999989755
7th_Leaf_Length	0.787650548558719	0.999123744099469	0.99890928224335	0.980632661923156	0.498046947274067	0.999999999989755
Silk_Time	0.999999869339474	0.999123744099469	0.99890928224335	0.980632661923156	0.48937284202736	0.999999999989755
Tassel_Branch	0.999999869339474	0.487648223363365	0.99890928224335	0.980632661923156	0.985666254369156	0.999999999989755
5th_Leaf_Width	0.331559234044597	0.999123744099469	0.99890928224335	0.999995675859215	0.48937284202736	0.999999999989755
7th_Leaf_Width	0.195668996169167	0.999123744099469	0.99890928224335	0.999995675859215	0.105487113370341	0.999999999989755
