# Supplementary material for: Inbreeding Depression in Genotypically Matched Diploid and Tetraploid Maize
Source: Front Genet. 2020 Nov 30;11:564928. doi: 10.3389/fgene.2020.564928 (PMC7734256; doi:10.3389/fgene.2020.564928)
Supplement: Supplementary file 4 [file Data_Sheet_4.ZIP › yao_etal_2020/2008/result/q5/ploidy_pval_fdr_corrected_field_3.csv]

	4n	Gen.4n	4n.A188/Oh43	4n.W22/B73
Ear_Length	0.904045432237926	0.998567369506286	0.932776812326996	0.999999965798074
Flower_Time	0.999999697287452	0.998567369506286	0.605149506991095	0.868518333007441
Height_at_4_Week	0.999999697287452	0.998567369506286	0.36218791974005	0.999999965798074
Adult_Plant_Height	0.999999697287452	0.998567369506286	0.675494038222455	0.999999965798074
5th_Leaf_Length	0.999999697287452	0.998567369506286	0.932776812326996	0.999999965798074
7th_Leaf_Length	0.440256612716693	0.998567369506286	0.371634344315142	0.868518333007441
Silk_Time	0.999999697287452	0.998567369506286	0.36218791974005	0.868518333007441
Tassel_Branch	0.440256612716693	0.998567369506286	0.951456817036973	0.868518333007441
5th_Leaf_Width	0.999999697287452	0.998567369506286	0.36218791974005	0.868518333007441
7th_Leaf_Width	0.904045432237926	0.998567369506286	0.0672751230601587	0.868518333007441
