# Supplementary material for: Inbreeding Depression in Genotypically Matched Diploid and Tetraploid Maize
Source: Front Genet. 2020 Nov 30;11:564928. doi: 10.3389/fgene.2020.564928 (PMC7734256; doi:10.3389/fgene.2020.564928)
Supplement: Supplementary file 4 [file Data_Sheet_4.ZIP › yao_etal_2020/2008/result/q5/ploidy_pval_fdr_corrected_field_2.csv]

	4n	Gen.4n	4n.A188/Oh43	4n.W22/B73
Ear_Length	0.999488901368612	0.999896637530016	0.999003543109754	0.801650271557593
Flower_Time	0.999488901368612	0.999896637530016	0.999003543109754	0.573210040934625
Height_at_4_Week	0.287589208916169	0.999896637530016	0.999003543109754	0.863174697478935
Adult_Plant_Height	0.999488901368612	0.999896637530016	0.999003543109754	0.99704321252839
5th_Leaf_Length	0.999488901368612	0.999896637530016	0.999003543109754	0.0169315505217404
7th_Leaf_Length	0.999488901368612	0.999896637530016	0.999003543109754	0.112981048239615
Silk_Time	0.999488901368612	0.999896637530016	0.999003543109754	0.573210040934625
Tassel_Branch	0.325782457361163	0.999896637530016	0.999003543109754	0.640176661036044
5th_Leaf_Width	0.999488901368612	0.999896637530016	0.999003543109754	0.573210040934625
7th_Leaf_Width	0.999488901368612	0.999896637530016	0.999003543109754	0.640176661036044
