# Supplementary material for: Inbreeding Depression in Genotypically Matched Diploid and Tetraploid Maize
Source: Front Genet. 2020 Nov 30;11:564928. doi: 10.3389/fgene.2020.564928 (PMC7734256; doi:10.3389/fgene.2020.564928)
Supplement: Supplementary file 4 [file Data_Sheet_4.ZIP › yao_etal_2020/2008/result/q4/genotype_phenotype_coef_2n_field_2.csv]

Genotype	Phenotype	Estimate	StdErr	PValue	Fdr
A188/B73	Ear_Length	-0.0313508449287644	0.0130311817033825	0.0476866029983692	0.115577523375125
A188/B73	Flower_Time	0.0154443317234013	0.00617873547188256	0.956130986567777	0.998959780366336
A188/B73	Height_at_4_Week	-0.020437111668819	0.0200338338492436	0.191381044740155	0.270836103137447
A188/B73	Adult_Plant_Height	-0.0261785709466696	0.0174982239004805	0.115764639335588	0.188454064034678
A188/B73	5th_Leaf_Length	-0.0178785437465773	0.0103506104741874	0.0912833860932368	0.15935763080168
A188/B73	7th_Leaf_Length	-0.023830586841234	0.0133682282584129	0.0863306511109823	0.156964820201786
A188/B73	Silk_Time	0.0128813566817504	0.00690928993672048	0.92042926934527	0.998959780366336
A188/B73	Tassel_Branch	-0.0342156811786942	0.011932318680946	0.0320912725187041	0.09580863589836
A188/B73	5th_Leaf_Width	-0.0209158347733304	0.00954971509361683	0.0581160297808592	0.129146732846354
A188/B73	7th_Leaf_Width	-0.0199055207823568	0.00993243355820408	0.0693873109777774	0.136362910646881
A188/Oh43	Ear_Length	-0.024594573521746	0.00217457823886573	0.000741239647325309	0.0286071541508315
A188/Oh43	Flower_Time	0.0141019034005752	0.0088359463712992	0.895615354665229	0.998959780366336
A188/Oh43	Height_at_4_Week	-0.000919544148295281	0.0200171743571808	0.483123370080271	0.614884289193072
A188/Oh43	Adult_Plant_Height	0.0154415965760241	0.00876232577502243	0.911883970759405	0.998959780366336
A188/Oh43	5th_Leaf_Length	-0.0227706815160557	0.0140401361767221	0.101645774208116	0.172348735435694
A188/Oh43	7th_Leaf_Length	-0.00865282343622117	0.00479341470781687	0.0844039003602057	0.155480869084589
A188/Oh43	Silk_Time	0.00754610483354507	0.00706255593419295	0.818175451867088	0.998959780366336
A188/Oh43	Tassel_Branch	0.0437014018241351	0.0315785276112844	0.869811191634771	0.998959780366336
A188/Oh43	5th_Leaf_Width	-0.00796541362666451	0.0149537317351156	0.31559618777413	0.420794917032173
A188/Oh43	7th_Leaf_Width	-0.000494235277465477	0.017873331336035	0.489838122720215	0.617813848475947
A188/W22	Ear_Length	-0.0500101966523778	0.0109510131987257	0.00984724934004477	0.068156856196679
A188/W22	Flower_Time	0.0143698320514515	0.00578740012464046	0.955481427658789	0.998959780366336
A188/W22	Height_at_4_Week	-0.00416190578293047	0.00955374752944811	0.346272655407471	0.453067025766785
A188/W22	Adult_Plant_Height	-0.0110144753296688	0.016948163389027	0.281044584683489	0.382002348113481
A188/W22	5th_Leaf_Length	-0.028039852953097	0.00427515658367074	0.00360386584283123	0.0481560895338556
A188/W22	7th_Leaf_Length	-0.0113875391362503	0.0109054598357022	0.186562202517568	0.269265034561439
A188/W22	Silk_Time	0.0118797795156295	0.00448061540342861	0.961548243640427	0.998959780366336
A188/W22	Tassel_Branch	-0.0373649129709815	0.0128539071550827	0.0310766263140926	0.09580863589836
A188/W22	5th_Leaf_Width	-0.0311595319568514	0.00696576251489469	0.0104106706965275	0.068156856196679
A188/W22	7th_Leaf_Width	-0.0359686828661002	0.00577010712097017	0.00416273466572581	0.0481560895338556
B73/A188	Ear_Length	-0.0563196429417214	0.0131458979312147	0.0116840324908593	0.068156856196679
B73/A188	Flower_Time	0.00227536966111165	0.00771380696398336	0.606375259272494	0.757969074090618
B73/A188	Height_at_4_Week	-0.0226537079293144	0.0232528817873742	0.200897470579842	0.281256458811778
B73/A188	Adult_Plant_Height	-0.0375612306202309	0.012307953895659	0.0276750249025676	0.09580863589836
B73/A188	5th_Leaf_Length	-0.0449252470746009	0.0163194898602813	0.0352864936113888	0.0977459792478216
B73/A188	7th_Leaf_Length	-0.0246328126720613	0.0196404758606294	0.149301030338533	0.232246047193274
B73/A188	Silk_Time	-0.00241532912723667	0.00673054471529766	0.371734369729211	0.481877886686014
B73/A188	Tassel_Branch	-0.0193407524146194	0.0181981722633954	0.182923372435991	0.266763251469153
B73/A188	5th_Leaf_Width	-0.0527295026109723	0.0161033076019853	0.0233101404268583	0.0858794647305306
B73/A188	7th_Leaf_Width	-0.0282746815307625	0.00853221377974422	0.0226304044740436	0.0856285574693543
B73/Oh43	Ear_Length	-0.0253751180468512	0.0168875697854548	0.114981373725791	0.188454064034678
B73/Oh43	Flower_Time	0.0246052700643275	0.00244146530468347	0.998959780366336	0.998959780366336
B73/Oh43	Height_at_4_Week	-0.0650911423256677	0.0151659045331399	0.0116280566377206	0.068156856196679
B73/Oh43	Adult_Plant_Height	-0.0203886378419089	0.0149581126571503	0.153018903287296	0.23541369736507
B73/Oh43	5th_Leaf_Length	-0.0338713169450444	0.0159245175042073	0.0836335703538224	0.155480869084589
B73/Oh43	7th_Leaf_Length	-0.0136389625722165	0.0102784027074695	0.157874638880447	0.237660746701748
B73/Oh43	Silk_Time	0.0302776813684315	0.007033098054746	0.988465807832397	0.998959780366336
B73/Oh43	Tassel_Branch	-0.0511861690011904	0.0189827323357735	0.037003835000961	0.0977459792478216
B73/Oh43	5th_Leaf_Width	-0.0190998581687187	0.0133979104719393	0.124612754113675	0.200526270987523
B73/Oh43	7th_Leaf_Width	-0.0105557758577356	0.0241826171555615	0.34598924584196	0.453067025766785
B73/W22	Ear_Length	-0.0536169323793443	0.0138443135375686	0.0152345201097204	0.0786659670713769
B73/W22	Flower_Time	0.0141197730236688	0.00759793486116049	0.919955666639189	0.998959780366336
B73/W22	Height_at_4_Week	-0.0426403399805916	0.0339883188410315	0.149242115038849	0.232246047193274
B73/W22	Adult_Plant_Height	-0.0374803030752603	0.0186269901811296	0.0688483917223537	0.136362910646881
B73/W22	5th_Leaf_Length	-0.0303081457065333	0.0238839026450794	0.146980107215259	0.232246047193274
B73/W22	7th_Leaf_Length	-0.0249923541555165	0.0155706809762111	0.103409241261416	0.172348735435694
B73/W22	Silk_Time	0.0116582012046484	0.0105548886553489	0.825002045526094	0.998959780366336
B73/W22	Tassel_Branch	-0.0435758881683142	0.017323760595812	0.043263518683608	0.10815879670902
B73/W22	5th_Leaf_Width	-0.0332330327447924	0.0193504235115337	0.0921997721066864	0.15935763080168
B73/W22	7th_Leaf_Width	-0.0286452674907434	0.0163107931042525	0.088655300963035	0.159124899164422
B73/W22xA188/Oh43	Ear_Length	-0.0418097821377333	0.0154051489445517	0.0364584185030837	0.0977459792478216
B73/W22xA188/Oh43	Flower_Time	0.0203060643791598	0.0107775710266454	0.921969655636919	0.998959780366336
B73/W22xA188/Oh43	Height_at_4_Week	-0.0355942768690122	0.0220699166171593	0.102593138860539	0.172348735435694
B73/W22xA188/Oh43	Adult_Plant_Height	-0.0440363669398191	0.0116909011795665	0.016369543425933	0.0786659670713769
B73/W22xA188/Oh43	5th_Leaf_Length	-0.0188191560767931	0.0169745950442663	0.191519815790052	0.270836103137447
B73/W22xA188/Oh43	7th_Leaf_Length	-0.01381186401126	0.0129018088120766	0.181425683665702	0.266763251469153
B73/W22xA188/Oh43	Silk_Time	0.0182673975817096	0.00915385268018118	0.930038996537381	0.998959780366336
B73/W22xA188/Oh43	Tassel_Branch	-0.0278772576047853	0.0125315043582011	0.0562815077051136	0.12708727546316
B73/W22xA188/Oh43	5th_Leaf_Width	-0.0124492441513378	0.00541349086058008	0.052510053042461	0.121012132372699
B73/W22xA188/Oh43	7th_Leaf_Width	-0.0219317958921356	0.00750957492702235	0.0307353444638359	0.09580863589836
Oh43/A188	Ear_Length	-0.0491859721901802	0.0166250228813536	0.0298066748270385	0.09580863589836
Oh43/A188	Flower_Time	0.00786445810333104	0.00248096745924524	0.974758021590237	0.998959780366336
Oh43/A188	Height_at_4_Week	-0.0420386823854761	0.00384244537192057	0.000817347261452328	0.0286071541508315
Oh43/A188	Adult_Plant_Height	-0.0501144157834331	0.00849466459699183	0.00486182710801975	0.0481560895338556
Oh43/A188	5th_Leaf_Length	-0.0351774553612174	0.00469605649856726	0.00246412933263174	0.0456517036443676
Oh43/A188	7th_Leaf_Length	-0.0431617178396022	0.00568129797615744	0.00236614341024266	0.0456517036443676
Oh43/A188	Silk_Time	0.0140704991051077	0.00330887309572817	0.98808197388207	0.998959780366336
Oh43/A188	Tassel_Branch	-0.0647640582451463	0.0193098550346537	0.0219651461429503	0.0854200127781401
Oh43/A188	5th_Leaf_Width	-0.0279284212135468	0.00725823544558524	0.0154928105044735	0.0786659670713769
Oh43/A188	7th_Leaf_Width	-0.0461001267637081	0.00644771637573056	0.00281697799395964	0.0456517036443676
Oh43/A188/W22/B73	Ear_Length	-0.0401333698492128	0.00819234003501108	0.00813870936513439	0.0633010728399341
Oh43/A188/W22/B73	Flower_Time	0.0131752510836093	0.00621102647221231	0.937983384476538	0.998959780366336
Oh43/A188/W22/B73	Height_at_4_Week	-0.0306193805784952	0.0141846978980462	0.0598655514881837	0.129486139306633
Oh43/A188/W22/B73	Adult_Plant_Height	-0.0162310407603609	0.0134233196633454	0.156600354755822	0.237660746701748
Oh43/A188/W22/B73	5th_Leaf_Length	-0.0273924486394427	0.0135588339834482	0.0683105611529108	0.136362910646881
Oh43/A188/W22/B73	7th_Leaf_Length	-0.017454532396699	0.0203097750592581	0.22665208514081	0.314171207125876
Oh43/A188/W22/B73	Silk_Time	0.00662142512580131	0.00475485018949664	0.870992040732499	0.998959780366336
Oh43/A188/W22/B73	Tassel_Branch	-0.00328013647455527	0.0257041815593705	0.453265153277397	0.582175426227849
Oh43/A188/W22/B73	5th_Leaf_Width	-0.0267707654893924	0.0112125842832543	0.0484769875319269	0.115577523375125
Oh43/A188/W22/B73	7th_Leaf_Width	-0.0264077955752171	0.0123408576387791	0.0609341814768668	0.129486139306633
Oh43/B73	Ear_Length	-0.0559571005279391	0.0127837581982484	0.0110338052645717	0.068156856196679
Oh43/B73	Flower_Time	0.011798724378116	0.00251885393658738	0.990805851302382	0.998959780366336
Oh43/B73	Height_at_4_Week	-0.0268628340952453	0.0148502912725599	0.0840869217461244	0.155480869084589
Oh43/B73	Adult_Plant_Height	-0.0483686694410667	0.0168917462091414	0.0321973343697072	0.09580863589836
Oh43/B73	5th_Leaf_Length	-0.0336775378457925	0.00100948875353923	2.96020103415229e-05	0.0041442814478132
Oh43/B73	7th_Leaf_Length	-0.0282024504047532	0.00788146663198876	0.0186653605860713	0.0816609525640618
Oh43/B73	Silk_Time	0.0137862766345597	0.00450010821292974	0.972580022891695	0.998959780366336
Oh43/B73	Tassel_Branch	-0.00874715672364476	0.0108619731032141	0.239779105042975	0.329108575549181
Oh43/B73	5th_Leaf_Width	-0.024071171295426	0.00386147545599443	0.0041626456241951	0.0481560895338556
Oh43/B73	7th_Leaf_Width	-0.0232011648718569	0.00631036884267998	0.017418892708662	0.0786659670713769
Oh43/W22	Ear_Length	-0.0329875389154932	0.0191593483081164	0.0917975656001899	0.15935763080168
Oh43/W22	Flower_Time	0.0154067481971583	0.00312904686591817	0.991973243763165	0.998959780366336
Oh43/W22	Height_at_4_Week	-0.0280729518409861	0.0111360074217759	0.04305370238364	0.10815879670902
Oh43/W22	Adult_Plant_Height	-0.0355049363024143	0.0178137756896031	0.0701294969041101	0.136362910646881
Oh43/W22	5th_Leaf_Length	-0.0220716548951129	0.0109594583643626	0.0687295762843479	0.136362910646881
Oh43/W22	7th_Leaf_Length	-0.0224908219525547	0.0109359771479707	0.0659633627660426	0.136362910646881
Oh43/W22	Silk_Time	0.0172303864033364	0.00420545347065231	0.986850765150686	0.998959780366336
Oh43/W22	Tassel_Branch	-0.0314896466716766	0.00520406506329377	0.00452721881373508	0.0481560895338556
Oh43/W22	5th_Leaf_Width	-0.0301959232584314	0.0104262138104035	0.0313490301241153	0.09580863589836
Oh43/W22	7th_Leaf_Width	-0.0328073519009501	0.00888231634333197	0.0172157085108374	0.0786659670713769
W22/A188	Ear_Length	-0.0455931561082172	0.0164500670498407	0.0347375551856643	0.0977459792478216
W22/A188	Flower_Time	0.0275297676133188	0.00362965063419654	0.997622632169269	0.998959780366336
W22/A188	Height_at_4_Week	-0.0390039182474199	0.0169938241705978	0.0527267148195332	0.121012132372699
W22/A188	Adult_Plant_Height	-0.0353430709539233	0.0187269486397898	0.0777855849996807	0.149177834245963
W22/A188	5th_Leaf_Length	-0.022226790646745	0.00180127892328028	0.000573296553097458	0.0286071541508315
W22/A188	7th_Leaf_Length	-0.0362219421805338	0.0073081497876595	0.00788318624353301	0.0633010728399341
W22/A188	Silk_Time	0.0223748116163408	0.00381541084187441	0.995055816170109	0.998959780366336
W22/A188	Tassel_Branch	-0.0419271673813146	0.0155469877280471	0.0369930570976849	0.0977459792478216
W22/A188	5th_Leaf_Width	-0.0372016892748141	0.0114954930260622	0.0239946365627648	0.0861345927894121
W22/A188	7th_Leaf_Width	-0.0487065459763919	0.0143693010841772	0.0213933377922239	0.0854200127781401
W22/B73	Ear_Length	-0.0539004987638259	0.0157526306382058	0.0208957261241559	0.0854200127781401
W22/B73	Flower_Time	0.00823249222237301	0.00157237098224997	0.993220039338151	0.998959780366336
W22/B73	Height_at_4_Week	-0.0380740280660364	0.0107941178300912	0.0193571031574874	0.0821210436984314
W22/B73	Adult_Plant_Height	-0.0430911534616103	0.0143179246440924	0.0286150811505099	0.09580863589836
W22/B73	5th_Leaf_Length	-0.00649515900005059	0.0114574397277919	0.305214780270411	0.410866050364015
W22/B73	7th_Leaf_Length	-0.0124667448753183	0.010601959100797	0.162229694686428	0.241618694213828
W22/B73	Silk_Time	0.0117682222994005	0.00219752450501651	0.993630408434078	0.998959780366336
W22/B73	Tassel_Branch	-0.0518745712282297	0.0138326133775525	0.016556287118248	0.0786659670713769
W22/B73	5th_Leaf_Width	-0.0338759277418319	0.0119320896834802	0.032848675165152	0.09580863589836
W22/B73	7th_Leaf_Width	-0.0414632513142317	0.0158634680311489	0.039713658167945	0.102961335990969
W22/Oh43	Ear_Length	-0.0430334332051784	0.0110097415220157	0.0148743316808438	0.0786659670713769
W22/Oh43	Flower_Time	0.0194286051094837	0.00434175276050762	0.989599252756316	0.998959780366336
W22/Oh43	Height_at_4_Week	-0.0644194425572729	0.00913966206205254	0.00293475237713792	0.0456517036443676
W22/Oh43	Adult_Plant_Height	-0.0524231991651605	0.00908069032817147	0.00516651017398828	0.0481560895338556
W22/Oh43	5th_Leaf_Length	-0.0328889257732118	0.0153832387882809	0.061043465673127	0.129486139306633
W22/Oh43	7th_Leaf_Length	-0.0346351272591761	0.0145385206205502	0.0487076705652314	0.115577523375125
W22/Oh43	Silk_Time	0.0211015037958112	0.00330912921796021	0.996096365416768	0.998959780366336
W22/Oh43	Tassel_Branch	-0.0644544241962306	0.00813149264577571	0.00209340218462983	0.0456517036443676
W22/Oh43	5th_Leaf_Width	-0.0291263530090923	0.00516054281287684	0.0055035530895835	0.0481560895338556
W22/Oh43	7th_Leaf_Width	-0.0353474485470279	0.00789596599369163	0.0103894193882561	0.068156856196679
