# Supplementary material for: Inbreeding Depression in Genotypically Matched Diploid and Tetraploid Maize
Source: Front Genet. 2020 Nov 30;11:564928. doi: 10.3389/fgene.2020.564928 (PMC7734256; doi:10.3389/fgene.2020.564928)
Supplement: Supplementary file 4 [file Data_Sheet_4.ZIP › yao_etal_2020/2008/result/q4/genotype_phenotype_coef_2n_field_3.csv]

Genotype	Phenotype	Estimate	StdErr	PValue	Fdr
A188/B73	Ear_Length	-0.0462881198297355	0.0178314599846722	0.0403317114588851	0.120137012856254
A188/B73	Flower_Time	0.0203995649192672	0.0102226476393243	0.930034242190921	0.997137081424799
A188/B73	Height_at_4_Week	-0.0141511096507508	0.0276043420921365	0.321780618614572	0.460756258337454
A188/B73	Adult_Plant_Height	-0.0464726154529946	0.0164948881060633	0.0334411227889342	0.108774754002604
A188/B73	5th_Leaf_Length	-0.0260274487577658	0.00981654463299234	0.0384513063150024	0.117025714871746
A188/B73	7th_Leaf_Length	-0.036171504248979	0.00835192147565772	0.0113513681505839	0.0866177172169369
A188/B73	Silk_Time	0.0220851500840069	0.0095900085154897	0.947646782560249	0.997137081424799
A188/B73	Tassel_Branch	-0.0276209276719557	0.0160763873703593	0.0921368489676494	0.176700806239328
A188/B73	5th_Leaf_Width	-0.035647906062164	0.00953158248403018	0.0166725349237546	0.0866177172169369
A188/B73	7th_Leaf_Width	-0.0432623295952999	0.00846236281314937	0.00724069857010501	0.0866177172169369
A188/Oh43	Ear_Length	-0.0426966900746081	0.0126062951951928	0.0214357950127766	0.0866177172169369
A188/Oh43	Flower_Time	0.0348725263362828	0.00490499668331761	0.997137081424799	0.997137081424799
A188/Oh43	Height_at_4_Week	-0.0686580432295756	0.0147642556202891	0.00937660370339188	0.0866177172169369
A188/Oh43	Adult_Plant_Height	-0.021581999275223	0.00874235814297061	0.0450853559717316	0.13149895491755
A188/Oh43	5th_Leaf_Length	-0.0339654916960825	0.0100533738707165	0.0215692797568612	0.0866177172169369
A188/Oh43	7th_Leaf_Length	-0.0286577906288723	0.00807758314645594	0.0190750350323091	0.0866177172169369
A188/Oh43	Silk_Time	0.0315457647233347	0.00625529425986685	0.992482667891047	0.997137081424799
A188/Oh43	Tassel_Branch	-0.0391899590176461	0.013423634438591	0.0307611500126054	0.105038073213774
A188/Oh43	5th_Leaf_Width	-0.0419540251942574	0.0111955202424298	0.0165877975175002	0.0866177172169369
A188/Oh43	7th_Leaf_Width	-0.0428116225693815	0.0107151663382424	0.0140462492031369	0.0866177172169369
A188/W22	Ear_Length	-0.0356354632368113	0.0171472839395634	0.0866328181397296	0.175776732457422
A188/W22	Flower_Time	0.00561499973596668	0.0110045953019837	0.669690755338672	0.815275702151427
A188/W22	Height_at_4_Week	0.0319512658761204	0.036543714840991	0.776853602365737	0.921690714671214
A188/W22	Adult_Plant_Height	-0.018365021938265	0.0230020632149917	0.254188521035535	0.382649386505106
A188/W22	5th_Leaf_Length	0.00477730299880645	0.0133290908967075	0.622834289487958	0.76488421516065
A188/W22	7th_Leaf_Length	-0.00289499774673277	0.0135942114825198	0.425547330908497	0.567396441211329
A188/W22	Silk_Time	-0.011974661225804	0.0166001194106201	0.261412166945244	0.385238982866675
A188/W22	Tassel_Branch	-0.0487045123726348	0.0232492917887686	0.0855911221452745	0.175776732457422
A188/W22	5th_Leaf_Width	-0.0390270774976658	0.0205389466923488	0.0988984052529217	0.185383832813397
A188/W22	7th_Leaf_Width	-0.0397297515497427	0.0198466090049226	0.0916265744939925	0.176700806239328
B73/A188	Ear_Length	-0.0274350943383331	0.0147461002870027	0.0798754852713789	0.175776732457422
B73/A188	Flower_Time	-0.00178095060474821	0.009437727836859	0.431183885107489	0.569488150141967
B73/A188	Height_at_4_Week	-0.00790410325046041	0.0277011287910332	0.396976638573769	0.546582069514839
B73/A188	Adult_Plant_Height	-0.027253200579005	0.00880084403114802	0.0267174195522615	0.098432598350437
B73/A188	5th_Leaf_Length	-0.0125958326091575	0.0126921414126597	0.197075889081747	0.30319367551038
B73/A188	7th_Leaf_Length	-0.0038658350722308	0.0137204676839891	0.398224079217954	0.546582069514839
B73/A188	Silk_Time	-0.0046090697919967	0.0113153245210154	0.355543900213251	0.502789353836921
B73/A188	Tassel_Branch	-0.00106242927930038	0.022311610526224	0.482506775557224	0.631317276430012
B73/A188	5th_Leaf_Width	-0.023713360767482	0.0136302644931797	0.0901400054297634	0.176700806239328
B73/A188	7th_Leaf_Width	7.55852240512052e-05	0.0154974414887285	0.501792644195762	0.650471946179691
B73/Oh43	Ear_Length	-0.0329445232955959	0.00918173627316828	0.0185371420901763	0.0866177172169369
B73/Oh43	Flower_Time	0.0115647388471202	0.00540595807089578	0.939030725690041	0.997137081424799
B73/Oh43	Height_at_4_Week	-0.0200917699432215	0.0172820999149006	0.16453898473434	0.255949531808973
B73/Oh43	Adult_Plant_Height	-0.0213574438497175	0.00556204273866215	0.0155762451199499	0.0866177172169369
B73/Oh43	5th_Leaf_Length	-0.0190415250713354	0.014999517085075	0.146902634047908	0.233708735985309
B73/Oh43	7th_Leaf_Length	-0.0188269683132697	0.0104716175402216	0.0850182045172082	0.175776732457422
B73/Oh43	Silk_Time	0.0156573440306205	0.0052619987736761	0.970596974716611	0.997137081424799
B73/Oh43	Tassel_Branch	-0.053368260076888	0.00510159009090867	0.000932401627653845	0.0435120759571794
B73/Oh43	5th_Leaf_Width	0.000871675591514216	0.00912195211968602	0.5350515191453	0.680974660730382
B73/Oh43	7th_Leaf_Width	-0.00314918699822978	0.0131771043184184	0.413255013291103	0.556304825584177
B73/W22	Ear_Length	-0.0481122639552704	0.0087692659957322	0.00595547851977307	0.0866177172169369
B73/W22	Flower_Time	0.00820355569585593	0.0068330916756627	0.841963353175765	0.982290578705059
B73/W22	Height_at_4_Week	0.00190524988596305	0.0166695333049746	0.541888069997125	0.683462430627004
B73/W22	Adult_Plant_Height	-0.0249030194583377	0.00779642566395941	0.0247764657519292	0.0937487893316238
B73/W22	5th_Leaf_Length	-0.0222721637171629	0.0126201627957778	0.0878912765223051	0.17578255304461
B73/W22	7th_Leaf_Length	-0.0384459816512682	0.00350226343445955	0.000809300703693339	0.0435120759571794
B73/W22	Silk_Time	0.00635174039750186	0.00702301023008999	0.783779284822953	0.922093276262298
B73/W22	Tassel_Branch	-0.0354894204151492	0.0184483379670502	0.075044229764081	0.17223265847494
B73/W22	5th_Leaf_Width	-0.01474681451078	0.00825129981842248	0.0859345129936514	0.175776732457422
B73/W22	7th_Leaf_Width	-0.0139017791025085	0.00383264554054178	0.0180321363837624	0.0866177172169369
B73/W22xA188/Oh43	Ear_Length	-0.0168512216774032	0.0117583080183096	0.123630946996374	0.201259681156889
B73/W22xA188/Oh43	Flower_Time	0.0313922103755984	0.00637258051571184	0.99198372972959	0.997137081424799
B73/W22xA188/Oh43	Height_at_4_Week	-0.043984044727357	0.0137682835975025	0.0247682464725174	0.0937487893316238
B73/W22xA188/Oh43	Adult_Plant_Height	-0.0255792388430948	0.0172261526778751	0.117119027628878	0.200984590372686
B73/W22xA188/Oh43	5th_Leaf_Length	-0.00428278653972623	0.0158345645826269	0.406076453890089	0.551948578103033
B73/W22xA188/Oh43	7th_Leaf_Length	-0.00726374331631903	0.0193151743484612	0.365944304295546	0.512322026013765
B73/W22xA188/Oh43	Silk_Time	0.0273683806848	0.00798899376751586	0.979166520329434	0.997137081424799
B73/W22xA188/Oh43	Tassel_Branch	-0.0443295659019954	0.0131417658757801	0.0216544293042342	0.0866177172169369
B73/W22xA188/Oh43	5th_Leaf_Width	0.00287591856099114	0.0179703715438572	0.558489663450056	0.69811207931257
B73/W22xA188/Oh43	7th_Leaf_Width	-0.00986189188560854	0.0136110538747592	0.260561722975622	0.385238982866675
Oh43/A188	Ear_Length	-0.0405093968244422	0.0109030730412335	0.0169572219742535	0.0866177172169369
Oh43/A188	Flower_Time	0.0122901356794592	0.00900965020940264	0.867071299806316	0.994999852236756
Oh43/A188	Height_at_4_Week	-0.0425039358046667	0.0258464580967832	0.0993127675786055	0.185383832813397
Oh43/A188	Adult_Plant_Height	-0.0496736250609066	0.0114189816231875	0.011218403262178	0.0866177172169369
Oh43/A188	5th_Leaf_Length	-0.0195615015503611	0.00304156449182239	0.00381031930507025	0.0866177172169369
Oh43/A188	7th_Leaf_Length	-0.0271188108439581	0.00551839231562185	0.00806934938111081	0.0866177172169369
Oh43/A188	Silk_Time	0.0172785582793994	0.0118843116100501	0.879026716668449	0.997137081424799
Oh43/A188	Tassel_Branch	-0.0481764060076333	0.0237589999692396	0.0678214613563991	0.168392164928156
Oh43/A188	5th_Leaf_Width	-0.0266156300715434	0.014903219384306	0.0860478094201076	0.175776732457422
Oh43/A188	7th_Leaf_Width	-0.0282447544691798	0.019257415276349	0.119366066078085	0.200984590372686
Oh43/A188/W22/B73	Ear_Length	-0.0321374477313619	0.0147368766152979	0.0586332442230437	0.158826278270494
Oh43/A188/W22/B73	Flower_Time	0.019335601068127	0.00833480055458192	0.948451486994203	0.997137081424799
Oh43/A188/W22/B73	Height_at_4_Week	0.016532263540788	0.0284737577143063	0.698879931238127	0.843475779080498
Oh43/A188/W22/B73	Adult_Plant_Height	-0.0220282049236748	0.0151972500983991	0.121532550067046	0.200984590372686
Oh43/A188/W22/B73	5th_Leaf_Length	-0.0191412230534669	0.0101606301455933	0.078049019923234	0.175776732457422
Oh43/A188/W22/B73	7th_Leaf_Length	-0.0264321026242892	0.00940220366406711	0.0336111105639474	0.108774754002604
Oh43/A188/W22/B73	Silk_Time	0.0222556776713376	0.00589687645807922	0.983713330072377	0.997137081424799
Oh43/A188/W22/B73	Tassel_Branch	-0.0308227350429386	0.00713033294360213	0.0114085617503947	0.0866177172169369
Oh43/A188/W22/B73	5th_Leaf_Width	-0.0342311211789274	0.00814409502841674	0.0122913555772475	0.0866177172169369
Oh43/A188/W22/B73	7th_Leaf_Width	-0.0394886348055157	0.00662534105806361	0.00472389472669943	0.0866177172169369
Oh43/B73	Ear_Length	-0.0497173842812532	0.00806317858510238	0.00429306810576024	0.0866177172169369
Oh43/B73	Flower_Time	0.0175492266461469	0.00823280128232859	0.938588821698702	0.997137081424799
Oh43/B73	Height_at_4_Week	-0.0317452430282768	0.0159095376095107	0.0699771121319741	0.168392164928156
Oh43/B73	Adult_Plant_Height	-0.0258358963437059	0.0119627892844805	0.0598053846258818	0.158826278270494
Oh43/B73	5th_Leaf_Length	-0.0106970131802723	0.0111590618050773	0.219459855289428	0.333960649353478
Oh43/B73	7th_Leaf_Length	-0.0319853408803514	0.0105275766548942	0.0279724649220091	0.0999964237967985
Oh43/B73	Silk_Time	0.0173041420559355	0.00746073032894344	0.948427906724013	0.997137081424799
Oh43/B73	Tassel_Branch	-0.0197689572417036	0.0125864005922131	0.107145547519014	0.194810086398207
Oh43/B73	5th_Leaf_Width	-0.00634931530526073	0.00914403146659355	0.268696763867467	0.391849447306722
Oh43/B73	7th_Leaf_Width	-0.0144164958060894	0.00940164831105258	0.111358874929908	0.194878031127338
Oh43/W22	Ear_Length	-0.0150065590587742	0.00754579414908379	0.0704286328569225	0.168392164928156
Oh43/W22	Flower_Time	0.0215375480025775	0.0052873813178212	0.986647964762059	0.997137081424799
Oh43/W22	Height_at_4_Week	-0.0354493040226558	0.0165304774053395	0.060669134845162	0.158826278270494
Oh43/W22	Adult_Plant_Height	-0.0380329175622997	0.0107813242585696	0.0193519362140455	0.0866177172169369
Oh43/W22	5th_Leaf_Length	-0.0140021968000688	0.00778839074494455	0.0850246121330183	0.175776732457422
Oh43/W22	7th_Leaf_Length	-0.0206043781509098	0.00362991701479893	0.0054167338623845	0.0866177172169369
Oh43/W22	Silk_Time	0.0230758629215153	0.00355018357395228	0.99630258736534	0.997137081424799
Oh43/W22	Tassel_Branch	-0.0615867851366261	0.00406215980315378	0.000311522077841131	0.0435120759571794
Oh43/W22	5th_Leaf_Width	-0.00756302838438375	0.00354372921982524	0.0612615644757618	0.158826278270494
Oh43/W22	7th_Leaf_Width	-0.00890860306839705	0.00243621829677892	0.0176627971322015	0.0866177172169369
W22/A188	Ear_Length	-0.0460539115627142	0.0165019780404691	0.0341863512579611	0.108774754002604
W22/A188	Flower_Time	0.0160979209412585	0.00772079186210158	0.935806538670896	0.997137081424799
W22/A188	Height_at_4_Week	-0.0297654044546076	0.0146487933662892	0.0675458638923766	0.168392164928156
W22/A188	Adult_Plant_Height	-0.0422548342186115	0.0213309215307641	0.0709652695054372	0.168392164928156
W22/A188	5th_Leaf_Length	-0.0232776811546418	0.0160153446923509	0.12102835939638	0.200984590372686
W22/A188	7th_Leaf_Length	-0.0270994152947529	0.0140199276708451	0.0743698325664207	0.17223265847494
W22/A188	Silk_Time	0.0111805775880606	0.00845150123015951	0.86116823595138	0.994999852236756
W22/A188	Tassel_Branch	-0.0843930102817095	0.0151116332911055	0.00566847934673165	0.0866177172169369
W22/A188	5th_Leaf_Width	-0.0303690024320151	0.0196668678397105	0.110122434800544	0.194878031127338
W22/A188	7th_Leaf_Width	-0.0338103754078922	0.0214713987222796	0.106702713237993	0.194810086398207
W22/B73	Ear_Length	-0.0389483146059702	0.0143613448699427	0.0365197249066715	0.113616921931867
W22/B73	Flower_Time	0.00301665062775767	0.0107722963136943	0.601176081608861	0.744819924117173
W22/B73	Height_at_4_Week	-0.0506229218366995	0.0325749931549427	0.109002454050971	0.194878031127338
W22/B73	Adult_Plant_Height	-0.037916607992561	0.0108593409753655	0.0198602870550171	0.0866177172169369
W22/B73	5th_Leaf_Length	0.000983585722120391	0.0210510080622132	0.517165173897177	0.664248847207383
W22/B73	7th_Leaf_Length	-0.00927313099602621	0.0181743125128567	0.322529380836218	0.460756258337454
W22/B73	Silk_Time	0.00543683258149235	0.00846324608519119	0.716834896528604	0.857751158239355
W22/B73	Tassel_Branch	-0.0301144986449865	0.0255765839054561	0.161965748240036	0.254777581501179
W22/B73	5th_Leaf_Width	-0.0155681483729529	0.010769255004797	0.122026358440559	0.200984590372686
W22/B73	7th_Leaf_Width	-0.0229820869456583	0.0162017655430467	0.125542899438611	0.20202305656788
W22/Oh43	Ear_Length	-0.0501772826065724	0.0214671462320701	0.0507308115268261	0.142046272275113
W22/Oh43	Flower_Time	0.0121708176873988	0.00689773701362228	0.912078401035182	0.997137081424799
W22/Oh43	Height_at_4_Week	-0.0451313994682515	0.0149860519624338	0.0285704067990853	0.0999964237967985
W22/Oh43	Adult_Plant_Height	-0.0521839353271619	0.0102515200704477	0.00732694345281137	0.0866177172169369
W22/Oh43	5th_Leaf_Length	-0.0278087822618361	0.011540122143578	0.0475192786495288	0.135769367570082
W22/Oh43	7th_Leaf_Length	-0.0373779158002988	0.00954911254364287	0.0148188870971324	0.0866177172169369
W22/Oh43	Silk_Time	0.0174360911506636	0.0073337004495308	0.951082084629743	0.997137081424799
W22/Oh43	Tassel_Branch	-0.0517391564228455	0.0144035637130954	0.0184839601796567	0.0866177172169369
W22/Oh43	5th_Leaf_Width	-0.0291271341463415	0.00692461906401814	0.0122671230493171	0.0866177172169369
W22/Oh43	7th_Leaf_Width	-0.044753646966275	0.0093414478978383	0.00864875357928629	0.0866177172169369
