# Supplementary material for: Inbreeding Depression in Genotypically Matched Diploid and Tetraploid Maize
Source: Front Genet. 2020 Nov 30;11:564928. doi: 10.3389/fgene.2020.564928 (PMC7734256; doi:10.3389/fgene.2020.564928)
Supplement: Supplementary file 4 [file Data_Sheet_4.ZIP › yao_etal_2020/2008/result/q4/genotype_phenotype_coef_4n_field_3.csv]

Genotype	Phenotype	Estimate	StdErr	PValue	Fdr
A188/Oh43	Ear_Length	-0.0578326792463397	0.0109178370238141	0.00656505656628126	0.0373538436330719
A188/Oh43	Flower_Time	0.0221247535855393	0.00418548118906852	0.993397044907431	0.996760241076444
A188/Oh43	Height_at_4_Week	-0.0276912310180208	0.0201126836725637	0.131163736630231	0.18433983196673
A188/Oh43	Adult_Plant_Height	-0.0288213939851006	0.0059081868815553	0.00823324807306947	0.0373538436330719
A188/Oh43	5th_Leaf_Length	-0.0368476408563211	0.0068394898023531	0.00626438053530887	0.0373538436330719
A188/Oh43	7th_Leaf_Length	-0.033162545736398	0.00833946123226377	0.0142209547001942	0.0474031823339808
A188/Oh43	Silk_Time	0.0216513921060381	0.00341324455538868	0.996037827613725	0.996760241076444
A188/Oh43	Tassel_Branch	-0.0380022539667775	0.0229056803962813	0.0978412000070148	0.146761800010522
A188/Oh43	5th_Leaf_Width	-0.0448247079535189	0.00370525339807233	0.000607800575733397	0.0182340172720019
A188/Oh43	7th_Leaf_Width	-0.0368174100689527	0.0106844190523425	0.0205295713358435	0.055989740006846
Oh43/A188/W22/B73	Ear_Length	-0.0468641385778067	0.0184149737342403	0.0421590503943442	0.0790482194893954
Oh43/A188/W22/B73	Flower_Time	0.0128398774557609	0.00497715689012831	0.959101631381633	0.996760241076444
Oh43/A188/W22/B73	Height_at_4_Week	-0.03147951977171	0.0133643747263459	0.0499040645853726	0.088065996327128
Oh43/A188/W22/B73	Adult_Plant_Height	-0.0205377558094518	0.0199071344047568	0.189054878654385	0.246593319983981
Oh43/A188/W22/B73	5th_Leaf_Length	-0.0258817922622988	0.00952162906703022	0.0363294933228312	0.0776144563008936
Oh43/A188/W22/B73	7th_Leaf_Length	-0.0293113596233079	0.00682830118412715	0.0116230903479462	0.0435865888047982
Oh43/A188/W22/B73	Silk_Time	0.0122112902629225	0.00179348675149341	0.996760241076444	0.996760241076444
Oh43/A188/W22/B73	Tassel_Branch	-0.0896825279579265	0.0187727723083468	0.00871589684771679	0.0373538436330719
Oh43/A188/W22/B73	5th_Leaf_Width	-0.0167889907823834	0.00635796427896168	0.0388072281504468	0.0776144563008936
Oh43/A188/W22/B73	7th_Leaf_Width	-0.0142016321208982	0.00643505784203652	0.0572152092486706	0.0907420074539619
W22/B73	Ear_Length	-0.0648995056434081	0.00812482304310992	0.00204730128230468	0.0204730128230468
W22/B73	Flower_Time	0.0107943636669533	0.00386201843009343	0.965932589667106	0.996760241076444
W22/B73	Height_at_4_Week	-0.0328593819011631	0.00364775919689515	0.00144411495233687	0.0204730128230468
W22/B73	Adult_Plant_Height	-0.0411970086949944	0.0116323514708606	0.0191600795579264	0.055989740006846
W22/B73	5th_Leaf_Length	-0.0278931289088839	0.00909981618876887	0.0273834000676281	0.0655715599412141
W22/B73	7th_Leaf_Length	-0.0195439803929045	0.00647482578282979	0.0284143426411928	0.0655715599412141
W22/B73	Silk_Time	0.0122887557904106	0.00506206539353765	0.953235445899104	0.996760241076444
W22/B73	Tassel_Branch	-0.0326212394960025	0.0241969784261014	0.135182543442269	0.18433983196673
W22/B73	5th_Leaf_Width	-0.0156830914692945	0.0171424734802528	0.213861230529255	0.267326538161568
W22/B73	7th_Leaf_Width	-0.0281317925876311	0.0127746435097905	0.0574699380541759	0.0907420074539619
