# Supplementary material for: Inbreeding Depression in Genotypically Matched Diploid and Tetraploid Maize
Source: Front Genet. 2020 Nov 30;11:564928. doi: 10.3389/fgene.2020.564928 (PMC7734256; doi:10.3389/fgene.2020.564928)
Supplement: Supplementary file 4 [file Data_Sheet_4.ZIP › yao_etal_2020/2008/result/q4/genotype_phenotype_coef_4n_field_2.csv]

Genotype	Phenotype	Estimate	StdErr	PValue	Fdr
A188/Oh43	Ear_Length	-0.0171277331167094	0.0190912362980011	0.217875492969767	0.363125821616279
A188/Oh43	Flower_Time	0.0216036344502004	0.00908079155820708	0.951149087881	0.951149087881
A188/Oh43	Height_at_4_Week	-0.0399590409332264	0.0186600154012493	0.060844491230105	0.202814970767017
A188/Oh43	Adult_Plant_Height	-0.0270966552980662	0.00895080091651823	0.0282160370498785	0.120925873070908
A188/Oh43	5th_Leaf_Length	-0.0199946672228731	0.0139548290352302	0.123672362674089	0.285397760017129
A188/Oh43	7th_Leaf_Length	-0.00959676023113387	0.000918619701376749	0.000936118885214388	0.012592954672439
A188/Oh43	Silk_Time	0.0180689326551486	0.00823031325472454	0.942166496140989	0.951149087881
A188/Oh43	Tassel_Branch	-0.0390329995208044	0.0349820386127598	0.172916780558257	0.328297274009331
A188/Oh43	5th_Leaf_Width	-0.0121783584486312	0.00653202461178819	0.0795664126776215	0.238699238032865
A188/Oh43	7th_Leaf_Width	-0.0252243170857764	0.00715431836784882	0.0193785798501047	0.0968928992505236
Oh43/A188/W22/B73	Ear_Length	-0.0640126257517985	0.00595549960972353	0.000861050106329087	0.012592954672439
Oh43/A188/W22/B73	Flower_Time	0.00868551164977766	0.00708036640439691	0.846285641800875	0.906734616215224
Oh43/A188/W22/B73	Height_at_4_Week	0.00189961775308148	0.0092368817456189	0.574887752911675	0.68986530349401
Oh43/A188/W22/B73	Adult_Plant_Height	-0.0153442278399737	0.0127486647481399	0.157528998933288	0.328297274009331
Oh43/A188/W22/B73	5th_Leaf_Length	-0.0139308831104841	0.013701698020329	0.192071719422416	0.338950093098381
Oh43/A188/W22/B73	7th_Leaf_Length	-0.0204999319815782	0.00287182248299375	0.0028300479552229	0.0212253596641718
Oh43/A188/W22/B73	Silk_Time	0.00682010313757467	0.00831545849343164	0.763892062726176	0.848768958584641
Oh43/A188/W22/B73	Tassel_Branch	-0.0463627966681548	0.02040949100829	0.0538815315606376	0.202055743352391
Oh43/A188/W22/B73	5th_Leaf_Width	-0.0113222036809798	0.00766989498276494	0.118189044474987	0.285397760017129
Oh43/A188/W22/B73	7th_Leaf_Width	-0.00463398125381164	0.0123359718454674	0.366083842115929	0.52297691730847
W22/B73	Ear_Length	-0.0402621931174932	0.00426464245211135	0.0012592954672439	0.012592954672439
W22/B73	Flower_Time	-0.00234595324908275	0.00502986995667918	0.33635290280317	0.504529354204755
W22/B73	Height_at_4_Week	-0.00201657040064225	0.00725340712172504	0.399529586480025	0.544813072472761
W22/B73	Adult_Plant_Height	-0.0121437259778141	0.0109994982804957	0.175091879471643	0.328297274009331
W22/B73	5th_Leaf_Length	-0.00113457662250815	0.0074715599907088	0.444470184080963	0.555587730101203
W22/B73	7th_Leaf_Length	0.00459139704085953	0.0121418944066681	0.634752889563273	0.732407180265315
W22/B73	Silk_Time	-0.00095506097361807	0.00461500774364335	0.424650906291748	0.553892486467497
W22/B73	Tassel_Branch	-0.0186189810962153	0.0231506598015625	0.24003970146731	0.379010054948384
W22/B73	5th_Leaf_Width	-0.0177186651828124	0.010097413602989	0.0887843405039395	0.242139110465289
W22/B73	7th_Leaf_Width	-0.0249965525072581	0.0044044805410298	0.0054194320995048	0.0325165925970288
