# Supplementary material for: Inbreeding Depression in Genotypically Matched Diploid and Tetraploid Maize
Source: Front Genet. 2020 Nov 30;11:564928. doi: 10.3389/fgene.2020.564928 (PMC7734256; doi:10.3389/fgene.2020.564928)
Supplement: Supplementary file 4 [file Data_Sheet_4.ZIP › yao_etal_2020/2008/result/q4/sig_genotype_phenotype_coef_2n_field_2.csv]

Genotype	Phenotype
A188/Oh43	Ear_Length
A188/W22	5th_Leaf_Length
A188/W22	7th_Leaf_Width
Oh43/A188	Height_at_4_Week
Oh43/A188	Adult_Plant_Height
Oh43/A188	5th_Leaf_Length
Oh43/A188	7th_Leaf_Length
Oh43/A188	7th_Leaf_Width
Oh43/B73	5th_Leaf_Length
Oh43/B73	5th_Leaf_Width
Oh43/W22	Tassel_Branch
W22/A188	5th_Leaf_Length
W22/Oh43	Height_at_4_Week
W22/Oh43	Adult_Plant_Height
W22/Oh43	Tassel_Branch
W22/Oh43	5th_Leaf_Width
