# Supplementary material for: Inbreeding Depression in Genotypically Matched Diploid and Tetraploid Maize
Source: Front Genet. 2020 Nov 30;11:564928. doi: 10.3389/fgene.2020.564928 (PMC7734256; doi:10.3389/fgene.2020.564928)
Supplement: Supplementary file 4 [file Data_Sheet_4.ZIP › yao_etal_2020/2008/result/q4/sig_genotype_phenotype_coef_2n_field_3.csv]

Genotype	Phenotype
B73/Oh43	Tassel_Branch
B73/W22	7th_Leaf_Length
Oh43/W22	Tassel_Branch
