# Supplementary material for: Inbreeding Depression in Genotypically Matched Diploid and Tetraploid Maize
Source: Front Genet. 2020 Nov 30;11:564928. doi: 10.3389/fgene.2020.564928 (PMC7734256; doi:10.3389/fgene.2020.564928)
Supplement: Supplementary file 4 [file Data_Sheet_4.ZIP › yao_etal_2020/2008/result/q3/coef_field_2.csv]

Phenotype	Estimate	StdErr	PValue	Fdr
Ear_Length	-0.0426629830679168	0.00332105124899275	0	0
Flower_Time	0.0139177519918813	0.0023327732993874	0.999999971283681	0.999999971283681
Height_at_4_Week	-0.0294508976503735	0.00601823882317652	2.39870131413245e-06	3.42671616304635e-06
Adult_Plant_Height	-0.0291462983244145	0.00457248858730854	5.08588793302067e-09	1.01717758660413e-08
5th_Leaf_Length	-0.0236910633001332	0.0036054774432067	2.24129559356356e-09	5.60323898390891e-09
7th_Leaf_Length	-0.0199131260371027	0.00326572708597692	1.68568391467616e-08	2.80947319112694e-08
Silk_Time	0.0129989583445847	0.00235581053869687	0.999999809175962	0.999999971283681
Tassel_Branch	-0.0317888939835543	0.00685092058106243	6.43336818628715e-06	8.04171023285893e-06
5th_Leaf_Width	-0.0251730527428015	0.00326791864497924	1.26522126109307e-11	6.32610630546537e-11
7th_Leaf_Width	-0.0267449703231488	0.00381496432159606	2.91313528855142e-10	9.71045096183806e-10
