# Supplementary material for: Inbreeding Depression in Genotypically Matched Diploid and Tetraploid Maize
Source: Front Genet. 2020 Nov 30;11:564928. doi: 10.3389/fgene.2020.564928 (PMC7734256; doi:10.3389/fgene.2020.564928)
Supplement: Supplementary file 4 [file Data_Sheet_4.ZIP › yao_etal_2020/2008/result/q3/coef_field_3.csv]

Phenotype	Estimate	StdErr	PValue	Fdr
Ear_Length	-0.0411775522574693	0.00351702126461892	0	0
Flower_Time	0.0152838254057027	0.00217955022779957	0.999999999696481	0.999999999696481
Height_at_4_Week	-0.0253910960473262	0.00674142956228004	0.000154206433166326	0.000192758041457908
Adult_Plant_Height	-0.0321217066574137	0.00455681385809118	2.57500021305646e-10	6.43750053264114e-10
5th_Leaf_Length	-0.0196942701960958	0.0033561122169434	4.76865125165205e-08	6.81235893093149e-08
7th_Leaf_Length	-0.0238612839373777	0.00322726763330662	5.47631939795679e-11	2.73815969897839e-10
Silk_Time	0.0145025781947199	0.00237707313245839	0.999999983921532	0.999999999696481
Tassel_Branch	-0.0428809653656511	0.00597343515752881	1.4416579041665e-10	4.80552634722168e-10
5th_Leaf_Width	-0.0223150002513597	0.00358547810421514	9.78275527252492e-09	1.63045921208749e-08
7th_Leaf_Width	-0.0250908894183284	0.00381104733563978	2.03181660385354e-09	4.06363320770708e-09
