# Supplementary material for: Inbreeding Depression in Genotypically Matched Diploid and Tetraploid Maize
Source: Front Genet. 2020 Nov 30;11:564928. doi: 10.3389/fgene.2020.564928 (PMC7734256; doi:10.3389/fgene.2020.564928)
Supplement: Supplementary file 4 [file Data_Sheet_4.ZIP › yao_etal_2020/2008/code/q7.R]

rm(list = ls())

dep.rates.2n <- read.csv("../data/Depression_Rates_For_2n_Ploids_All_Phenotypes_Genotype.csv", stringsAsFactors = FALSE)
dep.rates.4n <- read.csv("../data/Depression_Rates_For_4n_Ploids_All_Phenotypes_Genotype.csv", stringsAsFactors = FALSE)

## Oh43/A188/W22/B73 and A188/Oh43xB73/W22 have the same genetic constitution
dep.rates.2n$genotype [dep.rates.2n$genotype == "A188/Oh43xB73/W22"] <- "Oh43/A188/W22/B73"

commonGeno <- intersect(unique(dep.rates.2n$genotype), unique(dep.rates.4n$genotype))

dep.rates2n4n <- rbind.data.frame(dep.rates.2n, dep.rates.4n)
df2 <- dep.rates2n4n[dep.rates2n4n$genotype %in% commonGeno, ]
df2$genotype <- factor(df2$genotype, levels = c("Oh43/A188/W22/B73", "A188/Oh43", "W22/B73"), labels = c("Oh43/A188/W22/B73", "A188/Oh43", "W22/B73"))

avg <- with(df2, aggregate(value, by = list(field, genotype, family, ploidy, variable), FUN = mean, na.rm = TRUE))
colnames(avg) <- colnames(df2)
avg$gen <- as.numeric(gsub("F1", "0", gsub("S", "", avg$family)))

split.geno <- split(avg, avg$genotype)

ques <- vector("list", length(split.geno))
names(ques) <- names(split.geno)

for (ii in 1:length(ques)) {
    ques[[ii]] <- list("f2" = vector("list", length(unique(avg$variable))),
                        "f3" = vector("list", length(unique(avg$variable)))
                        )
    names(ques[[ii]][[1]]) <- names(ques[[ii]][[2]]) <- unique(avg$variable)
}

for (ii in 1:(length(ques))) {
    for (jj in 1:(length(ques[[ii]]))) {
        for (kk in 1:length(ques[[ii]][[jj]])) {
            ques[[ii]][[jj]][[kk]] <- lm(value ~ ploidy*gen,
                                          subset = (variable == names(ques[[ii]][[jj]])[kk] & field == (jj + 1)) & (genotype == names(ques)[ii]), avg)
        }
    }
}


for (ii in 1:(length(ques))) {
    for (jj in 1:(length(ques[[ii]]))) {
        tmp <- as.data.frame(matrix(NA, 10, 2))
        for (kk in 1:length(ques[[ii]][[jj]])) {
                K <- rbind(c(0, 0, 1, 0),
                           c(0, 0, 1, 1)
                           )
                rownames(K) <- c("2n.S7", "4n.S7")
                colnames(K) <- rownames(summary(ques[[ii]][[jj]][[kk]])$coef)

                tmp[kk, ] <- summary(glht(ques[[ii]][[jj]][[kk]], linfct = K))$test$pvalues                
        }
        
        df <- cbind.data.frame(FDR.2n.S7 = p.adjust(tmp[ , 1], method = "fdr"),
                               FDR.4n.S7 = p.adjust(tmp[ , 2], method = "fdr"))
        rownames(df) <- c("Ear_Length", "Flower_Time", "Height_at_4_Week", "Adult_Plant_Height",
                          "5th_Leaf_Length", "7th_Leaf_Length", "Silk_Time", "Tassel_Branch",
                          "5th_Leaf_Width",  "7th_Leaf_Width")

        fname <- paste0("result/q7/", make.names(names(ques)[ii]), "_S7vsRest_field_", jj + 1, ".csv")
        write.csv(df, fname)
    }
}
