# Supplementary material for: Inbreeding Depression in Genotypically Matched Diploid and Tetraploid Maize
Source: Front Genet. 2020 Nov 30;11:564928. doi: 10.3389/fgene.2020.564928 (PMC7734256; doi:10.3389/fgene.2020.564928)
Supplement: Supplementary file 4 [file Data_Sheet_4.ZIP › yao_etal_2020/2008/code/q3.R]

rm(list = ls())

dep.rates.2n <- read.csv("../data/Depression_Rates_For_2n_Ploids_All_Phenotypes_Genotype.csv", stringsAsFactors = FALSE)
dep.rates.4n <- read.csv("../data/Depression_Rates_For_4n_Ploids_All_Phenotypes_Genotype.csv", stringsAsFactors = FALSE)

## Oh43/A188/W22/B73 and A188/Oh43xB73/W22 have the same genetic constitution
dep.rates.2n$genotype [dep.rates.2n$genotype == "A188/Oh43xB73/W22"] <- "Oh43/A188/W22/B73"

avg.2n <- with(dep.rates.2n, aggregate(value, by = list(field, genotype, family, ploidy, variable), FUN = mean, na.rm = TRUE))
colnames(avg.2n) <- colnames(dep.rates.2n)

avg.4n <- with(dep.rates.4n, aggregate(value, by = list(field, genotype, family, ploidy, variable), FUN = mean, na.rm = TRUE))
colnames(avg.4n) <- colnames(dep.rates.4n)

avg.4n$gen <- as.numeric(gsub("F1", "0", gsub("S", "", avg.4n$family)))
avg.2n$gen <- as.numeric(gsub("F1", "0", gsub("S", "", avg.2n$family)))

avg <- rbind.data.frame(avg.4n, avg.2n)
avg$gen <- as.numeric(gsub("F1", "0", gsub("S", "", avg$family)))

ques <- list("f2" = vector("list", length(unique(avg$variable))),
             "f3" = vector("list", length(unique(avg$variable))))
names(ques[[1]]) <- names(ques[[2]]) <- unique(avg$variable)

for (ii in 1:(length(ques))) {
    for (jj in 1:length(ques[[ii]])) {
        ques[[ii]][[jj]] <- lm(value ~ gen,
                               subset = (variable == names(ques[[ii]])[jj] & field == (ii + 1)), avg)
    }
}


library(multcomp)

pval <- list()
for(ii in 1:length(ques)) {
    tmp <- as.data.frame(matrix(NA, ncol = 5, nrow = length(ques[[ii]])))
    colnames(tmp) <- c("Phenotype", "Estimate", "StdErr", "PValue", "Fdr")
    K <- matrix(c(0, 1), 1)
    for (jj in 1:length(ques[[ii]])) {
        colnames(K) <- names(coef(ques[[ii]][[jj]]))    
        tmp[jj, "PValue"] <- summary(glht(ques[[ii]][[jj]], linfct = K,  alternative="less"))$test$pvalues
        tmp[jj, "Estimate"] <- summary(glht(ques[[ii]][[jj]], linfct = K,  alternative="less"))$test$coefficients
        tmp[jj, "StdErr"] <- summary(glht(ques[[ii]][[jj]], linfct = K,  alternative="less"))$test$sigma
        tmp[jj, "Phenotype"] <- c("Ear_Length", "Flower_Time", "Height_at_4_Week", "Adult_Plant_Height",
                                  "5th_Leaf_Length", "7th_Leaf_Length", "Silk_Time", "Tassel_Branch",
                                  "5th_Leaf_Width",  "7th_Leaf_Width")[jj]
    }
    tmp$Fdr <- p.adjust(tmp$PValue, method = "fdr")

    pval[[ii]] <- tmp
}

write.csv(pval[[1]], paste0("result/q3/coef_field_2.csv"), row.names = F)
write.csv(pval[[2]], paste0("result/q3/coef_field_3.csv"), row.names = F)
