# Supplementary material for: Inbreeding Depression in Genotypically Matched Diploid and Tetraploid Maize
Source: Front Genet. 2020 Nov 30;11:564928. doi: 10.3389/fgene.2020.564928 (PMC7734256; doi:10.3389/fgene.2020.564928)
Supplement: Supplementary file 4 [file Data_Sheet_4.ZIP › yao_etal_2020/2008/code/q5.R]

rm(list = ls())

dep.rates.2n <- read.csv("../data/Depression_Rates_For_2n_Ploids_All_Phenotypes_Genotype.csv", stringsAsFactors = FALSE)
dep.rates.4n <- read.csv("../data/Depression_Rates_For_4n_Ploids_All_Phenotypes_Genotype.csv", stringsAsFactors = FALSE)

## Oh43/A188/W22/B73 and A188/Oh43xB73/W22 have the same genetic constitution
dep.rates.2n$genotype [dep.rates.2n$genotype == "A188/Oh43xB73/W22"] <- "Oh43/A188/W22/B73"

commonGeno <- intersect(unique(dep.rates.2n$genotype), unique(dep.rates.4n$genotype))

dep.rates2n4n <- rbind.data.frame(dep.rates.2n, dep.rates.4n)
df2 <- dep.rates2n4n[dep.rates2n4n$genotype %in% commonGeno, ]
df2$genotype <- factor(df2$genotype, levels = c("Oh43/A188/W22/B73", "A188/Oh43", "W22/B73"), labels = c("Oh43/A188/W22/B73", "A188/Oh43", "W22/B73"))

avg <- with(df2, aggregate(value, by = list(field, genotype, family, ploidy, variable), FUN = mean, na.rm = TRUE))
colnames(avg) <- colnames(df2)
avg$gen <- as.numeric(gsub("F1", "0", gsub("S", "", avg$family)))

ques <- list("f2" = vector("list", length(unique(avg$variable))),
             "f3" = vector("list", length(unique(avg$variable)))
             )
names(ques[[1]]) <- names(ques[[2]]) <- unique(avg$variable)

for (ii in 1:2) {
    for (jj in 1:length(ques[[ii]])) {
        ques[[ii]][[jj]] <- lm(value ~ gen + genotype + ploidy + gen * genotype + gen * ploidy + genotype * ploidy,
                                 subset = (variable == names(ques[[ii]])[jj] & field == (ii + 1)), avg)
    }
}

library(multcomp)

for(ii in 1:length(ques)) {
    K1 <- rbind(c(rep(0, 8), 1, 0),
                c(rep(0, 8), 0, 1)
                )
    rownames(K1) <- c("4n.A188/Oh43", "4n.W22/B73")
    
    K2 <- rbind(c(rep(0, 2), 1, rep(0, 7)),
                c(rep(0, 3), 1, rep(0, 6)),
                c(rep(0, 5), 1, rep(0, 4)),
                c(rep(0, 6), 1, rep(0, 3)),
                c(rep(0, 8), 1, 0),
                c(rep(0, 9), 1))
    rownames(K2) <- c("A188/Oh43", "W22/B73",
                      "Gen.A188/Oh43", "Gen.W22/B73",
                      "4n.A188/Oh43", "4n.W22/B73"
                      )    
    K3 <- rbind(c(rep(0, 4), 1, rep(0, 5)),
                c(rep(0, 7), 1, rep(0, 2)),
                c(rep(0, 8), 1, 0),
                c(rep(0, 8), 0, 1)                
                )
    rownames(K3) <- c("4n", "Gen.4n", "4n.A188/Oh43", "4n.W22/B73")    

    colnames(K1) <- colnames(K2) <- colnames(K3) <- names(coef(ques[[1]][[2]]))
    
    tmp1 <- array(NA, dim = c(length(ques[[ii]]), nrow(K1), 3),
                  dimnames = list(c("Ear_Length", "Flower_Time", "Height_at_4_Week", "Adult_Plant_Height",
                                    "5th_Leaf_Length", "7th_Leaf_Length", "Silk_Time", "Tassel_Branch",
                                    "5th_Leaf_Width",  "7th_Leaf_Width"),
                                  rownames(K1),
                                  c("Estimate", "StdErr", "PValue")))
    tmp2 <- array(NA, dim = c(length(ques[[ii]]), nrow(K2), 3),
                  dimnames = list(c("Ear_Length", "Flower_Time", "Height_at_4_Week", "Adult_Plant_Height",
                                    "5th_Leaf_Length", "7th_Leaf_Length", "Silk_Time", "Tassel_Branch",
                                    "5th_Leaf_Width",  "7th_Leaf_Width"),
                                  rownames(K2),
                                  c("Estimate", "StdErr", "PValue")))
    tmp3 <- array(NA, dim = c(length(ques[[ii]]), nrow(K3), 3),
                  dimnames = list(c("Ear_Length", "Flower_Time", "Height_at_4_Week", "Adult_Plant_Height",
                                    "5th_Leaf_Length", "7th_Leaf_Length", "Silk_Time", "Tassel_Branch",
                                    "5th_Leaf_Width",  "7th_Leaf_Width"),
                                  rownames(K3),
                                  c("Estimate", "StdErr", "PValue")))        

    
    
    for (jj in 1:length(ques[[ii]])) {
        tmp1[jj, , "PValue"] <- summary(glht(ques[[ii]][[jj]], linfct = K1))$test$pvalues
        tmp1[jj, , "Estimate"] <- summary(glht(ques[[ii]][[jj]], linfct = K1))$test$coefficients
        tmp1[jj, , "StdErr"] <- summary(glht(ques[[ii]][[jj]], linfct = K1))$test$sigma

        tmp2[jj, , "PValue"] <- summary(glht(ques[[ii]][[jj]], linfct = K2))$test$pvalues
        tmp2[jj, , "Estimate"] <- summary(glht(ques[[ii]][[jj]], linfct = K2))$test$coefficients
        tmp2[jj, , "StdErr"] <- summary(glht(ques[[ii]][[jj]], linfct = K2))$test$sigma

        tmp3[jj, , "PValue"] <- summary(glht(ques[[ii]][[jj]], linfct = K3))$test$pvalues
        tmp3[jj, , "Estimate"] <- summary(glht(ques[[ii]][[jj]], linfct = K3))$test$coefficients
        tmp3[jj, , "StdErr"] <- summary(glht(ques[[ii]][[jj]], linfct = K3))$test$sigma                
    }

    ftmp1 <- tmp1[ , , "PValue"]
    for (kk in 1:dim(tmp1)[2]) {
        ftmp1[ , kk] <- p.adjust(tmp1[ , kk, "PValue"], method = "fdr")
    }
    write.csv(ftmp1, paste0("result/q5/ploidy_genotype_int_pval_fdr_corrected_field_", (ii + 1), ".csv"))

    ftmp2 <- tmp2[ , , "PValue"]
    for (kk in 1:dim(tmp2)[2]) {
        ftmp2[ , kk] <- p.adjust(tmp2[ , kk, "PValue"], method = "fdr")
    }
    write.csv(ftmp2, paste0("result/q5/genotype_pval_fdr_corrected_field_", (ii + 1), ".csv"))

    ftmp3 <- tmp3[ , , "PValue"]
    for (kk in 1:dim(tmp3)[2]) {
        ftmp3[ , kk] <- p.adjust(tmp3[ , kk, "PValue"], method = "fdr")
    }
    write.csv(ftmp3, paste0("result/q5/ploidy_pval_fdr_corrected_field_", (ii + 1), ".csv"))
    
}
