# Supplementary material for: Inbreeding Depression in Genotypically Matched Diploid and Tetraploid Maize
Source: Front Genet. 2020 Nov 30;11:564928. doi: 10.3389/fgene.2020.564928 (PMC7734256; doi:10.3389/fgene.2020.564928)
Supplement: Supplementary file 4 [file Data_Sheet_4.ZIP › yao_etal_2020/2008/data/Depression_Rates_For_4n_Ploids_All_Phenotypes_Genotype.csv]

field	genotype	family	ploidy	variable	value
2	A188/Oh43	F1	4n	ht	1.03643216080402
3	A188/Oh43	F1	4n	ht	1.0213567839196
2	A188/Oh43	F1	4n	ht	0.964824120603015
3	A188/Oh43	F1	4n	ht	1.04773869346734
2	A188/Oh43	F1	4n	ht	NA
3	A188/Oh43	F1	4n	ht	0.949748743718593
2	A188/Oh43	F1	4n	ht	NA
3	A188/Oh43	F1	4n	ht	0.953517587939698
2	A188/Oh43	F1	4n	ht	NA
3	A188/Oh43	F1	4n	ht	1.01005025125628
2	A188/Oh43	F1	4n	ht	0.915829145728643
3	A188/Oh43	F1	4n	ht	1.0929648241206
2	A188/Oh43	F1	4n	ht	0.915829145728643
3	A188/Oh43	F1	4n	ht	1.0251256281407
2	A188/Oh43	F1	4n	ht	1.0929648241206
3	A188/Oh43	F1	4n	ht	1.05527638190955
2	A188/Oh43	F1	4n	ht	0.949748743718593
3	A188/Oh43	F1	4n	ht	1.10050251256281
2	A188/Oh43	F1	4n	ht	NA
3	A188/Oh43	F1	4n	ht	0.885678391959799
2	A188/Oh43	F1	4n	ht	NA
3	A188/Oh43	F1	4n	ht	0.851758793969849
2	A188/Oh43	F1	4n	ht	NA
3	A188/Oh43	F1	4n	ht	1.13065326633166
2	A188/Oh43	F1	4n	ht	NA
3	A188/Oh43	F1	4n	ht	NA
2	A188/Oh43	F1	4n	ht	NA
3	A188/Oh43	F1	4n	ht	NA
2	A188/Oh43	F1	4n	ht	NA
3	A188/Oh43	F1	4n	ht	NA
2	A188/Oh43	F1	4n	ht	NA
3	A188/Oh43	F1	4n	ht	NA
2	A188/Oh43	F1	4n	ht	NA
3	A188/Oh43	F1	4n	ht	NA
2	A188/Oh43	F1	4n	ht	NA
3	A188/Oh43	F1	4n	ht	NA
2	A188/Oh43	F1	4n	ht	NA
3	A188/Oh43	F1	4n	ht	NA
2	A188/Oh43	S1	4n	ht	1.07035175879397
3	A188/Oh43	S1	4n	ht	1.19849246231156
2	A188/Oh43	S1	4n	ht	0.866834170854271
3	A188/Oh43	S1	4n	ht	1.20603015075377
2	A188/Oh43	S1	4n	ht	1.01758793969849
3	A188/Oh43	S1	4n	ht	1.16834170854271
2	A188/Oh43	S1	4n	ht	NA
3	A188/Oh43	S1	4n	ht	0.987437185929648
2	A188/Oh43	S1	4n	ht	NA
3	A188/Oh43	S1	4n	ht	1.08542713567839
2	A188/Oh43	S1	4n	ht	NA
3	A188/Oh43	S1	4n	ht	0.885678391959799
2	A188/Oh43	S1	4n	ht	NA
3	A188/Oh43	S1	4n	ht	0.746231155778894
2	A188/Oh43	S1	4n	ht	NA
3	A188/Oh43	S1	4n	ht	NA
2	A188/Oh43	S1	4n	ht	NA
3	A188/Oh43	S1	4n	ht	NA
2	A188/Oh43	S1	4n	ht	NA
3	A188/Oh43	S1	4n	ht	NA
2	A188/Oh43	S1	4n	ht	NA
3	A188/Oh43	S1	4n	ht	NA
2	A188/Oh43	S1	4n	ht	NA
3	A188/Oh43	S1	4n	ht	NA
2	A188/Oh43	S1	4n	ht	NA
3	A188/Oh43	S1	4n	ht	NA
2	A188/Oh43	S1	4n	ht	NA
3	A188/Oh43	S1	4n	ht	NA
2	A188/Oh43	S1	4n	ht	NA
3	A188/Oh43	S1	4n	ht	NA
2	A188/Oh43	S1	4n	ht	NA
3	A188/Oh43	S1	4n	ht	NA
2	A188/Oh43	S1	4n	ht	NA
3	A188/Oh43	S1	4n	ht	NA
2	A188/Oh43	S1	4n	ht	NA
3	A188/Oh43	S1	4n	ht	NA
2	A188/Oh43	S1	4n	ht	NA
3	A188/Oh43	S1	4n	ht	NA
2	A188/Oh43	S3	4n	ht	NA
2	A188/Oh43	S3	4n	ht	1.05527638190955
2	A188/Oh43	S3	4n	ht	0.949748743718593
3	A188/Oh43	S3	4n	ht	0.85929648241206
3	A188/Oh43	S3	4n	ht	NA
3	A188/Oh43	S3	4n	ht	1.25879396984925
2	A188/Oh43	S3	4n	ht	0.945979899497487
2	A188/Oh43	S3	4n	ht	NA
2	A188/Oh43	S3	4n	ht	0.738693467336683
3	A188/Oh43	S3	4n	ht	0.874371859296482
3	A188/Oh43	S3	4n	ht	1.07035175879397
3	A188/Oh43	S3	4n	ht	1.08542713567839
2	A188/Oh43	S3	4n	ht	1.09673366834171
2	A188/Oh43	S3	4n	ht	NA
2	A188/Oh43	S3	4n	ht	1.07412060301508
3	A188/Oh43	S3	4n	ht	0.942211055276382
3	A188/Oh43	S3	4n	ht	NA
3	A188/Oh43	S3	4n	ht	0.912060301507538
2	A188/Oh43	S3	4n	ht	NA
2	A188/Oh43	S3	4n	ht	NA
2	A188/Oh43	S3	4n	ht	NA
3	A188/Oh43	S3	4n	ht	0.912060301507538
3	A188/Oh43	S3	4n	ht	0.685929648241206
3	A188/Oh43	S3	4n	ht	1.14572864321608
2	A188/Oh43	S3	4n	ht	NA
2	A188/Oh43	S3	4n	ht	NA
2	A188/Oh43	S3	4n	ht	0.934673366834171
3	A188/Oh43	S3	4n	ht	0.972361809045226
3	A188/Oh43	S3	4n	ht	NA
3	A188/Oh43	S3	4n	ht	NA
2	A188/Oh43	S3	4n	ht	NA
2	A188/Oh43	S3	4n	ht	NA
2	A188/Oh43	S3	4n	ht	0.972361809045226
3	A188/Oh43	S3	4n	ht	0.949748743718593
3	A188/Oh43	S3	4n	ht	NA
3	A188/Oh43	S3	4n	ht	NA
2	A188/Oh43	S3	4n	ht	NA
2	A188/Oh43	S3	4n	ht	NA
2	A188/Oh43	S3	4n	ht	1.10804020100502
3	A188/Oh43	S3	4n	ht	1.01758793969849
3	A188/Oh43	S3	4n	ht	NA
3	A188/Oh43	S3	4n	ht	NA
2	A188/Oh43	S3	4n	ht	NA
2	A188/Oh43	S3	4n	ht	NA
2	A188/Oh43	S3	4n	ht	0.92713567839196
3	A188/Oh43	S3	4n	ht	0.885678391959799
3	A188/Oh43	S3	4n	ht	NA
3	A188/Oh43	S3	4n	ht	NA
2	A188/Oh43	S3	4n	ht	NA
2	A188/Oh43	S3	4n	ht	NA
2	A188/Oh43	S3	4n	ht	0.866834170854271
3	A188/Oh43	S3	4n	ht	0.851758793969849
3	A188/Oh43	S3	4n	ht	NA
3	A188/Oh43	S3	4n	ht	NA
2	A188/Oh43	S3	4n	ht	NA
2	A188/Oh43	S3	4n	ht	NA
2	A188/Oh43	S3	4n	ht	1.07035175879397
3	A188/Oh43	S3	4n	ht	0.881909547738693
3	A188/Oh43	S3	4n	ht	NA
3	A188/Oh43	S3	4n	ht	NA
2	A188/Oh43	S3	4n	ht	NA
2	A188/Oh43	S3	4n	ht	NA
2	A188/Oh43	S3	4n	ht	0.855527638190955
3	A188/Oh43	S3	4n	ht	0.889447236180904
3	A188/Oh43	S3	4n	ht	NA
3	A188/Oh43	S3	4n	ht	NA
2	A188/Oh43	S3	4n	ht	NA
2	A188/Oh43	S3	4n	ht	NA
2	A188/Oh43	S3	4n	ht	NA
3	A188/Oh43	S3	4n	ht	NA
3	A188/Oh43	S3	4n	ht	NA
3	A188/Oh43	S3	4n	ht	NA
2	A188/Oh43	S3	4n	ht	NA
2	A188/Oh43	S3	4n	ht	NA
2	A188/Oh43	S3	4n	ht	NA
3	A188/Oh43	S3	4n	ht	0.810301507537688
3	A188/Oh43	S3	4n	ht	0.580402010050251
3	A188/Oh43	S3	4n	ht	NA
2	A188/Oh43	S3	4n	ht	NA
2	A188/Oh43	S3	4n	ht	NA
2	A188/Oh43	S3	4n	ht	NA
3	A188/Oh43	S3	4n	ht	NA
3	A188/Oh43	S3	4n	ht	NA
3	A188/Oh43	S3	4n	ht	NA
2	A188/Oh43	S3	4n	ht	NA
2	A188/Oh43	S3	4n	ht	NA
2	A188/Oh43	S3	4n	ht	NA
3	A188/Oh43	S3	4n	ht	NA
3	A188/Oh43	S3	4n	ht	NA
3	A188/Oh43	S3	4n	ht	NA
2	A188/Oh43	S3	4n	ht	NA
2	A188/Oh43	S3	4n	ht	NA
2	A188/Oh43	S3	4n	ht	NA
3	A188/Oh43	S3	4n	ht	NA
3	A188/Oh43	S3	4n	ht	NA
3	A188/Oh43	S3	4n	ht	NA
2	A188/Oh43	S3	4n	ht	NA
2	A188/Oh43	S3	4n	ht	NA
2	A188/Oh43	S3	4n	ht	NA
3	A188/Oh43	S3	4n	ht	NA
3	A188/Oh43	S3	4n	ht	NA
3	A188/Oh43	S3	4n	ht	NA
2	A188/Oh43	S3	4n	ht	NA
2	A188/Oh43	S3	4n	ht	NA
2	A188/Oh43	S3	4n	ht	NA
3	A188/Oh43	S3	4n	ht	NA
3	A188/Oh43	S3	4n	ht	NA
3	A188/Oh43	S3	4n	ht	NA
2	A188/Oh43	S3	4n	ht	NA
2	A188/Oh43	S3	4n	ht	NA
2	A188/Oh43	S3	4n	ht	NA
3	A188/Oh43	S3	4n	ht	NA
3	A188/Oh43	S3	4n	ht	NA
3	A188/Oh43	S3	4n	ht	NA
2	A188/Oh43	S5	4n	ht	0.768844221105528
2	A188/Oh43	S5	4n	ht	NA
2	A188/Oh43	S5	4n	ht	0.798994974874372
3	A188/Oh43	S5	4n	ht	0.738693467336683
3	A188/Oh43	S5	4n	ht	0.64070351758794
3	A188/Oh43	S5	4n	ht	1.26633165829146
2	A188/Oh43	S5	4n	ht	0.896984924623116
2	A188/Oh43	S5	4n	ht	NA
2	A188/Oh43	S5	4n	ht	0.915829145728643
3	A188/Oh43	S5	4n	ht	0.934673366834171
3	A188/Oh43	S5	4n	ht	0.6821608040201
3	A188/Oh43	S5	4n	ht	NA
2	A188/Oh43	S5	4n	ht	NA
2	A188/Oh43	S5	4n	ht	NA
2	A188/Oh43	S5	4n	ht	0.847989949748744
3	A188/Oh43	S5	4n	ht	0.829145728643216
3	A188/Oh43	S5	4n	ht	0.802763819095477
3	A188/Oh43	S5	4n	ht	NA
2	A188/Oh43	S5	4n	ht	0.49748743718593
2	A188/Oh43	S5	4n	ht	NA
2	A188/Oh43	S5	4n	ht	0.798994974874372
3	A188/Oh43	S5	4n	ht	0.772613065326633
3	A188/Oh43	S5	4n	ht	NA
3	A188/Oh43	S5	4n	ht	NA
2	A188/Oh43	S5	4n	ht	0.957286432160804
2	A188/Oh43	S5	4n	ht	NA
2	A188/Oh43	S5	4n	ht	0.844221105527638
3	A188/Oh43	S5	4n	ht	0.942211055276382
3	A188/Oh43	S5	4n	ht	NA
3	A188/Oh43	S5	4n	ht	NA
2	A188/Oh43	S5	4n	ht	NA
2	A188/Oh43	S5	4n	ht	NA
2	A188/Oh43	S5	4n	ht	0.904522613065327
3	A188/Oh43	S5	4n	ht	0.829145728643216
3	A188/Oh43	S5	4n	ht	NA
3	A188/Oh43	S5	4n	ht	NA
2	A188/Oh43	S5	4n	ht	NA
2	A188/Oh43	S5	4n	ht	NA
2	A188/Oh43	S5	4n	ht	0.844221105527638
3	A188/Oh43	S5	4n	ht	0.934673366834171
3	A188/Oh43	S5	4n	ht	NA
3	A188/Oh43	S5	4n	ht	NA
2	A188/Oh43	S5	4n	ht	NA
2	A188/Oh43	S5	4n	ht	NA
2	A188/Oh43	S5	4n	ht	0.753768844221105
3	A188/Oh43	S5	4n	ht	0.896984924623116
3	A188/Oh43	S5	4n	ht	NA
3	A188/Oh43	S5	4n	ht	NA
2	A188/Oh43	S5	4n	ht	NA
2	A188/Oh43	S5	4n	ht	NA
2	A188/Oh43	S5	4n	ht	0.407035175879397
3	A188/Oh43	S5	4n	ht	NA
3	A188/Oh43	S5	4n	ht	NA
3	A188/Oh43	S5	4n	ht	NA
2	A188/Oh43	S5	4n	ht	NA
2	A188/Oh43	S5	4n	ht	NA
2	A188/Oh43	S5	4n	ht	NA
3	A188/Oh43	S5	4n	ht	NA
3	A188/Oh43	S5	4n	ht	NA
3	A188/Oh43	S5	4n	ht	NA
2	A188/Oh43	S5	4n	ht	NA
2	A188/Oh43	S5	4n	ht	NA
2	A188/Oh43	S5	4n	ht	0.923366834170854
3	A188/Oh43	S5	4n	ht	NA
3	A188/Oh43	S5	4n	ht	NA
3	A188/Oh43	S5	4n	ht	NA
2	A188/Oh43	S5	4n	ht	NA
2	A188/Oh43	S5	4n	ht	NA
2	A188/Oh43	S5	4n	ht	0.829145728643216
3	A188/Oh43	S5	4n	ht	NA
3	A188/Oh43	S5	4n	ht	NA
3	A188/Oh43	S5	4n	ht	NA
2	A188/Oh43	S5	4n	ht	NA
2	A188/Oh43	S5	4n	ht	NA
2	A188/Oh43	S5	4n	ht	NA
3	A188/Oh43	S5	4n	ht	NA
3	A188/Oh43	S5	4n	ht	NA
3	A188/Oh43	S5	4n	ht	NA
2	A188/Oh43	S5	4n	ht	NA
2	A188/Oh43	S5	4n	ht	NA
2	A188/Oh43	S5	4n	ht	NA
3	A188/Oh43	S5	4n	ht	NA
3	A188/Oh43	S5	4n	ht	NA
3	A188/Oh43	S5	4n	ht	NA
2	A188/Oh43	S5	4n	ht	NA
2	A188/Oh43	S5	4n	ht	NA
2	A188/Oh43	S5	4n	ht	NA
3	A188/Oh43	S5	4n	ht	NA
3	A188/Oh43	S5	4n	ht	NA
3	A188/Oh43	S5	4n	ht	NA
2	A188/Oh43	S5	4n	ht	NA
2	A188/Oh43	S5	4n	ht	NA
2	A188/Oh43	S5	4n	ht	NA
3	A188/Oh43	S5	4n	ht	NA
3	A188/Oh43	S5	4n	ht	NA
3	A188/Oh43	S5	4n	ht	NA
2	A188/Oh43	S5	4n	ht	NA
2	A188/Oh43	S5	4n	ht	NA
2	A188/Oh43	S5	4n	ht	NA
3	A188/Oh43	S5	4n	ht	NA
3	A188/Oh43	S5	4n	ht	NA
3	A188/Oh43	S5	4n	ht	NA
2	A188/Oh43	S5	4n	ht	NA
2	A188/Oh43	S5	4n	ht	NA
2	A188/Oh43	S5	4n	ht	NA
3	A188/Oh43	S5	4n	ht	NA
3	A188/Oh43	S5	4n	ht	NA
3	A188/Oh43	S5	4n	ht	NA
2	A188/Oh43	S5	4n	ht	NA
2	A188/Oh43	S5	4n	ht	NA
2	A188/Oh43	S5	4n	ht	NA
3	A188/Oh43	S5	4n	ht	NA
3	A188/Oh43	S5	4n	ht	NA
3	A188/Oh43	S5	4n	ht	NA
2	A188/Oh43	S7	4n	ht	0.919597989949749
2	A188/Oh43	S7	4n	ht	0.780150753768844
2	A188/Oh43	S7	4n	ht	NA
3	A188/Oh43	S7	4n	ht	0.806532663316583
3	A188/Oh43	S7	4n	ht	1.04396984924623
3	A188/Oh43	S7	4n	ht	0.908291457286432
2	A188/Oh43	S7	4n	ht	NA
2	A188/Oh43	S7	4n	ht	0.753768844221105
2	A188/Oh43	S7	4n	ht	0.96859296482412
3	A188/Oh43	S7	4n	ht	NA
3	A188/Oh43	S7	4n	ht	0.991206030150754
3	A188/Oh43	S7	4n	ht	0.881909547738693
2	A188/Oh43	S7	4n	ht	0.942211055276382
2	A188/Oh43	S7	4n	ht	0.866834170854271
2	A188/Oh43	S7	4n	ht	NA
3	A188/Oh43	S7	4n	ht	NA
3	A188/Oh43	S7	4n	ht	1.00251256281407
3	A188/Oh43	S7	4n	ht	0.806532663316583
2	A188/Oh43	S7	4n	ht	0.896984924623116
2	A188/Oh43	S7	4n	ht	0.810301507537688
2	A188/Oh43	S7	4n	ht	0.648241206030151
3	A188/Oh43	S7	4n	ht	0.565326633165829
3	A188/Oh43	S7	4n	ht	0.919597989949749
3	A188/Oh43	S7	4n	ht	NA
2	A188/Oh43	S7	4n	ht	NA
2	A188/Oh43	S7	4n	ht	0.531407035175879
2	A188/Oh43	S7	4n	ht	0.708542713567839
3	A188/Oh43	S7	4n	ht	0.618090452261307
3	A188/Oh43	S7	4n	ht	0.92713567839196
3	A188/Oh43	S7	4n	ht	0.878140703517588
2	A188/Oh43	S7	4n	ht	0.919597989949749
2	A188/Oh43	S7	4n	ht	0.972361809045226
2	A188/Oh43	S7	4n	ht	0.821608040201005
3	A188/Oh43	S7	4n	ht	0.814070351758794
3	A188/Oh43	S7	4n	ht	NA
3	A188/Oh43	S7	4n	ht	0.96859296482412
2	A188/Oh43	S7	4n	ht	0.949748743718593
2	A188/Oh43	S7	4n	ht	0.844221105527638
2	A188/Oh43	S7	4n	ht	NA
3	A188/Oh43	S7	4n	ht	0.851758793969849
3	A188/Oh43	S7	4n	ht	NA
3	A188/Oh43	S7	4n	ht	NA
2	A188/Oh43	S7	4n	ht	NA
2	A188/Oh43	S7	4n	ht	NA
2	A188/Oh43	S7	4n	ht	NA
3	A188/Oh43	S7	4n	ht	0.57286432160804
3	A188/Oh43	S7	4n	ht	NA
3	A188/Oh43	S7	4n	ht	NA
2	A188/Oh43	S7	4n	ht	NA
2	A188/Oh43	S7	4n	ht	NA
2	A188/Oh43	S7	4n	ht	NA
3	A188/Oh43	S7	4n	ht	NA
3	A188/Oh43	S7	4n	ht	NA
3	A188/Oh43	S7	4n	ht	NA
2	A188/Oh43	S7	4n	ht	NA
2	A188/Oh43	S7	4n	ht	NA
2	A188/Oh43	S7	4n	ht	NA
3	A188/Oh43	S7	4n	ht	NA
3	A188/Oh43	S7	4n	ht	NA
3	A188/Oh43	S7	4n	ht	NA
2	A188/Oh43	S7	4n	ht	NA
2	A188/Oh43	S7	4n	ht	NA
2	A188/Oh43	S7	4n	ht	NA
3	A188/Oh43	S7	4n	ht	NA
3	A188/Oh43	S7	4n	ht	NA
3	A188/Oh43	S7	4n	ht	NA
2	A188/Oh43	S7	4n	ht	NA
2	A188/Oh43	S7	4n	ht	NA
2	A188/Oh43	S7	4n	ht	NA
3	A188/Oh43	S7	4n	ht	NA
3	A188/Oh43	S7	4n	ht	NA
3	A188/Oh43	S7	4n	ht	NA
2	A188/Oh43	S7	4n	ht	NA
2	A188/Oh43	S7	4n	ht	NA
2	A188/Oh43	S7	4n	ht	NA
3	A188/Oh43	S7	4n	ht	NA
3	A188/Oh43	S7	4n	ht	NA
3	A188/Oh43	S7	4n	ht	NA
2	A188/Oh43	S7	4n	ht	NA
2	A188/Oh43	S7	4n	ht	NA
2	A188/Oh43	S7	4n	ht	NA
3	A188/Oh43	S7	4n	ht	NA
3	A188/Oh43	S7	4n	ht	NA
3	A188/Oh43	S7	4n	ht	NA
2	A188/Oh43	S7	4n	ht	NA
2	A188/Oh43	S7	4n	ht	NA
2	A188/Oh43	S7	4n	ht	NA
3	A188/Oh43	S7	4n	ht	NA
3	A188/Oh43	S7	4n	ht	NA
3	A188/Oh43	S7	4n	ht	NA
2	A188/Oh43	S7	4n	ht	NA
2	A188/Oh43	S7	4n	ht	NA
2	A188/Oh43	S7	4n	ht	NA
3	A188/Oh43	S7	4n	ht	NA
3	A188/Oh43	S7	4n	ht	NA
3	A188/Oh43	S7	4n	ht	NA
2	A188/Oh43	S7	4n	ht	NA
2	A188/Oh43	S7	4n	ht	NA
2	A188/Oh43	S7	4n	ht	NA
3	A188/Oh43	S7	4n	ht	NA
3	A188/Oh43	S7	4n	ht	NA
3	A188/Oh43	S7	4n	ht	NA
2	A188/Oh43	S7	4n	ht	NA
2	A188/Oh43	S7	4n	ht	NA
2	A188/Oh43	S7	4n	ht	NA
3	A188/Oh43	S7	4n	ht	NA
3	A188/Oh43	S7	4n	ht	NA
3	A188/Oh43	S7	4n	ht	NA
2	A188/Oh43	S7	4n	ht	NA
2	A188/Oh43	S7	4n	ht	NA
2	A188/Oh43	S7	4n	ht	NA
3	A188/Oh43	S7	4n	ht	NA
3	A188/Oh43	S7	4n	ht	NA
3	A188/Oh43	S7	4n	ht	NA
2	Oh43/A188/W22/B73	F1	4n	ht	0.846511627906977
3	Oh43/A188/W22/B73	F1	4n	ht	1.03255813953488
2	Oh43/A188/W22/B73	F1	4n	ht	1.09147286821705
3	Oh43/A188/W22/B73	F1	4n	ht	0.716279069767442
2	Oh43/A188/W22/B73	F1	4n	ht	1.08527131782946
3	Oh43/A188/W22/B73	F1	4n	ht	NA
2	Oh43/A188/W22/B73	F1	4n	ht	1.09767441860465
3	Oh43/A188/W22/B73	F1	4n	ht	NA
2	Oh43/A188/W22/B73	F1	4n	ht	1.08837209302326
3	Oh43/A188/W22/B73	F1	4n	ht	NA
2	Oh43/A188/W22/B73	F1	4n	ht	1.12248062015504
3	Oh43/A188/W22/B73	F1	4n	ht	0.837209302325581
2	Oh43/A188/W22/B73	F1	4n	ht	1.15658914728682
3	Oh43/A188/W22/B73	F1	4n	ht	1.04186046511628
2	Oh43/A188/W22/B73	F1	4n	ht	1.01085271317829
3	Oh43/A188/W22/B73	F1	4n	ht	0.951937984496124
2	Oh43/A188/W22/B73	F1	4n	ht	0.917829457364341
3	Oh43/A188/W22/B73	F1	4n	ht	1.03255813953488
2	Oh43/A188/W22/B73	F1	4n	ht	0.917829457364341
3	Oh43/A188/W22/B73	F1	4n	ht	1.05736434108527
2	Oh43/A188/W22/B73	F1	4n	ht	1.18139534883721
3	Oh43/A188/W22/B73	F1	4n	ht	1.10077519379845
2	Oh43/A188/W22/B73	F1	4n	ht	1.15658914728682
3	Oh43/A188/W22/B73	F1	4n	ht	1.02945736434109
2	Oh43/A188/W22/B73	F1	4n	ht	0.917829457364341
3	Oh43/A188/W22/B73	F1	4n	ht	0.781395348837209
2	Oh43/A188/W22/B73	F1	4n	ht	0.697674418604651
3	Oh43/A188/W22/B73	F1	4n	ht	1.06976744186047
2	Oh43/A188/W22/B73	F1	4n	ht	NA
3	Oh43/A188/W22/B73	F1	4n	ht	1.06046511627907
2	Oh43/A188/W22/B73	F1	4n	ht	NA
3	Oh43/A188/W22/B73	F1	4n	ht	NA
2	Oh43/A188/W22/B73	F1	4n	ht	NA
3	Oh43/A188/W22/B73	F1	4n	ht	NA
2	Oh43/A188/W22/B73	F1	4n	ht	NA
3	Oh43/A188/W22/B73	F1	4n	ht	NA
2	Oh43/A188/W22/B73	F1	4n	ht	NA
3	Oh43/A188/W22/B73	F1	4n	ht	NA
2	Oh43/A188/W22/B73	S1	4n	ht	0.787596899224806
3	Oh43/A188/W22/B73	S1	4n	ht	1.28992248062016
2	Oh43/A188/W22/B73	S1	4n	ht	1.09457364341085
3	Oh43/A188/W22/B73	S1	4n	ht	1.24031007751938
2	Oh43/A188/W22/B73	S1	4n	ht	1.16279069767442
3	Oh43/A188/W22/B73	S1	4n	ht	1.14728682170543
2	Oh43/A188/W22/B73	S1	4n	ht	NA
3	Oh43/A188/W22/B73	S1	4n	ht	1.08527131782946
2	Oh43/A188/W22/B73	S1	4n	ht	1.15658914728682
3	Oh43/A188/W22/B73	S1	4n	ht	1.21860465116279
2	Oh43/A188/W22/B73	S1	4n	ht	0.973643410852713
3	Oh43/A188/W22/B73	S1	4n	ht	1.27131782945736
2	Oh43/A188/W22/B73	S1	4n	ht	0.806201550387597
3	Oh43/A188/W22/B73	S1	4n	ht	NA
2	Oh43/A188/W22/B73	S1	4n	ht	0.936434108527132
3	Oh43/A188/W22/B73	S1	4n	ht	1.24031007751938
2	Oh43/A188/W22/B73	S1	4n	ht	NA
3	Oh43/A188/W22/B73	S1	4n	ht	NA
2	Oh43/A188/W22/B73	S1	4n	ht	NA
3	Oh43/A188/W22/B73	S1	4n	ht	1.02945736434109
2	Oh43/A188/W22/B73	S1	4n	ht	NA
3	Oh43/A188/W22/B73	S1	4n	ht	1.2031007751938
2	Oh43/A188/W22/B73	S1	4n	ht	NA
3	Oh43/A188/W22/B73	S1	4n	ht	1.06976744186047
2	Oh43/A188/W22/B73	S1	4n	ht	NA
3	Oh43/A188/W22/B73	S1	4n	ht	0.905426356589147
2	Oh43/A188/W22/B73	S1	4n	ht	NA
3	Oh43/A188/W22/B73	S1	4n	ht	0.812403100775194
2	Oh43/A188/W22/B73	S1	4n	ht	NA
3	Oh43/A188/W22/B73	S1	4n	ht	NA
2	Oh43/A188/W22/B73	S1	4n	ht	NA
3	Oh43/A188/W22/B73	S1	4n	ht	NA
2	Oh43/A188/W22/B73	S1	4n	ht	NA
3	Oh43/A188/W22/B73	S1	4n	ht	NA
2	Oh43/A188/W22/B73	S1	4n	ht	NA
3	Oh43/A188/W22/B73	S1	4n	ht	NA
2	Oh43/A188/W22/B73	S1	4n	ht	NA
3	Oh43/A188/W22/B73	S1	4n	ht	NA
2	Oh43/A188/W22/B73	S3	4n	ht	0.995348837209302
2	Oh43/A188/W22/B73	S3	4n	ht	1.04496124031008
2	Oh43/A188/W22/B73	S3	4n	ht	1.35503875968992
3	Oh43/A188/W22/B73	S3	4n	ht	0.905426356589147
3	Oh43/A188/W22/B73	S3	4n	ht	1.43255813953488
3	Oh43/A188/W22/B73	S3	4n	ht	NA
2	Oh43/A188/W22/B73	S3	4n	ht	1.18449612403101
2	Oh43/A188/W22/B73	S3	4n	ht	NA
2	Oh43/A188/W22/B73	S3	4n	ht	1.09767441860465
3	Oh43/A188/W22/B73	S3	4n	ht	0.750387596899225
3	Oh43/A188/W22/B73	S3	4n	ht	1.29612403100775
3	Oh43/A188/W22/B73	S3	4n	ht	NA
2	Oh43/A188/W22/B73	S3	4n	ht	0.744186046511628
2	Oh43/A188/W22/B73	S3	4n	ht	0.886821705426357
2	Oh43/A188/W22/B73	S3	4n	ht	1.30852713178295
3	Oh43/A188/W22/B73	S3	4n	ht	0.998449612403101
3	Oh43/A188/W22/B73	S3	4n	ht	1.37054263565891
3	Oh43/A188/W22/B73	S3	4n	ht	1.11007751937984
2	Oh43/A188/W22/B73	S3	4n	ht	1.14728682170543
2	Oh43/A188/W22/B73	S3	4n	ht	0.852713178294574
2	Oh43/A188/W22/B73	S3	4n	ht	1.16589147286822
3	Oh43/A188/W22/B73	S3	4n	ht	1.05736434108527
3	Oh43/A188/W22/B73	S3	4n	ht	1.3953488372093
3	Oh43/A188/W22/B73	S3	4n	ht	1.28372093023256
2	Oh43/A188/W22/B73	S3	4n	ht	1.24031007751938
2	Oh43/A188/W22/B73	S3	4n	ht	0.796899224806202
2	Oh43/A188/W22/B73	S3	4n	ht	1.30852713178295
3	Oh43/A188/W22/B73	S3	4n	ht	0.986046511627907
3	Oh43/A188/W22/B73	S3	4n	ht	1.4077519379845
3	Oh43/A188/W22/B73	S3	4n	ht	1.11317829457364
2	Oh43/A188/W22/B73	S3	4n	ht	1.18635658914729
2	Oh43/A188/W22/B73	S3	4n	ht	1.09457364341085
2	Oh43/A188/W22/B73	S3	4n	ht	1.30232558139535
3	Oh43/A188/W22/B73	S3	4n	ht	0.97984496124031
3	Oh43/A188/W22/B73	S3	4n	ht	1.32093023255814
3	Oh43/A188/W22/B73	S3	4n	ht	1.13178294573643
2	Oh43/A188/W22/B73	S3	4n	ht	1.27751937984496
2	Oh43/A188/W22/B73	S3	4n	ht	1.06976744186047
2	Oh43/A188/W22/B73	S3	4n	ht	1.24031007751938
3	Oh43/A188/W22/B73	S3	4n	ht	1.22170542635659
3	Oh43/A188/W22/B73	S3	4n	ht	1.21240310077519
3	Oh43/A188/W22/B73	S3	4n	ht	1.28372093023256
2	Oh43/A188/W22/B73	S3	4n	ht	NA
2	Oh43/A188/W22/B73	S3	4n	ht	NA
2	Oh43/A188/W22/B73	S3	4n	ht	1.15348837209302
3	Oh43/A188/W22/B73	S3	4n	ht	1.2062015503876
3	Oh43/A188/W22/B73	S3	4n	ht	NA
3	Oh43/A188/W22/B73	S3	4n	ht	1.25891472868217
2	Oh43/A188/W22/B73	S3	4n	ht	NA
2	Oh43/A188/W22/B73	S3	4n	ht	NA
2	Oh43/A188/W22/B73	S3	4n	ht	1.28372093023256
3	Oh43/A188/W22/B73	S3	4n	ht	0.793798449612403
3	Oh43/A188/W22/B73	S3	4n	ht	1.27441860465116
3	Oh43/A188/W22/B73	S3	4n	ht	1.2093023255814
2	Oh43/A188/W22/B73	S3	4n	ht	1.07906976744186
2	Oh43/A188/W22/B73	S3	4n	ht	NA
2	Oh43/A188/W22/B73	S3	4n	ht	0.868217054263566
3	Oh43/A188/W22/B73	S3	4n	ht	1.06666666666667
3	Oh43/A188/W22/B73	S3	4n	ht	0.992248062015504
3	Oh43/A188/W22/B73	S3	4n	ht	1.14728682170543
2	Oh43/A188/W22/B73	S3	4n	ht	NA
2	Oh43/A188/W22/B73	S3	4n	ht	NA
2	Oh43/A188/W22/B73	S3	4n	ht	1.02325581395349
3	Oh43/A188/W22/B73	S3	4n	ht	1.35813953488372
3	Oh43/A188/W22/B73	S3	4n	ht	NA
3	Oh43/A188/W22/B73	S3	4n	ht	1.21240310077519
2	Oh43/A188/W22/B73	S3	4n	ht	NA
2	Oh43/A188/W22/B73	S3	4n	ht	NA
2	Oh43/A188/W22/B73	S3	4n	ht	1.16589147286822
3	Oh43/A188/W22/B73	S3	4n	ht	NA
3	Oh43/A188/W22/B73	S3	4n	ht	1.27751937984496
3	Oh43/A188/W22/B73	S3	4n	ht	1.17519379844961
2	Oh43/A188/W22/B73	S3	4n	ht	NA
2	Oh43/A188/W22/B73	S3	4n	ht	NA
2	Oh43/A188/W22/B73	S3	4n	ht	NA
3	Oh43/A188/W22/B73	S3	4n	ht	NA
3	Oh43/A188/W22/B73	S3	4n	ht	NA
3	Oh43/A188/W22/B73	S3	4n	ht	1.01705426356589
2	Oh43/A188/W22/B73	S3	4n	ht	NA
2	Oh43/A188/W22/B73	S3	4n	ht	NA
2	Oh43/A188/W22/B73	S3	4n	ht	NA
3	Oh43/A188/W22/B73	S3	4n	ht	NA
3	Oh43/A188/W22/B73	S3	4n	ht	NA
3	Oh43/A188/W22/B73	S3	4n	ht	1.24031007751938
2	Oh43/A188/W22/B73	S3	4n	ht	NA
2	Oh43/A188/W22/B73	S3	4n	ht	NA
2	Oh43/A188/W22/B73	S3	4n	ht	NA
3	Oh43/A188/W22/B73	S3	4n	ht	NA
3	Oh43/A188/W22/B73	S3	4n	ht	NA
3	Oh43/A188/W22/B73	S3	4n	ht	1.24031007751938
2	Oh43/A188/W22/B73	S3	4n	ht	NA
2	Oh43/A188/W22/B73	S3	4n	ht	NA
2	Oh43/A188/W22/B73	S3	4n	ht	NA
3	Oh43/A188/W22/B73	S3	4n	ht	NA
3	Oh43/A188/W22/B73	S3	4n	ht	NA
3	Oh43/A188/W22/B73	S3	4n	ht	1.1906976744186
2	Oh43/A188/W22/B73	S3	4n	ht	NA
2	Oh43/A188/W22/B73	S3	4n	ht	NA
2	Oh43/A188/W22/B73	S3	4n	ht	NA
3	Oh43/A188/W22/B73	S3	4n	ht	NA
3	Oh43/A188/W22/B73	S3	4n	ht	NA
3	Oh43/A188/W22/B73	S3	4n	ht	NA
2	Oh43/A188/W22/B73	S3	4n	ht	NA
2	Oh43/A188/W22/B73	S3	4n	ht	NA
2	Oh43/A188/W22/B73	S3	4n	ht	NA
3	Oh43/A188/W22/B73	S3	4n	ht	NA
3	Oh43/A188/W22/B73	S3	4n	ht	NA
3	Oh43/A188/W22/B73	S3	4n	ht	NA
2	Oh43/A188/W22/B73	S3	4n	ht	NA
2	Oh43/A188/W22/B73	S3	4n	ht	NA
2	Oh43/A188/W22/B73	S3	4n	ht	NA
3	Oh43/A188/W22/B73	S3	4n	ht	NA
3	Oh43/A188/W22/B73	S3	4n	ht	NA
3	Oh43/A188/W22/B73	S3	4n	ht	NA
2	Oh43/A188/W22/B73	S5	4n	ht	1.01395348837209
2	Oh43/A188/W22/B73	S5	4n	ht	1.16899224806202
2	Oh43/A188/W22/B73	S5	4n	ht	0.908527131782946
3	Oh43/A188/W22/B73	S5	4n	ht	0.862015503875969
3	Oh43/A188/W22/B73	S5	4n	ht	1.07906976744186
3	Oh43/A188/W22/B73	S5	4n	ht	0.806201550387597
2	Oh43/A188/W22/B73	S5	4n	ht	1.08217054263566
2	Oh43/A188/W22/B73	S5	4n	ht	1.04496124031008
2	Oh43/A188/W22/B73	S5	4n	ht	1.0046511627907
3	Oh43/A188/W22/B73	S5	4n	ht	0.893023255813953
3	Oh43/A188/W22/B73	S5	4n	ht	0.961240310077519
3	Oh43/A188/W22/B73	S5	4n	ht	1.04806201550388
2	Oh43/A188/W22/B73	S5	4n	ht	0.992248062015504
2	Oh43/A188/W22/B73	S5	4n	ht	0.862015503875969
2	Oh43/A188/W22/B73	S5	4n	ht	1.07596899224806
3	Oh43/A188/W22/B73	S5	4n	ht	0.955038759689922
3	Oh43/A188/W22/B73	S5	4n	ht	1.12248062015504
3	Oh43/A188/W22/B73	S5	4n	ht	NA
2	Oh43/A188/W22/B73	S5	4n	ht	0.998449612403101
2	Oh43/A188/W22/B73	S5	4n	ht	0.812403100775194
2	Oh43/A188/W22/B73	S5	4n	ht	NA
3	Oh43/A188/W22/B73	S5	4n	ht	0.967441860465116
3	Oh43/A188/W22/B73	S5	4n	ht	1.01705426356589
3	Oh43/A188/W22/B73	S5	4n	ht	1.09457364341085
2	Oh43/A188/W22/B73	S5	4n	ht	NA
2	Oh43/A188/W22/B73	S5	4n	ht	NA
2	Oh43/A188/W22/B73	S5	4n	ht	0.775193798449612
3	Oh43/A188/W22/B73	S5	4n	ht	0.973643410852713
3	Oh43/A188/W22/B73	S5	4n	ht	0.924031007751938
3	Oh43/A188/W22/B73	S5	4n	ht	1.03565891472868
2	Oh43/A188/W22/B73	S5	4n	ht	NA
2	Oh43/A188/W22/B73	S5	4n	ht	NA
2	Oh43/A188/W22/B73	S5	4n	ht	1.0046511627907
3	Oh43/A188/W22/B73	S5	4n	ht	1.0077519379845
3	Oh43/A188/W22/B73	S5	4n	ht	0.756589147286822
3	Oh43/A188/W22/B73	S5	4n	ht	NA
2	Oh43/A188/W22/B73	S5	4n	ht	1.06666666666667
2	Oh43/A188/W22/B73	S5	4n	ht	NA
2	Oh43/A188/W22/B73	S5	4n	ht	1.11627906976744
3	Oh43/A188/W22/B73	S5	4n	ht	0.917829457364341
3	Oh43/A188/W22/B73	S5	4n	ht	1.08527131782946
3	Oh43/A188/W22/B73	S5	4n	ht	0.986046511627907
2	Oh43/A188/W22/B73	S5	4n	ht	0.868217054263566
2	Oh43/A188/W22/B73	S5	4n	ht	NA
2	Oh43/A188/W22/B73	S5	4n	ht	0.942635658914729
3	Oh43/A188/W22/B73	S5	4n	ht	1.09147286821705
3	Oh43/A188/W22/B73	S5	4n	ht	0.924031007751938
3	Oh43/A188/W22/B73	S5	4n	ht	NA
2	Oh43/A188/W22/B73	S5	4n	ht	0.747286821705426
2	Oh43/A188/W22/B73	S5	4n	ht	NA
2	Oh43/A188/W22/B73	S5	4n	ht	NA
3	Oh43/A188/W22/B73	S5	4n	ht	1.08527131782946
3	Oh43/A188/W22/B73	S5	4n	ht	1.03565891472868
3	Oh43/A188/W22/B73	S5	4n	ht	0.967441860465116
2	Oh43/A188/W22/B73	S5	4n	ht	0.970542635658915
2	Oh43/A188/W22/B73	S5	4n	ht	NA
2	Oh43/A188/W22/B73	S5	4n	ht	NA
3	Oh43/A188/W22/B73	S5	4n	ht	1.01705426356589
3	Oh43/A188/W22/B73	S5	4n	ht	NA
3	Oh43/A188/W22/B73	S5	4n	ht	1.13488372093023
2	Oh43/A188/W22/B73	S5	4n	ht	0.964341085271318
2	Oh43/A188/W22/B73	S5	4n	ht	NA
2	Oh43/A188/W22/B73	S5	4n	ht	NA
3	Oh43/A188/W22/B73	S5	4n	ht	0.973643410852713
3	Oh43/A188/W22/B73	S5	4n	ht	0.781395348837209
3	Oh43/A188/W22/B73	S5	4n	ht	NA
2	Oh43/A188/W22/B73	S5	4n	ht	0.768992248062015
2	Oh43/A188/W22/B73	S5	4n	ht	NA
2	Oh43/A188/W22/B73	S5	4n	ht	NA
3	Oh43/A188/W22/B73	S5	4n	ht	1.03565891472868
3	Oh43/A188/W22/B73	S5	4n	ht	NA
3	Oh43/A188/W22/B73	S5	4n	ht	NA
2	Oh43/A188/W22/B73	S5	4n	ht	0.88062015503876
2	Oh43/A188/W22/B73	S5	4n	ht	NA
2	Oh43/A188/W22/B73	S5	4n	ht	NA
3	Oh43/A188/W22/B73	S5	4n	ht	1.09457364341085
3	Oh43/A188/W22/B73	S5	4n	ht	NA
3	Oh43/A188/W22/B73	S5	4n	ht	NA
2	Oh43/A188/W22/B73	S5	4n	ht	NA
2	Oh43/A188/W22/B73	S5	4n	ht	NA
2	Oh43/A188/W22/B73	S5	4n	ht	NA
3	Oh43/A188/W22/B73	S5	4n	ht	NA
3	Oh43/A188/W22/B73	S5	4n	ht	NA
3	Oh43/A188/W22/B73	S5	4n	ht	NA
2	Oh43/A188/W22/B73	S5	4n	ht	NA
2	Oh43/A188/W22/B73	S5	4n	ht	NA
2	Oh43/A188/W22/B73	S5	4n	ht	NA
3	Oh43/A188/W22/B73	S5	4n	ht	NA
3	Oh43/A188/W22/B73	S5	4n	ht	NA
3	Oh43/A188/W22/B73	S5	4n	ht	NA
2	Oh43/A188/W22/B73	S5	4n	ht	NA
2	Oh43/A188/W22/B73	S5	4n	ht	NA
2	Oh43/A188/W22/B73	S5	4n	ht	NA
3	Oh43/A188/W22/B73	S5	4n	ht	NA
3	Oh43/A188/W22/B73	S5	4n	ht	NA
3	Oh43/A188/W22/B73	S5	4n	ht	NA
2	Oh43/A188/W22/B73	S5	4n	ht	NA
2	Oh43/A188/W22/B73	S5	4n	ht	NA
2	Oh43/A188/W22/B73	S5	4n	ht	NA
3	Oh43/A188/W22/B73	S5	4n	ht	NA
3	Oh43/A188/W22/B73	S5	4n	ht	NA
3	Oh43/A188/W22/B73	S5	4n	ht	NA
2	Oh43/A188/W22/B73	S5	4n	ht	NA
2	Oh43/A188/W22/B73	S5	4n	ht	NA
2	Oh43/A188/W22/B73	S5	4n	ht	NA
3	Oh43/A188/W22/B73	S5	4n	ht	NA
3	Oh43/A188/W22/B73	S5	4n	ht	NA
3	Oh43/A188/W22/B73	S5	4n	ht	NA
2	Oh43/A188/W22/B73	S5	4n	ht	NA
2	Oh43/A188/W22/B73	S5	4n	ht	NA
2	Oh43/A188/W22/B73	S5	4n	ht	NA
3	Oh43/A188/W22/B73	S5	4n	ht	NA
3	Oh43/A188/W22/B73	S5	4n	ht	NA
3	Oh43/A188/W22/B73	S5	4n	ht	NA
2	Oh43/A188/W22/B73	S7	4n	ht	0.908527131782946
2	Oh43/A188/W22/B73	S7	4n	ht	0.725581395348837
2	Oh43/A188/W22/B73	S7	4n	ht	0.843410852713178
3	Oh43/A188/W22/B73	S7	4n	ht	1.22480620155039
3	Oh43/A188/W22/B73	S7	4n	ht	0.967441860465116
3	Oh43/A188/W22/B73	S7	4n	ht	0.626356589147287
2	Oh43/A188/W22/B73	S7	4n	ht	0.883720930232558
2	Oh43/A188/W22/B73	S7	4n	ht	0.955038759689922
2	Oh43/A188/W22/B73	S7	4n	ht	1.17209302325581
3	Oh43/A188/W22/B73	S7	4n	ht	1.06976744186047
3	Oh43/A188/W22/B73	S7	4n	ht	0.654263565891473
3	Oh43/A188/W22/B73	S7	4n	ht	0.781395348837209
2	Oh43/A188/W22/B73	S7	4n	ht	0.731782945736434
2	Oh43/A188/W22/B73	S7	4n	ht	0.877519379844961
2	Oh43/A188/W22/B73	S7	4n	ht	1.15038759689922
3	Oh43/A188/W22/B73	S7	4n	ht	0.967441860465116
3	Oh43/A188/W22/B73	S7	4n	ht	1.02325581395349
3	Oh43/A188/W22/B73	S7	4n	ht	0.641860465116279
2	Oh43/A188/W22/B73	S7	4n	ht	NA
2	Oh43/A188/W22/B73	S7	4n	ht	0.982945736434109
2	Oh43/A188/W22/B73	S7	4n	ht	1.31472868217054
3	Oh43/A188/W22/B73	S7	4n	ht	NA
3	Oh43/A188/W22/B73	S7	4n	ht	NA
3	Oh43/A188/W22/B73	S7	4n	ht	0.84031007751938
2	Oh43/A188/W22/B73	S7	4n	ht	0.924031007751938
2	Oh43/A188/W22/B73	S7	4n	ht	NA
2	Oh43/A188/W22/B73	S7	4n	ht	0.97984496124031
3	Oh43/A188/W22/B73	S7	4n	ht	1.24341085271318
3	Oh43/A188/W22/B73	S7	4n	ht	NA
3	Oh43/A188/W22/B73	S7	4n	ht	0.728682170542636
2	Oh43/A188/W22/B73	S7	4n	ht	0.651162790697674
2	Oh43/A188/W22/B73	S7	4n	ht	1.0077519379845
2	Oh43/A188/W22/B73	S7	4n	ht	1.08527131782946
3	Oh43/A188/W22/B73	S7	4n	ht	NA
3	Oh43/A188/W22/B73	S7	4n	ht	0.905426356589147
3	Oh43/A188/W22/B73	S7	4n	ht	NA
2	Oh43/A188/W22/B73	S7	4n	ht	0.862015503875969
2	Oh43/A188/W22/B73	S7	4n	ht	NA
2	Oh43/A188/W22/B73	S7	4n	ht	0.744186046511628
3	Oh43/A188/W22/B73	S7	4n	ht	NA
3	Oh43/A188/W22/B73	S7	4n	ht	0.961240310077519
3	Oh43/A188/W22/B73	S7	4n	ht	0.995348837209302
2	Oh43/A188/W22/B73	S7	4n	ht	NA
2	Oh43/A188/W22/B73	S7	4n	ht	NA
2	Oh43/A188/W22/B73	S7	4n	ht	NA
3	Oh43/A188/W22/B73	S7	4n	ht	NA
3	Oh43/A188/W22/B73	S7	4n	ht	0.849612403100775
3	Oh43/A188/W22/B73	S7	4n	ht	0.806201550387597
2	Oh43/A188/W22/B73	S7	4n	ht	NA
2	Oh43/A188/W22/B73	S7	4n	ht	0.762790697674419
2	Oh43/A188/W22/B73	S7	4n	ht	NA
3	Oh43/A188/W22/B73	S7	4n	ht	NA
3	Oh43/A188/W22/B73	S7	4n	ht	0.713178294573643
3	Oh43/A188/W22/B73	S7	4n	ht	0.8
2	Oh43/A188/W22/B73	S7	4n	ht	NA
2	Oh43/A188/W22/B73	S7	4n	ht	0.8
2	Oh43/A188/W22/B73	S7	4n	ht	NA
3	Oh43/A188/W22/B73	S7	4n	ht	NA
3	Oh43/A188/W22/B73	S7	4n	ht	0.924031007751938
3	Oh43/A188/W22/B73	S7	4n	ht	0.936434108527132
2	Oh43/A188/W22/B73	S7	4n	ht	NA
2	Oh43/A188/W22/B73	S7	4n	ht	0.62015503875969
2	Oh43/A188/W22/B73	S7	4n	ht	NA
3	Oh43/A188/W22/B73	S7	4n	ht	NA
3	Oh43/A188/W22/B73	S7	4n	ht	NA
3	Oh43/A188/W22/B73	S7	4n	ht	NA
2	Oh43/A188/W22/B73	S7	4n	ht	NA
2	Oh43/A188/W22/B73	S7	4n	ht	NA
2	Oh43/A188/W22/B73	S7	4n	ht	NA
3	Oh43/A188/W22/B73	S7	4n	ht	NA
3	Oh43/A188/W22/B73	S7	4n	ht	1.02635658914729
3	Oh43/A188/W22/B73	S7	4n	ht	NA
2	Oh43/A188/W22/B73	S7	4n	ht	NA
2	Oh43/A188/W22/B73	S7	4n	ht	NA
2	Oh43/A188/W22/B73	S7	4n	ht	NA
3	Oh43/A188/W22/B73	S7	4n	ht	NA
3	Oh43/A188/W22/B73	S7	4n	ht	0.868217054263566
3	Oh43/A188/W22/B73	S7	4n	ht	NA
2	Oh43/A188/W22/B73	S7	4n	ht	NA
2	Oh43/A188/W22/B73	S7	4n	ht	NA
2	Oh43/A188/W22/B73	S7	4n	ht	NA
3	Oh43/A188/W22/B73	S7	4n	ht	NA
3	Oh43/A188/W22/B73	S7	4n	ht	0.753488372093023
3	Oh43/A188/W22/B73	S7	4n	ht	NA
2	Oh43/A188/W22/B73	S7	4n	ht	NA
2	Oh43/A188/W22/B73	S7	4n	ht	NA
2	Oh43/A188/W22/B73	S7	4n	ht	NA
3	Oh43/A188/W22/B73	S7	4n	ht	NA
3	Oh43/A188/W22/B73	S7	4n	ht	0.945736434108527
3	Oh43/A188/W22/B73	S7	4n	ht	NA
2	Oh43/A188/W22/B73	S7	4n	ht	NA
2	Oh43/A188/W22/B73	S7	4n	ht	NA
2	Oh43/A188/W22/B73	S7	4n	ht	NA
3	Oh43/A188/W22/B73	S7	4n	ht	NA
3	Oh43/A188/W22/B73	S7	4n	ht	NA
3	Oh43/A188/W22/B73	S7	4n	ht	NA
2	Oh43/A188/W22/B73	S7	4n	ht	NA
2	Oh43/A188/W22/B73	S7	4n	ht	NA
2	Oh43/A188/W22/B73	S7	4n	ht	NA
3	Oh43/A188/W22/B73	S7	4n	ht	NA
3	Oh43/A188/W22/B73	S7	4n	ht	NA
3	Oh43/A188/W22/B73	S7	4n	ht	NA
2	Oh43/A188/W22/B73	S7	4n	ht	NA
2	Oh43/A188/W22/B73	S7	4n	ht	NA
2	Oh43/A188/W22/B73	S7	4n	ht	NA
3	Oh43/A188/W22/B73	S7	4n	ht	NA
3	Oh43/A188/W22/B73	S7	4n	ht	NA
3	Oh43/A188/W22/B73	S7	4n	ht	NA
2	Oh43/A188/W22/B73	S7	4n	ht	NA
2	Oh43/A188/W22/B73	S7	4n	ht	NA
2	Oh43/A188/W22/B73	S7	4n	ht	NA
3	Oh43/A188/W22/B73	S7	4n	ht	NA
3	Oh43/A188/W22/B73	S7	4n	ht	NA
3	Oh43/A188/W22/B73	S7	4n	ht	NA
2	W22/B73	F1	4n	ht	0.806456479106954
3	W22/B73	F1	4n	ht	1.0454065469905
2	W22/B73	F1	4n	ht	NA
3	W22/B73	F1	4n	ht	0.999245738422085
2	W22/B73	F1	4n	ht	0.893347412882788
3	W22/B73	F1	4n	ht	1.11329008900287
2	W22/B73	F1	4n	ht	0.825463870870418
3	W22/B73	F1	4n	ht	1.03454518026852
2	W22/B73	F1	4n	ht	0.898778096243777
3	W22/B73	F1	4n	ht	1.06984462211495
2	W22/B73	F1	4n	ht	0.858047971036355
3	W22/B73	F1	4n	ht	1.0454065469905
2	W22/B73	F1	4n	ht	NA
3	W22/B73	F1	4n	ht	NA
2	W22/B73	F1	4n	ht	NA
3	W22/B73	F1	4n	ht	1.13772816412732
2	W22/B73	F1	4n	ht	NA
3	W22/B73	F1	4n	ht	1.10514406396138
2	W22/B73	F1	4n	ht	NA
3	W22/B73	F1	4n	ht	1.08613667219792
2	W22/B73	F1	4n	ht	NA
3	W22/B73	F1	4n	ht	1.10242872228089
2	W22/B73	F1	4n	ht	NA
3	W22/B73	F1	4n	ht	1.06712928043445
2	W22/B73	F1	4n	ht	NA
3	W22/B73	F1	4n	ht	0.966661638256147
2	W22/B73	F1	4n	ht	NA
3	W22/B73	F1	4n	ht	0.944938904812189
2	W22/B73	F1	4n	ht	NA
3	W22/B73	F1	4n	ht	NA
2	W22/B73	F1	4n	ht	NA
3	W22/B73	F1	4n	ht	NA
2	W22/B73	F1	4n	ht	NA
3	W22/B73	F1	4n	ht	NA
2	W22/B73	F1	4n	ht	NA
3	W22/B73	F1	4n	ht	NA
2	W22/B73	F1	4n	ht	NA
3	W22/B73	F1	4n	ht	NA
2	W22/B73	S1	4n	ht	0.972092321617137
3	W22/B73	S1	4n	ht	0.893347412882788
2	W22/B73	S1	4n	ht	NA
3	W22/B73	S1	4n	ht	0.925931513048725
2	W22/B73	S1	4n	ht	0.684266103484689
3	W22/B73	S1	4n	ht	0.99653039674159
2	W22/B73	S1	4n	ht	0.673404736762709
3	W22/B73	S1	4n	ht	0.847186604314376
2	W22/B73	S1	4n	ht	0.73585759541409
3	W22/B73	S1	4n	ht	0.782018403982501
2	W22/B73	S1	4n	ht	0.890632071202293
3	W22/B73	S1	4n	ht	0.787449087343491
2	W22/B73	S1	4n	ht	0.820033187509428
3	W22/B73	S1	4n	ht	NA
2	W22/B73	S1	4n	ht	0.966661638256147
3	W22/B73	S1	4n	ht	1.01553778850505
2	W22/B73	S1	4n	ht	0.898778096243777
3	W22/B73	S1	4n	ht	NA
2	W22/B73	S1	4n	ht	0.999245738422085
3	W22/B73	S1	4n	ht	0.898778096243777
2	W22/B73	S1	4n	ht	1.07255996379544
3	W22/B73	S1	4n	ht	0.906924121285262
2	W22/B73	S1	4n	ht	0.817317845828933
3	W22/B73	S1	4n	ht	0.836325237592397
2	W22/B73	S1	4n	ht	0.890632071202293
3	W22/B73	S1	4n	ht	0.782018403982501
2	W22/B73	S1	4n	ht	0.885201387841303
3	W22/B73	S1	4n	ht	0.754864987177553
2	W22/B73	S1	4n	ht	NA
3	W22/B73	S1	4n	ht	0.79831045406547
2	W22/B73	S1	4n	ht	NA
3	W22/B73	S1	4n	ht	0.822748529189923
2	W22/B73	S1	4n	ht	NA
3	W22/B73	S1	4n	ht	NA
2	W22/B73	S1	4n	ht	NA
3	W22/B73	S1	4n	ht	NA
2	W22/B73	S1	4n	ht	NA
3	W22/B73	S1	4n	ht	NA
2	W22/B73	S3	4n	ht	0.868909337758335
2	W22/B73	S3	4n	ht	0.597375169708855
2	W22/B73	S3	4n	ht	0.923216171368231
3	W22/B73	S3	4n	ht	0.993815055061095
3	W22/B73	S3	4n	ht	0.757580328858048
3	W22/B73	S3	4n	ht	0.874340021119324
2	W22/B73	S3	4n	ht	0.917785488007241
2	W22/B73	S3	4n	ht	0.629959269874793
2	W22/B73	S3	4n	ht	NA
3	W22/B73	S3	4n	ht	NA
3	W22/B73	S3	4n	ht	NA
3	W22/B73	S3	4n	ht	0.863478654397345
2	W22/B73	S3	4n	ht	0.765726353899532
2	W22/B73	S3	4n	ht	0.638105294916277
2	W22/B73	S3	4n	ht	0.763011012219038
3	W22/B73	S3	4n	ht	NA
3	W22/B73	S3	4n	ht	NA
3	W22/B73	S3	4n	ht	0.727711570372605
2	W22/B73	S3	4n	ht	0.855332629355861
2	W22/B73	S3	4n	ht	0.638105294916277
2	W22/B73	S3	4n	ht	0.936792879770704
3	W22/B73	S3	4n	ht	0.955800271534168
3	W22/B73	S3	4n	ht	NA
3	W22/B73	S3	4n	ht	0.760295670538543
2	W22/B73	S3	4n	ht	0.896062754563283
2	W22/B73	S3	4n	ht	NA
2	W22/B73	S3	4n	ht	NA
3	W22/B73	S3	4n	ht	0.817317845828933
3	W22/B73	S3	4n	ht	NA
3	W22/B73	S3	4n	ht	0.79287977070448
2	W22/B73	S3	4n	ht	0.977523004978126
2	W22/B73	S3	4n	ht	0.597375169708855
2	W22/B73	S3	4n	ht	0.923216171368231
3	W22/B73	S3	4n	ht	NA
3	W22/B73	S3	4n	ht	0.602805853069845
3	W22/B73	S3	4n	ht	NA
2	W22/B73	S3	4n	ht	0.917785488007241
2	W22/B73	S3	4n	ht	NA
2	W22/B73	S3	4n	ht	0.993815055061095
3	W22/B73	S3	4n	ht	0.92864685472922
3	W22/B73	S3	4n	ht	NA
3	W22/B73	S3	4n	ht	NA
2	W22/B73	S3	4n	ht	0.885201387841303
2	W22/B73	S3	4n	ht	NA
2	W22/B73	S3	4n	ht	0.847186604314376
3	W22/B73	S3	4n	ht	0.841755920953387
3	W22/B73	S3	4n	ht	0.830894554231407
3	W22/B73	S3	4n	ht	NA
2	W22/B73	S3	4n	ht	0.836325237592397
2	W22/B73	S3	4n	ht	NA
2	W22/B73	S3	4n	ht	0.993815055061095
3	W22/B73	S3	4n	ht	0.912354804646251
3	W22/B73	S3	4n	ht	NA
3	W22/B73	S3	4n	ht	NA
2	W22/B73	S3	4n	ht	0.697842811887162
2	W22/B73	S3	4n	ht	NA
2	W22/B73	S3	4n	ht	NA
3	W22/B73	S3	4n	ht	0.909639462965756
3	W22/B73	S3	4n	ht	NA
3	W22/B73	S3	4n	ht	NA
2	W22/B73	S3	4n	ht	0.695127470206668
2	W22/B73	S3	4n	ht	NA
2	W22/B73	S3	4n	ht	NA
3	W22/B73	S3	4n	ht	0.950369588173178
3	W22/B73	S3	4n	ht	0.749434303816564
3	W22/B73	S3	4n	ht	NA
2	W22/B73	S3	4n	ht	NA
2	W22/B73	S3	4n	ht	NA
2	W22/B73	S3	4n	ht	NA
3	W22/B73	S3	4n	ht	0.820033187509428
3	W22/B73	S3	4n	ht	NA
3	W22/B73	S3	4n	ht	NA
2	W22/B73	S3	4n	ht	NA
2	W22/B73	S3	4n	ht	NA
2	W22/B73	S3	4n	ht	NA
3	W22/B73	S3	4n	ht	0.86619399607784
3	W22/B73	S3	4n	ht	0.874340021119324
3	W22/B73	S3	4n	ht	NA
2	W22/B73	S3	4n	ht	NA
2	W22/B73	S3	4n	ht	NA
2	W22/B73	S3	4n	ht	NA
3	W22/B73	S3	4n	ht	NA
3	W22/B73	S3	4n	ht	0.757580328858048
3	W22/B73	S3	4n	ht	NA
2	W22/B73	S3	4n	ht	NA
2	W22/B73	S3	4n	ht	NA
2	W22/B73	S3	4n	ht	NA
3	W22/B73	S3	4n	ht	NA
3	W22/B73	S3	4n	ht	0.771157037260522
3	W22/B73	S3	4n	ht	NA
2	W22/B73	S3	4n	ht	NA
2	W22/B73	S3	4n	ht	NA
2	W22/B73	S3	4n	ht	NA
3	W22/B73	S3	4n	ht	NA
3	W22/B73	S3	4n	ht	NA
3	W22/B73	S3	4n	ht	NA
2	W22/B73	S3	4n	ht	NA
2	W22/B73	S3	4n	ht	NA
2	W22/B73	S3	4n	ht	NA
3	W22/B73	S3	4n	ht	NA
3	W22/B73	S3	4n	ht	NA
3	W22/B73	S3	4n	ht	NA
2	W22/B73	S3	4n	ht	NA
2	W22/B73	S3	4n	ht	NA
2	W22/B73	S3	4n	ht	NA
3	W22/B73	S3	4n	ht	NA
3	W22/B73	S3	4n	ht	NA
3	W22/B73	S3	4n	ht	NA
2	W22/B73	S3	4n	ht	NA
2	W22/B73	S3	4n	ht	NA
2	W22/B73	S3	4n	ht	NA
3	W22/B73	S3	4n	ht	NA
3	W22/B73	S3	4n	ht	NA
3	W22/B73	S3	4n	ht	NA
2	W22/B73	S5	4n	ht	1.04269120531
2	W22/B73	S5	4n	ht	0.53220696937698
2	W22/B73	S5	4n	ht	NA
3	W22/B73	S5	4n	ht	0.564791069542917
3	W22/B73	S5	4n	ht	0.950369588173178
3	W22/B73	S5	4n	ht	0.858047971036355
2	W22/B73	S5	4n	ht	0.915070146326746
2	W22/B73	S5	4n	ht	0.510484235933022
2	W22/B73	S5	4n	ht	NA
3	W22/B73	S5	4n	ht	0.323125659978881
3	W22/B73	S5	4n	ht	1.00467642178307
3	W22/B73	S5	4n	ht	NA
2	W22/B73	S5	4n	ht	0.79831045406547
2	W22/B73	S5	4n	ht	0.513199577613516
2	W22/B73	S5	4n	ht	NA
3	W22/B73	S5	4n	ht	0.553929702820938
3	W22/B73	S5	4n	ht	1.02096847186604
3	W22/B73	S5	4n	ht	0.79831045406547
2	W22/B73	S5	4n	ht	NA
2	W22/B73	S5	4n	ht	NA
2	W22/B73	S5	4n	ht	0.811887162467944
3	W22/B73	S5	4n	ht	0.575652436264897
3	W22/B73	S5	4n	ht	1.11329008900287
3	W22/B73	S5	4n	ht	0.733142253733595
2	W22/B73	S5	4n	ht	NA
2	W22/B73	S5	4n	ht	0.543068336098959
2	W22/B73	S5	4n	ht	0.72499622869211
3	W22/B73	S5	4n	ht	0.491476844169558
3	W22/B73	S5	4n	ht	0.885201387841303
3	W22/B73	S5	4n	ht	0.79287977070448
2	W22/B73	S5	4n	ht	NA
2	W22/B73	S5	4n	ht	NA
2	W22/B73	S5	4n	ht	NA
3	W22/B73	S5	4n	ht	0.646251319957761
3	W22/B73	S5	4n	ht	0.879770704480314
3	W22/B73	S5	4n	ht	0.643535978277266
2	W22/B73	S5	4n	ht	NA
2	W22/B73	S5	4n	ht	NA
2	W22/B73	S5	4n	ht	NA
3	W22/B73	S5	4n	ht	0.66797405340172
3	W22/B73	S5	4n	ht	NA
3	W22/B73	S5	4n	ht	0.760295670538543
2	W22/B73	S5	4n	ht	NA
2	W22/B73	S5	4n	ht	0.472469452406094
2	W22/B73	S5	4n	ht	0.727711570372605
3	W22/B73	S5	4n	ht	0.461608085684115
3	W22/B73	S5	4n	ht	NA
3	W22/B73	S5	4n	ht	0.836325237592397
2	W22/B73	S5	4n	ht	NA
2	W22/B73	S5	4n	ht	NA
2	W22/B73	S5	4n	ht	0.811887162467944
3	W22/B73	S5	4n	ht	NA
3	W22/B73	S5	4n	ht	0.961230954895158
3	W22/B73	S5	4n	ht	NA
2	W22/B73	S5	4n	ht	NA
2	W22/B73	S5	4n	ht	NA
2	W22/B73	S5	4n	ht	0.773872378941017
3	W22/B73	S5	4n	ht	NA
3	W22/B73	S5	4n	ht	NA
3	W22/B73	S5	4n	ht	NA
2	W22/B73	S5	4n	ht	NA
2	W22/B73	S5	4n	ht	NA
2	W22/B73	S5	4n	ht	0.741288278775079
3	W22/B73	S5	4n	ht	NA
3	W22/B73	S5	4n	ht	0.790164429023986
3	W22/B73	S5	4n	ht	NA
2	W22/B73	S5	4n	ht	NA
2	W22/B73	S5	4n	ht	NA
2	W22/B73	S5	4n	ht	0.613667219791824
3	W22/B73	S5	4n	ht	NA
3	W22/B73	S5	4n	ht	0.868909337758335
3	W22/B73	S5	4n	ht	NA
2	W22/B73	S5	4n	ht	NA
2	W22/B73	S5	4n	ht	NA
2	W22/B73	S5	4n	ht	0.765726353899532
3	W22/B73	S5	4n	ht	NA
3	W22/B73	S5	4n	ht	NA
3	W22/B73	S5	4n	ht	0.657112686679741
2	W22/B73	S5	4n	ht	NA
2	W22/B73	S5	4n	ht	NA
2	W22/B73	S5	4n	ht	NA
3	W22/B73	S5	4n	ht	NA
3	W22/B73	S5	4n	ht	NA
3	W22/B73	S5	4n	ht	NA
2	W22/B73	S5	4n	ht	NA
2	W22/B73	S5	4n	ht	NA
2	W22/B73	S5	4n	ht	NA
3	W22/B73	S5	4n	ht	NA
3	W22/B73	S5	4n	ht	NA
3	W22/B73	S5	4n	ht	NA
2	W22/B73	S5	4n	ht	NA
2	W22/B73	S5	4n	ht	NA
2	W22/B73	S5	4n	ht	NA
3	W22/B73	S5	4n	ht	NA
3	W22/B73	S5	4n	ht	NA
3	W22/B73	S5	4n	ht	NA
2	W22/B73	S5	4n	ht	NA
2	W22/B73	S5	4n	ht	NA
2	W22/B73	S5	4n	ht	NA
3	W22/B73	S5	4n	ht	NA
3	W22/B73	S5	4n	ht	NA
3	W22/B73	S5	4n	ht	NA
2	W22/B73	S5	4n	ht	NA
2	W22/B73	S5	4n	ht	NA
2	W22/B73	S5	4n	ht	NA
3	W22/B73	S5	4n	ht	NA
3	W22/B73	S5	4n	ht	NA
3	W22/B73	S5	4n	ht	NA
2	W22/B73	S5	4n	ht	NA
2	W22/B73	S5	4n	ht	NA
2	W22/B73	S5	4n	ht	NA
3	W22/B73	S5	4n	ht	NA
3	W22/B73	S5	4n	ht	NA
3	W22/B73	S5	4n	ht	NA
2	W22/B73	S7	4n	ht	0.890632071202293
2	W22/B73	S7	4n	ht	1.00467642178307
2	W22/B73	S7	4n	ht	0.716850203650626
3	W22/B73	S7	4n	ht	0.472469452406094
3	W22/B73	S7	4n	ht	0.705988836928647
3	W22/B73	S7	4n	ht	NA
2	W22/B73	S7	4n	ht	NA
2	W22/B73	S7	4n	ht	0.874340021119324
2	W22/B73	S7	4n	ht	0.776587720621511
3	W22/B73	S7	4n	ht	0.572937094584402
3	W22/B73	S7	4n	ht	NA
3	W22/B73	S7	4n	ht	NA
2	W22/B73	S7	4n	ht	NA
2	W22/B73	S7	4n	ht	0.988384371700106
2	W22/B73	S7	4n	ht	NA
3	W22/B73	S7	4n	ht	0.608236536430834
3	W22/B73	S7	4n	ht	0.640820636596772
3	W22/B73	S7	4n	ht	0.901493437924272
2	W22/B73	S7	4n	ht	NA
2	W22/B73	S7	4n	ht	0.836325237592397
2	W22/B73	S7	4n	ht	0.787449087343491
3	W22/B73	S7	4n	ht	0.483330819128074
3	W22/B73	S7	4n	ht	0.684266103484689
3	W22/B73	S7	4n	ht	0.901493437924272
2	W22/B73	S7	4n	ht	NA
2	W22/B73	S7	4n	ht	0.909639462965756
2	W22/B73	S7	4n	ht	0.746718962136069
3	W22/B73	S7	4n	ht	0.686981445165183
3	W22/B73	S7	4n	ht	0.66254337004073
3	W22/B73	S7	4n	ht	0.868909337758335
2	W22/B73	S7	4n	ht	NA
2	W22/B73	S7	4n	ht	NA
2	W22/B73	S7	4n	ht	0.689696786845678
3	W22/B73	S7	4n	ht	0.583798461306381
3	W22/B73	S7	4n	ht	NA
3	W22/B73	S7	4n	ht	NA
2	W22/B73	S7	4n	ht	NA
2	W22/B73	S7	4n	ht	NA
2	W22/B73	S7	4n	ht	0.708704178609142
3	W22/B73	S7	4n	ht	0.722280887011616
3	W22/B73	S7	4n	ht	0.629959269874793
3	W22/B73	S7	4n	ht	0.925931513048725
2	W22/B73	S7	4n	ht	NA
2	W22/B73	S7	4n	ht	0.844471262633881
2	W22/B73	S7	4n	ht	0.689696786845678
3	W22/B73	S7	4n	ht	0.703273495248152
3	W22/B73	S7	4n	ht	0.705988836928647
3	W22/B73	S7	4n	ht	NA
2	W22/B73	S7	4n	ht	NA
2	W22/B73	S7	4n	ht	1.01553778850505
2	W22/B73	S7	4n	ht	0.635389953235782
3	W22/B73	S7	4n	ht	NA
3	W22/B73	S7	4n	ht	NA
3	W22/B73	S7	4n	ht	NA
2	W22/B73	S7	4n	ht	NA
2	W22/B73	S7	4n	ht	0.947654246492684
2	W22/B73	S7	4n	ht	NA
3	W22/B73	S7	4n	ht	NA
3	W22/B73	S7	4n	ht	NA
3	W22/B73	S7	4n	ht	NA
2	W22/B73	S7	4n	ht	NA
2	W22/B73	S7	4n	ht	1.03997586362951
2	W22/B73	S7	4n	ht	0.66254337004073
3	W22/B73	S7	4n	ht	NA
3	W22/B73	S7	4n	ht	NA
3	W22/B73	S7	4n	ht	NA
2	W22/B73	S7	4n	ht	NA
2	W22/B73	S7	4n	ht	NA
2	W22/B73	S7	4n	ht	0.635389953235782
3	W22/B73	S7	4n	ht	NA
3	W22/B73	S7	4n	ht	NA
3	W22/B73	S7	4n	ht	0.950369588173178
2	W22/B73	S7	4n	ht	NA
2	W22/B73	S7	4n	ht	0.982953688339116
2	W22/B73	S7	4n	ht	NA
3	W22/B73	S7	4n	ht	NA
3	W22/B73	S7	4n	ht	NA
3	W22/B73	S7	4n	ht	NA
2	W22/B73	S7	4n	ht	NA
2	W22/B73	S7	4n	ht	0.841755920953387
2	W22/B73	S7	4n	ht	NA
3	W22/B73	S7	4n	ht	NA
3	W22/B73	S7	4n	ht	NA
3	W22/B73	S7	4n	ht	0.953084929853673
2	W22/B73	S7	4n	ht	NA
2	W22/B73	S7	4n	ht	NA
2	W22/B73	S7	4n	ht	NA
3	W22/B73	S7	4n	ht	NA
3	W22/B73	S7	4n	ht	NA
3	W22/B73	S7	4n	ht	NA
2	W22/B73	S7	4n	ht	NA
2	W22/B73	S7	4n	ht	NA
2	W22/B73	S7	4n	ht	NA
3	W22/B73	S7	4n	ht	NA
3	W22/B73	S7	4n	ht	NA
3	W22/B73	S7	4n	ht	NA
2	W22/B73	S7	4n	ht	NA
2	W22/B73	S7	4n	ht	NA
2	W22/B73	S7	4n	ht	NA
3	W22/B73	S7	4n	ht	NA
3	W22/B73	S7	4n	ht	NA
3	W22/B73	S7	4n	ht	NA
2	W22/B73	S7	4n	ht	NA
2	W22/B73	S7	4n	ht	NA
2	W22/B73	S7	4n	ht	NA
3	W22/B73	S7	4n	ht	NA
3	W22/B73	S7	4n	ht	NA
3	W22/B73	S7	4n	ht	NA
2	W22/B73	S7	4n	ht	NA
2	W22/B73	S7	4n	ht	NA
2	W22/B73	S7	4n	ht	NA
3	W22/B73	S7	4n	ht	NA
3	W22/B73	S7	4n	ht	NA
3	W22/B73	S7	4n	ht	NA
2	A188/Oh43	F1	4n	h4	NA
3	A188/Oh43	F1	4n	h4	1.07026880750496
2	A188/Oh43	F1	4n	h4	0.94714053761501
3	A188/Oh43	F1	4n	h4	1.05132599675266
2	A188/Oh43	F1	4n	h4	0.93766913223886
3	A188/Oh43	F1	4n	h4	1.02291178062421
2	A188/Oh43	F1	4n	h4	1.03238318600036
3	A188/Oh43	F1	4n	h4	0.878946418906729
2	A188/Oh43	F1	4n	h4	0.99449756449576
3	A188/Oh43	F1	4n	h4	0.98502615911961
2	A188/Oh43	F1	4n	h4	1.07026880750496
3	A188/Oh43	F1	4n	h4	1.07026880750496
2	A188/Oh43	F1	4n	h4	0.871369294605809
3	A188/Oh43	F1	4n	h4	0.890312105358109
2	A188/Oh43	F1	4n	h4	1.15551145589031
3	A188/Oh43	F1	4n	h4	1.04943171567743
2	A188/Oh43	F1	4n	h4	0.91872632148656
3	A188/Oh43	F1	4n	h4	1.07026880750496
2	A188/Oh43	F1	4n	h4	1.07026880750496
3	A188/Oh43	F1	4n	h4	0.776655240844308
2	A188/Oh43	F1	4n	h4	NA
3	A188/Oh43	F1	4n	h4	1.07595165073065
2	A188/Oh43	F1	4n	h4	NA
3	A188/Oh43	F1	4n	h4	1.06079740212881
2	A188/Oh43	F1	4n	h4	NA
3	A188/Oh43	F1	4n	h4	NA
2	A188/Oh43	F1	4n	h4	NA
3	A188/Oh43	F1	4n	h4	NA
2	A188/Oh43	F1	4n	h4	NA
3	A188/Oh43	F1	4n	h4	NA
2	A188/Oh43	F1	4n	h4	NA
3	A188/Oh43	F1	4n	h4	NA
2	A188/Oh43	F1	4n	h4	NA
3	A188/Oh43	F1	4n	h4	NA
2	A188/Oh43	F1	4n	h4	NA
3	A188/Oh43	F1	4n	h4	NA
2	A188/Oh43	F1	4n	h4	NA
3	A188/Oh43	F1	4n	h4	NA
2	A188/Oh43	S1	4n	h4	0.757712430092008
3	A188/Oh43	S1	4n	h4	1.16498286126646
2	A188/Oh43	S1	4n	h4	0.890312105358109
3	A188/Oh43	S1	4n	h4	0.805069456972758
2	A188/Oh43	S1	4n	h4	0.691412592458957
3	A188/Oh43	S1	4n	h4	0.861897889229659
2	A188/Oh43	S1	4n	h4	NA
3	A188/Oh43	S1	4n	h4	0.805069456972758
2	A188/Oh43	S1	4n	h4	NA
3	A188/Oh43	S1	4n	h4	0.492513079559805
2	A188/Oh43	S1	4n	h4	NA
3	A188/Oh43	S1	4n	h4	0.625112754825907
2	A188/Oh43	S1	4n	h4	NA
3	A188/Oh43	S1	4n	h4	NA
2	A188/Oh43	S1	4n	h4	NA
3	A188/Oh43	S1	4n	h4	NA
2	A188/Oh43	S1	4n	h4	NA
3	A188/Oh43	S1	4n	h4	NA
2	A188/Oh43	S1	4n	h4	NA
3	A188/Oh43	S1	4n	h4	NA
2	A188/Oh43	S1	4n	h4	NA
3	A188/Oh43	S1	4n	h4	NA
2	A188/Oh43	S1	4n	h4	NA
3	A188/Oh43	S1	4n	h4	NA
2	A188/Oh43	S1	4n	h4	NA
3	A188/Oh43	S1	4n	h4	NA
2	A188/Oh43	S1	4n	h4	NA
3	A188/Oh43	S1	4n	h4	NA
2	A188/Oh43	S1	4n	h4	NA
3	A188/Oh43	S1	4n	h4	NA
2	A188/Oh43	S1	4n	h4	NA
3	A188/Oh43	S1	4n	h4	NA
2	A188/Oh43	S1	4n	h4	NA
3	A188/Oh43	S1	4n	h4	NA
2	A188/Oh43	S1	4n	h4	NA
3	A188/Oh43	S1	4n	h4	NA
2	A188/Oh43	S1	4n	h4	NA
3	A188/Oh43	S1	4n	h4	NA
2	A188/Oh43	S3	4n	h4	0.729298213963558
2	A188/Oh43	S3	4n	h4	0.795598051596608
2	A188/Oh43	S3	4n	h4	0.672469781706657
3	A188/Oh43	S3	4n	h4	1.09300018040772
3	A188/Oh43	S3	4n	h4	0.473570268807505
3	A188/Oh43	S3	4n	h4	0.818329424499369
2	A188/Oh43	S3	4n	h4	0.611852787299296
2	A188/Oh43	S3	4n	h4	NA
2	A188/Oh43	S3	4n	h4	0.492513079559805
3	A188/Oh43	S3	4n	h4	0.748241024715858
3	A188/Oh43	S3	4n	h4	0.549341511816706
3	A188/Oh43	S3	4n	h4	0.464098863431355
2	A188/Oh43	S3	4n	h4	0.458416020205665
2	A188/Oh43	S3	4n	h4	NA
2	A188/Oh43	S3	4n	h4	0.530398701064406
3	A188/Oh43	S3	4n	h4	0.94145769438932
3	A188/Oh43	S3	4n	h4	0.435684647302905
3	A188/Oh43	S3	4n	h4	NA
2	A188/Oh43	S3	4n	h4	NA
2	A188/Oh43	S3	4n	h4	NA
2	A188/Oh43	S3	4n	h4	0.653526970954357
3	A188/Oh43	S3	4n	h4	0.553130073967166
3	A188/Oh43	S3	4n	h4	0.397799025798304
3	A188/Oh43	S3	4n	h4	0.765289554392928
2	A188/Oh43	S3	4n	h4	NA
2	A188/Oh43	S3	4n	h4	NA
2	A188/Oh43	S3	4n	h4	0.691412592458957
3	A188/Oh43	S3	4n	h4	0.842955078477359
3	A188/Oh43	S3	4n	h4	NA
3	A188/Oh43	S3	4n	h4	NA
2	A188/Oh43	S3	4n	h4	NA
2	A188/Oh43	S3	4n	h4	NA
2	A188/Oh43	S3	4n	h4	0.899783510734259
3	A188/Oh43	S3	4n	h4	0.729298213963558
3	A188/Oh43	S3	4n	h4	NA
3	A188/Oh43	S3	4n	h4	NA
2	A188/Oh43	S3	4n	h4	NA
2	A188/Oh43	S3	4n	h4	NA
2	A188/Oh43	S3	4n	h4	0.644055565578207
3	A188/Oh43	S3	4n	h4	0.558812917192856
3	A188/Oh43	S3	4n	h4	NA
3	A188/Oh43	S3	4n	h4	NA
2	A188/Oh43	S3	4n	h4	NA
2	A188/Oh43	S3	4n	h4	NA
2	A188/Oh43	S3	4n	h4	0.795598051596608
3	A188/Oh43	S3	4n	h4	0.780443802994768
3	A188/Oh43	S3	4n	h4	NA
3	A188/Oh43	S3	4n	h4	NA
2	A188/Oh43	S3	4n	h4	NA
2	A188/Oh43	S3	4n	h4	NA
2	A188/Oh43	S3	4n	h4	0.681941187082807
3	A188/Oh43	S3	4n	h4	0.691412592458957
3	A188/Oh43	S3	4n	h4	NA
3	A188/Oh43	S3	4n	h4	NA
2	A188/Oh43	S3	4n	h4	NA
2	A188/Oh43	S3	4n	h4	NA
2	A188/Oh43	S3	4n	h4	0.899783510734259
3	A188/Oh43	S3	4n	h4	0.765289554392928
3	A188/Oh43	S3	4n	h4	NA
3	A188/Oh43	S3	4n	h4	NA
2	A188/Oh43	S3	4n	h4	NA
2	A188/Oh43	S3	4n	h4	NA
2	A188/Oh43	S3	4n	h4	0.322027782789103
3	A188/Oh43	S3	4n	h4	0.835377954176439
3	A188/Oh43	S3	4n	h4	NA
3	A188/Oh43	S3	4n	h4	NA
2	A188/Oh43	S3	4n	h4	NA
2	A188/Oh43	S3	4n	h4	NA
2	A188/Oh43	S3	4n	h4	NA
3	A188/Oh43	S3	4n	h4	NA
3	A188/Oh43	S3	4n	h4	NA
3	A188/Oh43	S3	4n	h4	NA
2	A188/Oh43	S3	4n	h4	NA
2	A188/Oh43	S3	4n	h4	NA
2	A188/Oh43	S3	4n	h4	NA
3	A188/Oh43	S3	4n	h4	NA
3	A188/Oh43	S3	4n	h4	NA
3	A188/Oh43	S3	4n	h4	NA
2	A188/Oh43	S3	4n	h4	NA
2	A188/Oh43	S3	4n	h4	NA
2	A188/Oh43	S3	4n	h4	NA
3	A188/Oh43	S3	4n	h4	NA
3	A188/Oh43	S3	4n	h4	NA
3	A188/Oh43	S3	4n	h4	NA
2	A188/Oh43	S3	4n	h4	NA
2	A188/Oh43	S3	4n	h4	NA
2	A188/Oh43	S3	4n	h4	NA
3	A188/Oh43	S3	4n	h4	NA
3	A188/Oh43	S3	4n	h4	NA
3	A188/Oh43	S3	4n	h4	NA
2	A188/Oh43	S3	4n	h4	NA
2	A188/Oh43	S3	4n	h4	NA
2	A188/Oh43	S3	4n	h4	NA
3	A188/Oh43	S3	4n	h4	NA
3	A188/Oh43	S3	4n	h4	NA
3	A188/Oh43	S3	4n	h4	NA
2	A188/Oh43	S3	4n	h4	NA
2	A188/Oh43	S3	4n	h4	NA
2	A188/Oh43	S3	4n	h4	NA
3	A188/Oh43	S3	4n	h4	NA
3	A188/Oh43	S3	4n	h4	NA
3	A188/Oh43	S3	4n	h4	NA
2	A188/Oh43	S3	4n	h4	NA
2	A188/Oh43	S3	4n	h4	NA
2	A188/Oh43	S3	4n	h4	NA
3	A188/Oh43	S3	4n	h4	NA
3	A188/Oh43	S3	4n	h4	NA
3	A188/Oh43	S3	4n	h4	NA
2	A188/Oh43	S3	4n	h4	NA
2	A188/Oh43	S3	4n	h4	NA
2	A188/Oh43	S3	4n	h4	NA
3	A188/Oh43	S3	4n	h4	NA
3	A188/Oh43	S3	4n	h4	NA
3	A188/Oh43	S3	4n	h4	NA
2	A188/Oh43	S5	4n	h4	0.217842323651452
2	A188/Oh43	S5	4n	h4	NA
2	A188/Oh43	S5	4n	h4	0.91872632148656
3	A188/Oh43	S5	4n	h4	0.861897889229659
3	A188/Oh43	S5	4n	h4	0.407270431174454
3	A188/Oh43	S5	4n	h4	0.634584160202057
2	A188/Oh43	S5	4n	h4	0.90925491611041
2	A188/Oh43	S5	4n	h4	NA
2	A188/Oh43	S5	4n	h4	0.786126646220458
3	A188/Oh43	S5	4n	h4	0.805069456972758
3	A188/Oh43	S5	4n	h4	0.473570268807505
3	A188/Oh43	S5	4n	h4	NA
2	A188/Oh43	S5	4n	h4	0.786126646220458
2	A188/Oh43	S5	4n	h4	NA
2	A188/Oh43	S5	4n	h4	0.700883997835107
3	A188/Oh43	S5	4n	h4	0.534187263214866
3	A188/Oh43	S5	4n	h4	0.700883997835107
3	A188/Oh43	S5	4n	h4	NA
2	A188/Oh43	S5	4n	h4	0.378856215046004
2	A188/Oh43	S5	4n	h4	NA
2	A188/Oh43	S5	4n	h4	0.94714053761501
3	A188/Oh43	S5	4n	h4	0.895994948583799
3	A188/Oh43	S5	4n	h4	NA
3	A188/Oh43	S5	4n	h4	NA
2	A188/Oh43	S5	4n	h4	0.795598051596608
2	A188/Oh43	S5	4n	h4	NA
2	A188/Oh43	S5	4n	h4	0.776655240844308
3	A188/Oh43	S5	4n	h4	0.530398701064406
3	A188/Oh43	S5	4n	h4	NA
3	A188/Oh43	S5	4n	h4	NA
2	A188/Oh43	S5	4n	h4	NA
2	A188/Oh43	S5	4n	h4	NA
2	A188/Oh43	S5	4n	h4	0.842955078477359
3	A188/Oh43	S5	4n	h4	NA
3	A188/Oh43	S5	4n	h4	NA
3	A188/Oh43	S5	4n	h4	NA
2	A188/Oh43	S5	4n	h4	NA
2	A188/Oh43	S5	4n	h4	NA
2	A188/Oh43	S5	4n	h4	0.93766913223886
3	A188/Oh43	S5	4n	h4	0.729298213963558
3	A188/Oh43	S5	4n	h4	NA
3	A188/Oh43	S5	4n	h4	NA
2	A188/Oh43	S5	4n	h4	NA
2	A188/Oh43	S5	4n	h4	NA
2	A188/Oh43	S5	4n	h4	0.662998376330507
3	A188/Oh43	S5	4n	h4	0.97555475374346
3	A188/Oh43	S5	4n	h4	NA
3	A188/Oh43	S5	4n	h4	NA
2	A188/Oh43	S5	4n	h4	NA
2	A188/Oh43	S5	4n	h4	NA
2	A188/Oh43	S5	4n	h4	0.871369294605809
3	A188/Oh43	S5	4n	h4	NA
3	A188/Oh43	S5	4n	h4	NA
3	A188/Oh43	S5	4n	h4	NA
2	A188/Oh43	S5	4n	h4	NA
2	A188/Oh43	S5	4n	h4	NA
2	A188/Oh43	S5	4n	h4	0.833483673101209
3	A188/Oh43	S5	4n	h4	NA
3	A188/Oh43	S5	4n	h4	NA
3	A188/Oh43	S5	4n	h4	NA
2	A188/Oh43	S5	4n	h4	NA
2	A188/Oh43	S5	4n	h4	NA
2	A188/Oh43	S5	4n	h4	0.867580732455349
3	A188/Oh43	S5	4n	h4	NA
3	A188/Oh43	S5	4n	h4	NA
3	A188/Oh43	S5	4n	h4	NA
2	A188/Oh43	S5	4n	h4	NA
2	A188/Oh43	S5	4n	h4	NA
2	A188/Oh43	S5	4n	h4	0.662998376330507
3	A188/Oh43	S5	4n	h4	NA
3	A188/Oh43	S5	4n	h4	NA
3	A188/Oh43	S5	4n	h4	NA
2	A188/Oh43	S5	4n	h4	NA
2	A188/Oh43	S5	4n	h4	NA
2	A188/Oh43	S5	4n	h4	NA
3	A188/Oh43	S5	4n	h4	NA
3	A188/Oh43	S5	4n	h4	NA
3	A188/Oh43	S5	4n	h4	NA
2	A188/Oh43	S5	4n	h4	NA
2	A188/Oh43	S5	4n	h4	NA
2	A188/Oh43	S5	4n	h4	NA
3	A188/Oh43	S5	4n	h4	NA
3	A188/Oh43	S5	4n	h4	NA
3	A188/Oh43	S5	4n	h4	NA
2	A188/Oh43	S5	4n	h4	NA
2	A188/Oh43	S5	4n	h4	NA
2	A188/Oh43	S5	4n	h4	NA
3	A188/Oh43	S5	4n	h4	NA
3	A188/Oh43	S5	4n	h4	NA
3	A188/Oh43	S5	4n	h4	NA
2	A188/Oh43	S5	4n	h4	NA
2	A188/Oh43	S5	4n	h4	NA
2	A188/Oh43	S5	4n	h4	NA
3	A188/Oh43	S5	4n	h4	NA
3	A188/Oh43	S5	4n	h4	NA
3	A188/Oh43	S5	4n	h4	NA
2	A188/Oh43	S5	4n	h4	NA
2	A188/Oh43	S5	4n	h4	NA
2	A188/Oh43	S5	4n	h4	NA
3	A188/Oh43	S5	4n	h4	NA
3	A188/Oh43	S5	4n	h4	NA
3	A188/Oh43	S5	4n	h4	NA
2	A188/Oh43	S5	4n	h4	NA
2	A188/Oh43	S5	4n	h4	NA
2	A188/Oh43	S5	4n	h4	NA
3	A188/Oh43	S5	4n	h4	NA
3	A188/Oh43	S5	4n	h4	NA
3	A188/Oh43	S5	4n	h4	NA
2	A188/Oh43	S5	4n	h4	NA
2	A188/Oh43	S5	4n	h4	NA
2	A188/Oh43	S5	4n	h4	NA
3	A188/Oh43	S5	4n	h4	NA
3	A188/Oh43	S5	4n	h4	NA
3	A188/Oh43	S5	4n	h4	NA
2	A188/Oh43	S7	4n	h4	0.541764387515786
2	A188/Oh43	S7	4n	h4	0.615641349449756
2	A188/Oh43	S7	4n	h4	0.805069456972758
3	A188/Oh43	S7	4n	h4	0.788020927295688
3	A188/Oh43	S7	4n	h4	0.464098863431355
3	A188/Oh43	S7	4n	h4	0.871369294605809
2	A188/Oh43	S7	4n	h4	0.672469781706657
2	A188/Oh43	S7	4n	h4	0.549341511816706
2	A188/Oh43	S7	4n	h4	0.539870106440556
3	A188/Oh43	S7	4n	h4	0.795598051596608
3	A188/Oh43	S7	4n	h4	0.96608334836731
3	A188/Oh43	S7	4n	h4	0.700883997835107
2	A188/Oh43	S7	4n	h4	0.681941187082807
2	A188/Oh43	S7	4n	h4	0.615641349449756
2	A188/Oh43	S7	4n	h4	0.700883997835107
3	A188/Oh43	S7	4n	h4	NA
3	A188/Oh43	S7	4n	h4	0.786126646220458
3	A188/Oh43	S7	4n	h4	0.93766913223886
2	A188/Oh43	S7	4n	h4	0.539870106440556
2	A188/Oh43	S7	4n	h4	0.833483673101209
2	A188/Oh43	S7	4n	h4	0.303084972036803
3	A188/Oh43	S7	4n	h4	0.608064225148836
3	A188/Oh43	S7	4n	h4	0.615641349449756
3	A188/Oh43	S7	4n	h4	NA
2	A188/Oh43	S7	4n	h4	0.501984484935955
2	A188/Oh43	S7	4n	h4	0.587227133321306
2	A188/Oh43	S7	4n	h4	0.445156052679055
3	A188/Oh43	S7	4n	h4	0.748241024715858
3	A188/Oh43	S7	4n	h4	1.02291178062421
3	A188/Oh43	S7	4n	h4	NA
2	A188/Oh43	S7	4n	h4	0.757712430092008
2	A188/Oh43	S7	4n	h4	0.729298213963558
2	A188/Oh43	S7	4n	h4	0.729298213963558
3	A188/Oh43	S7	4n	h4	0.596698538697456
3	A188/Oh43	S7	4n	h4	0.880840699981959
3	A188/Oh43	S7	4n	h4	NA
2	A188/Oh43	S7	4n	h4	0.549341511816706
2	A188/Oh43	S7	4n	h4	0.776655240844308
2	A188/Oh43	S7	4n	h4	NA
3	A188/Oh43	S7	4n	h4	0.880840699981959
3	A188/Oh43	S7	4n	h4	NA
3	A188/Oh43	S7	4n	h4	NA
2	A188/Oh43	S7	4n	h4	NA
2	A188/Oh43	S7	4n	h4	NA
2	A188/Oh43	S7	4n	h4	NA
3	A188/Oh43	S7	4n	h4	0.710355403211257
3	A188/Oh43	S7	4n	h4	NA
3	A188/Oh43	S7	4n	h4	NA
2	A188/Oh43	S7	4n	h4	NA
2	A188/Oh43	S7	4n	h4	NA
2	A188/Oh43	S7	4n	h4	NA
3	A188/Oh43	S7	4n	h4	NA
3	A188/Oh43	S7	4n	h4	NA
3	A188/Oh43	S7	4n	h4	NA
2	A188/Oh43	S7	4n	h4	NA
2	A188/Oh43	S7	4n	h4	NA
2	A188/Oh43	S7	4n	h4	NA
3	A188/Oh43	S7	4n	h4	NA
3	A188/Oh43	S7	4n	h4	NA
3	A188/Oh43	S7	4n	h4	NA
2	A188/Oh43	S7	4n	h4	NA
2	A188/Oh43	S7	4n	h4	NA
2	A188/Oh43	S7	4n	h4	NA
3	A188/Oh43	S7	4n	h4	NA
3	A188/Oh43	S7	4n	h4	NA
3	A188/Oh43	S7	4n	h4	NA
2	A188/Oh43	S7	4n	h4	NA
2	A188/Oh43	S7	4n	h4	NA
2	A188/Oh43	S7	4n	h4	NA
3	A188/Oh43	S7	4n	h4	NA
3	A188/Oh43	S7	4n	h4	NA
3	A188/Oh43	S7	4n	h4	NA
2	A188/Oh43	S7	4n	h4	NA
2	A188/Oh43	S7	4n	h4	NA
2	A188/Oh43	S7	4n	h4	NA
3	A188/Oh43	S7	4n	h4	NA
3	A188/Oh43	S7	4n	h4	NA
3	A188/Oh43	S7	4n	h4	NA
2	A188/Oh43	S7	4n	h4	NA
2	A188/Oh43	S7	4n	h4	NA
2	A188/Oh43	S7	4n	h4	NA
3	A188/Oh43	S7	4n	h4	NA
3	A188/Oh43	S7	4n	h4	NA
3	A188/Oh43	S7	4n	h4	NA
2	A188/Oh43	S7	4n	h4	NA
2	A188/Oh43	S7	4n	h4	NA
2	A188/Oh43	S7	4n	h4	NA
3	A188/Oh43	S7	4n	h4	NA
3	A188/Oh43	S7	4n	h4	NA
3	A188/Oh43	S7	4n	h4	NA
2	A188/Oh43	S7	4n	h4	NA
2	A188/Oh43	S7	4n	h4	NA
2	A188/Oh43	S7	4n	h4	NA
3	A188/Oh43	S7	4n	h4	NA
3	A188/Oh43	S7	4n	h4	NA
3	A188/Oh43	S7	4n	h4	NA
2	A188/Oh43	S7	4n	h4	NA
2	A188/Oh43	S7	4n	h4	NA
2	A188/Oh43	S7	4n	h4	NA
3	A188/Oh43	S7	4n	h4	NA
3	A188/Oh43	S7	4n	h4	NA
3	A188/Oh43	S7	4n	h4	NA
2	A188/Oh43	S7	4n	h4	NA
2	A188/Oh43	S7	4n	h4	NA
2	A188/Oh43	S7	4n	h4	NA
3	A188/Oh43	S7	4n	h4	NA
3	A188/Oh43	S7	4n	h4	NA
3	A188/Oh43	S7	4n	h4	NA
2	A188/Oh43	S7	4n	h4	NA
2	A188/Oh43	S7	4n	h4	NA
2	A188/Oh43	S7	4n	h4	NA
3	A188/Oh43	S7	4n	h4	NA
3	A188/Oh43	S7	4n	h4	NA
3	A188/Oh43	S7	4n	h4	NA
2	Oh43/A188/W22/B73	F1	4n	h4	0.915780866721177
3	Oh43/A188/W22/B73	F1	4n	h4	1.16653038975198
2	Oh43/A188/W22/B73	F1	4n	h4	0.959389479422186
3	Oh43/A188/W22/B73	F1	4n	h4	1.31261924230035
2	Oh43/A188/W22/B73	F1	4n	h4	0.697737803216135
3	Oh43/A188/W22/B73	F1	4n	h4	1.22104115562824
2	Oh43/A188/W22/B73	F1	4n	h4	0.665031343690379
3	Oh43/A188/W22/B73	F1	4n	h4	1.06405014990461
2	Oh43/A188/W22/B73	F1	4n	h4	0.741346415917144
3	Oh43/A188/W22/B73	F1	4n	h4	1.20359771054783
2	Oh43/A188/W22/B73	F1	4n	h4	0.719542109566639
3	Oh43/A188/W22/B73	F1	4n	h4	1.26464976832925
2	Oh43/A188/W22/B73	F1	4n	h4	0.883074407195421
3	Oh43/A188/W22/B73	F1	4n	h4	1.28645407467975
2	Oh43/A188/W22/B73	F1	4n	h4	0.697737803216135
3	Oh43/A188/W22/B73	F1	4n	h4	1.11201962387572
2	Oh43/A188/W22/B73	F1	4n	h4	0.479694739711093
3	Oh43/A188/W22/B73	F1	4n	h4	1.15562823657672
2	Oh43/A188/W22/B73	F1	4n	h4	0.665031343690379
3	Oh43/A188/W22/B73	F1	4n	h4	1.41727991278277
2	Oh43/A188/W22/B73	F1	4n	h4	1.00299809212319
3	Oh43/A188/W22/B73	F1	4n	h4	1.30825838103025
2	Oh43/A188/W22/B73	F1	4n	h4	1.06841101117471
3	Oh43/A188/W22/B73	F1	4n	h4	0.992095938947942
2	Oh43/A188/W22/B73	F1	4n	h4	NA
3	Oh43/A188/W22/B73	F1	4n	h4	NA
2	Oh43/A188/W22/B73	F1	4n	h4	NA
3	Oh43/A188/W22/B73	F1	4n	h4	NA
2	Oh43/A188/W22/B73	F1	4n	h4	NA
3	Oh43/A188/W22/B73	F1	4n	h4	NA
2	Oh43/A188/W22/B73	F1	4n	h4	NA
3	Oh43/A188/W22/B73	F1	4n	h4	NA
2	Oh43/A188/W22/B73	F1	4n	h4	NA
3	Oh43/A188/W22/B73	F1	4n	h4	NA
2	Oh43/A188/W22/B73	F1	4n	h4	NA
3	Oh43/A188/W22/B73	F1	4n	h4	NA
2	Oh43/A188/W22/B73	F1	4n	h4	NA
3	Oh43/A188/W22/B73	F1	4n	h4	NA
2	Oh43/A188/W22/B73	S1	4n	h4	0.784955028618152
3	Oh43/A188/W22/B73	S1	4n	h4	1.12292177705097
2	Oh43/A188/W22/B73	S1	4n	h4	0.915780866721177
3	Oh43/A188/W22/B73	S1	4n	h4	0.98119378577269
2	Oh43/A188/W22/B73	S1	4n	h4	0.789315889888253
3	Oh43/A188/W22/B73	S1	4n	h4	0.992095938947942
2	Oh43/A188/W22/B73	S1	4n	h4	0.665031343690379
3	Oh43/A188/W22/B73	S1	4n	h4	1.0553284273644
2	Oh43/A188/W22/B73	S1	4n	h4	0.741346415917144
3	Oh43/A188/W22/B73	S1	4n	h4	0.883074407195421
2	Oh43/A188/W22/B73	S1	4n	h4	0.734805124011992
3	Oh43/A188/W22/B73	S1	4n	h4	0.872172254020169
2	Oh43/A188/W22/B73	S1	4n	h4	0.536385936222404
3	Oh43/A188/W22/B73	S1	4n	h4	1.2755519215045
2	Oh43/A188/W22/B73	S1	4n	h4	0.859089670209866
3	Oh43/A188/W22/B73	S1	4n	h4	1.297356227855
2	Oh43/A188/W22/B73	S1	4n	h4	0.92668301989643
3	Oh43/A188/W22/B73	S1	4n	h4	1.06841101117471
2	Oh43/A188/W22/B73	S1	4n	h4	0.989915508312892
3	Oh43/A188/W22/B73	S1	4n	h4	1.24284546197874
2	Oh43/A188/W22/B73	S1	4n	h4	NA
3	Oh43/A188/W22/B73	S1	4n	h4	0.806759334968656
2	Oh43/A188/W22/B73	S1	4n	h4	NA
3	Oh43/A188/W22/B73	S1	4n	h4	0.909239574816026
2	Oh43/A188/W22/B73	S1	4n	h4	NA
3	Oh43/A188/W22/B73	S1	4n	h4	NA
2	Oh43/A188/W22/B73	S1	4n	h4	NA
3	Oh43/A188/W22/B73	S1	4n	h4	NA
2	Oh43/A188/W22/B73	S1	4n	h4	NA
3	Oh43/A188/W22/B73	S1	4n	h4	NA
2	Oh43/A188/W22/B73	S1	4n	h4	NA
3	Oh43/A188/W22/B73	S1	4n	h4	NA
2	Oh43/A188/W22/B73	S1	4n	h4	NA
3	Oh43/A188/W22/B73	S1	4n	h4	NA
2	Oh43/A188/W22/B73	S1	4n	h4	NA
3	Oh43/A188/W22/B73	S1	4n	h4	NA
2	Oh43/A188/W22/B73	S1	4n	h4	NA
3	Oh43/A188/W22/B73	S1	4n	h4	NA
2	Oh43/A188/W22/B73	S3	4n	h4	0.396838375579177
2	Oh43/A188/W22/B73	S3	4n	h4	0.959389479422186
2	Oh43/A188/W22/B73	S3	4n	h4	1.05750885799945
3	Oh43/A188/W22/B73	S3	4n	h4	1.0291632597438
3	Oh43/A188/W22/B73	S3	4n	h4	1.28645407467975
3	Oh43/A188/W22/B73	S3	4n	h4	1.09021531752521
2	Oh43/A188/W22/B73	S3	4n	h4	0.743526846552194
2	Oh43/A188/W22/B73	S3	4n	h4	0.512401199236849
2	Oh43/A188/W22/B73	S3	4n	h4	0.817661488143908
3	Oh43/A188/W22/B73	S3	4n	h4	0.501499046061597
3	Oh43/A188/W22/B73	S3	4n	h4	1.33006268738076
3	Oh43/A188/W22/B73	S3	4n	h4	1.22104115562824
2	Oh43/A188/W22/B73	S3	4n	h4	0.654129190515127
2	Oh43/A188/W22/B73	S3	4n	h4	0.588716271463614
2	Oh43/A188/W22/B73	S3	4n	h4	1.05750885799945
3	Oh43/A188/W22/B73	S3	4n	h4	0.760970291632597
3	Oh43/A188/W22/B73	S3	4n	h4	1.2755519215045
3	Oh43/A188/W22/B73	S3	4n	h4	1.06841101117471
2	Oh43/A188/W22/B73	S3	4n	h4	0.710820387026438
2	Oh43/A188/W22/B73	S3	4n	h4	0.588716271463614
2	Oh43/A188/W22/B73	S3	4n	h4	0.82856364131916
3	Oh43/A188/W22/B73	S3	4n	h4	1.00517852275824
3	Oh43/A188/W22/B73	S3	4n	h4	1.2799127827746
3	Oh43/A188/W22/B73	S3	4n	h4	1.14472608340147
2	Oh43/A188/W22/B73	S3	4n	h4	0.460070863995639
2	Oh43/A188/W22/B73	S3	4n	h4	0.610520577814118
2	Oh43/A188/W22/B73	S3	4n	h4	1.09021531752521
3	Oh43/A188/W22/B73	S3	4n	h4	0.815481057508858
3	Oh43/A188/W22/B73	S3	4n	h4	1.23630417007359
3	Oh43/A188/W22/B73	S3	4n	h4	1.10111747070046
2	Oh43/A188/W22/B73	S3	4n	h4	0.259471245571
2	Oh43/A188/W22/B73	S3	4n	h4	0.436086127010084
2	Oh43/A188/W22/B73	S3	4n	h4	0.98119378577269
3	Oh43/A188/W22/B73	S3	4n	h4	1.42818206595803
3	Oh43/A188/W22/B73	S3	4n	h4	1.48269283183429
3	Oh43/A188/W22/B73	S3	4n	h4	1.16653038975198
2	Oh43/A188/W22/B73	S3	4n	h4	0.468792586535841
2	Oh43/A188/W22/B73	S3	4n	h4	0.468792586535841
2	Oh43/A188/W22/B73	S3	4n	h4	1.23194330880349
3	Oh43/A188/W22/B73	S3	4n	h4	0.904878713545925
3	Oh43/A188/W22/B73	S3	4n	h4	1.14472608340147
3	Oh43/A188/W22/B73	S3	4n	h4	1.15562823657672
2	Oh43/A188/W22/B73	S3	4n	h4	0.46225129463069
2	Oh43/A188/W22/B73	S3	4n	h4	NA
2	Oh43/A188/W22/B73	S3	4n	h4	1.16653038975198
3	Oh43/A188/W22/B73	S3	4n	h4	1.14036522213137
3	Oh43/A188/W22/B73	S3	4n	h4	1.37803216135187
3	Oh43/A188/W22/B73	S3	4n	h4	1.07931316434996
2	Oh43/A188/W22/B73	S3	4n	h4	0.697737803216135
2	Oh43/A188/W22/B73	S3	4n	h4	NA
2	Oh43/A188/W22/B73	S3	4n	h4	1.17743254292723
3	Oh43/A188/W22/B73	S3	4n	h4	0.957209048787135
3	Oh43/A188/W22/B73	S3	4n	h4	1.40637775960752
3	Oh43/A188/W22/B73	S3	4n	h4	1.25374761515399
2	Oh43/A188/W22/B73	S3	4n	h4	0.699918233851186
2	Oh43/A188/W22/B73	S3	4n	h4	NA
2	Oh43/A188/W22/B73	S3	4n	h4	1.10111747070046
3	Oh43/A188/W22/B73	S3	4n	h4	1.26464976832925
3	Oh43/A188/W22/B73	S3	4n	h4	1.41727991278277
3	Oh43/A188/W22/B73	S3	4n	h4	1.10111747070046
2	Oh43/A188/W22/B73	S3	4n	h4	NA
2	Oh43/A188/W22/B73	S3	4n	h4	NA
2	Oh43/A188/W22/B73	S3	4n	h4	0.610520577814118
3	Oh43/A188/W22/B73	S3	4n	h4	1.13600436086127
3	Oh43/A188/W22/B73	S3	4n	h4	1.36931043881167
3	Oh43/A188/W22/B73	S3	4n	h4	1.23194330880349
2	Oh43/A188/W22/B73	S3	4n	h4	NA
2	Oh43/A188/W22/B73	S3	4n	h4	NA
2	Oh43/A188/W22/B73	S3	4n	h4	1.00299809212319
3	Oh43/A188/W22/B73	S3	4n	h4	NA
3	Oh43/A188/W22/B73	S3	4n	h4	NA
3	Oh43/A188/W22/B73	S3	4n	h4	1.11201962387572
2	Oh43/A188/W22/B73	S3	4n	h4	NA
2	Oh43/A188/W22/B73	S3	4n	h4	NA
2	Oh43/A188/W22/B73	S3	4n	h4	NA
3	Oh43/A188/W22/B73	S3	4n	h4	NA
3	Oh43/A188/W22/B73	S3	4n	h4	NA
3	Oh43/A188/W22/B73	S3	4n	h4	NA
2	Oh43/A188/W22/B73	S3	4n	h4	NA
2	Oh43/A188/W22/B73	S3	4n	h4	NA
2	Oh43/A188/W22/B73	S3	4n	h4	NA
3	Oh43/A188/W22/B73	S3	4n	h4	NA
3	Oh43/A188/W22/B73	S3	4n	h4	NA
3	Oh43/A188/W22/B73	S3	4n	h4	NA
2	Oh43/A188/W22/B73	S3	4n	h4	NA
2	Oh43/A188/W22/B73	S3	4n	h4	NA
2	Oh43/A188/W22/B73	S3	4n	h4	NA
3	Oh43/A188/W22/B73	S3	4n	h4	NA
3	Oh43/A188/W22/B73	S3	4n	h4	NA
3	Oh43/A188/W22/B73	S3	4n	h4	NA
2	Oh43/A188/W22/B73	S3	4n	h4	NA
2	Oh43/A188/W22/B73	S3	4n	h4	NA
2	Oh43/A188/W22/B73	S3	4n	h4	NA
3	Oh43/A188/W22/B73	S3	4n	h4	NA
3	Oh43/A188/W22/B73	S3	4n	h4	NA
3	Oh43/A188/W22/B73	S3	4n	h4	NA
2	Oh43/A188/W22/B73	S3	4n	h4	NA
2	Oh43/A188/W22/B73	S3	4n	h4	NA
2	Oh43/A188/W22/B73	S3	4n	h4	NA
3	Oh43/A188/W22/B73	S3	4n	h4	NA
3	Oh43/A188/W22/B73	S3	4n	h4	NA
3	Oh43/A188/W22/B73	S3	4n	h4	NA
2	Oh43/A188/W22/B73	S3	4n	h4	NA
2	Oh43/A188/W22/B73	S3	4n	h4	NA
2	Oh43/A188/W22/B73	S3	4n	h4	NA
3	Oh43/A188/W22/B73	S3	4n	h4	NA
3	Oh43/A188/W22/B73	S3	4n	h4	NA
3	Oh43/A188/W22/B73	S3	4n	h4	NA
2	Oh43/A188/W22/B73	S3	4n	h4	NA
2	Oh43/A188/W22/B73	S3	4n	h4	NA
2	Oh43/A188/W22/B73	S3	4n	h4	NA
3	Oh43/A188/W22/B73	S3	4n	h4	NA
3	Oh43/A188/W22/B73	S3	4n	h4	NA
3	Oh43/A188/W22/B73	S3	4n	h4	NA
2	Oh43/A188/W22/B73	S5	4n	h4	0.778413736713001
2	Oh43/A188/W22/B73	S5	4n	h4	1.06841101117471
2	Oh43/A188/W22/B73	S5	4n	h4	1.06841101117471
3	Oh43/A188/W22/B73	S5	4n	h4	0.907059144180976
3	Oh43/A188/W22/B73	S5	4n	h4	1.11201962387572
3	Oh43/A188/W22/B73	S5	4n	h4	0.741346415917144
2	Oh43/A188/W22/B73	S5	4n	h4	0.896156991005724
2	Oh43/A188/W22/B73	S5	4n	h4	0.893976560370673
2	Oh43/A188/W22/B73	S5	4n	h4	0.970291632597438
3	Oh43/A188/W22/B73	S5	4n	h4	0.904878713545925
3	Oh43/A188/W22/B73	S5	4n	h4	1.09021531752521
3	Oh43/A188/W22/B73	S5	4n	h4	0.675933496865631
2	Oh43/A188/W22/B73	S5	4n	h4	1.0509675660943
2	Oh43/A188/W22/B73	S5	4n	h4	0.556009811937858
2	Oh43/A188/W22/B73	S5	4n	h4	1.00299809212319
3	Oh43/A188/W22/B73	S5	4n	h4	0.841646225129463
3	Oh43/A188/W22/B73	S5	4n	h4	1.297356227855
3	Oh43/A188/W22/B73	S5	4n	h4	0.898337421640774
2	Oh43/A188/W22/B73	S5	4n	h4	0.872172254020169
2	Oh43/A188/W22/B73	S5	4n	h4	0.752248569092396
2	Oh43/A188/W22/B73	S5	4n	h4	1.33006268738076
3	Oh43/A188/W22/B73	S5	4n	h4	0.98119378577269
3	Oh43/A188/W22/B73	S5	4n	h4	1.21013900245298
3	Oh43/A188/W22/B73	S5	4n	h4	0.883074407195421
2	Oh43/A188/W22/B73	S5	4n	h4	0.806759334968656
2	Oh43/A188/W22/B73	S5	4n	h4	NA
2	Oh43/A188/W22/B73	S5	4n	h4	0.457890433360589
3	Oh43/A188/W22/B73	S5	4n	h4	0.869991823385119
3	Oh43/A188/W22/B73	S5	4n	h4	1.0509675660943
3	Oh43/A188/W22/B73	S5	4n	h4	0.468792586535841
2	Oh43/A188/W22/B73	S5	4n	h4	0.654129190515127
2	Oh43/A188/W22/B73	S5	4n	h4	NA
2	Oh43/A188/W22/B73	S5	4n	h4	1.00299809212319
3	Oh43/A188/W22/B73	S5	4n	h4	0.854728808939766
3	Oh43/A188/W22/B73	S5	4n	h4	NA
3	Oh43/A188/W22/B73	S5	4n	h4	0.915780866721177
2	Oh43/A188/W22/B73	S5	4n	h4	0.577814118288362
2	Oh43/A188/W22/B73	S5	4n	h4	NA
2	Oh43/A188/W22/B73	S5	4n	h4	1.26464976832925
3	Oh43/A188/W22/B73	S5	4n	h4	0.994276369582993
3	Oh43/A188/W22/B73	S5	4n	h4	0.944126464976833
3	Oh43/A188/W22/B73	S5	4n	h4	0.898337421640774
2	Oh43/A188/W22/B73	S5	4n	h4	1.03570455164895
2	Oh43/A188/W22/B73	S5	4n	h4	NA
2	Oh43/A188/W22/B73	S5	4n	h4	0.904878713545925
3	Oh43/A188/W22/B73	S5	4n	h4	0.98119378577269
3	Oh43/A188/W22/B73	S5	4n	h4	1.06405014990461
3	Oh43/A188/W22/B73	S5	4n	h4	NA
2	Oh43/A188/W22/B73	S5	4n	h4	0.856909239574816
2	Oh43/A188/W22/B73	S5	4n	h4	NA
2	Oh43/A188/W22/B73	S5	4n	h4	NA
3	Oh43/A188/W22/B73	S5	4n	h4	1.30825838103025
3	Oh43/A188/W22/B73	S5	4n	h4	1.21013900245298
3	Oh43/A188/W22/B73	S5	4n	h4	NA
2	Oh43/A188/W22/B73	S5	4n	h4	0.588716271463614
2	Oh43/A188/W22/B73	S5	4n	h4	NA
2	Oh43/A188/W22/B73	S5	4n	h4	NA
3	Oh43/A188/W22/B73	S5	4n	h4	1.18615426546743
3	Oh43/A188/W22/B73	S5	4n	h4	1.26464976832925
3	Oh43/A188/W22/B73	S5	4n	h4	NA
2	Oh43/A188/W22/B73	S5	4n	h4	0.610520577814118
2	Oh43/A188/W22/B73	S5	4n	h4	NA
2	Oh43/A188/W22/B73	S5	4n	h4	NA
3	Oh43/A188/W22/B73	S5	4n	h4	0.98337421640774
3	Oh43/A188/W22/B73	S5	4n	h4	1.09021531752521
3	Oh43/A188/W22/B73	S5	4n	h4	NA
2	Oh43/A188/W22/B73	S5	4n	h4	0.948487326246934
2	Oh43/A188/W22/B73	S5	4n	h4	NA
2	Oh43/A188/W22/B73	S5	4n	h4	NA
3	Oh43/A188/W22/B73	S5	4n	h4	0.937585173071682
3	Oh43/A188/W22/B73	S5	4n	h4	1.22104115562824
3	Oh43/A188/W22/B73	S5	4n	h4	NA
2	Oh43/A188/W22/B73	S5	4n	h4	NA
2	Oh43/A188/W22/B73	S5	4n	h4	NA
2	Oh43/A188/W22/B73	S5	4n	h4	NA
3	Oh43/A188/W22/B73	S5	4n	h4	NA
3	Oh43/A188/W22/B73	S5	4n	h4	NA
3	Oh43/A188/W22/B73	S5	4n	h4	NA
2	Oh43/A188/W22/B73	S5	4n	h4	NA
2	Oh43/A188/W22/B73	S5	4n	h4	NA
2	Oh43/A188/W22/B73	S5	4n	h4	NA
3	Oh43/A188/W22/B73	S5	4n	h4	NA
3	Oh43/A188/W22/B73	S5	4n	h4	NA
3	Oh43/A188/W22/B73	S5	4n	h4	NA
2	Oh43/A188/W22/B73	S5	4n	h4	NA
2	Oh43/A188/W22/B73	S5	4n	h4	NA
2	Oh43/A188/W22/B73	S5	4n	h4	NA
3	Oh43/A188/W22/B73	S5	4n	h4	NA
3	Oh43/A188/W22/B73	S5	4n	h4	NA
3	Oh43/A188/W22/B73	S5	4n	h4	NA
2	Oh43/A188/W22/B73	S5	4n	h4	NA
2	Oh43/A188/W22/B73	S5	4n	h4	NA
2	Oh43/A188/W22/B73	S5	4n	h4	NA
3	Oh43/A188/W22/B73	S5	4n	h4	NA
3	Oh43/A188/W22/B73	S5	4n	h4	NA
3	Oh43/A188/W22/B73	S5	4n	h4	NA
2	Oh43/A188/W22/B73	S5	4n	h4	NA
2	Oh43/A188/W22/B73	S5	4n	h4	NA
2	Oh43/A188/W22/B73	S5	4n	h4	NA
3	Oh43/A188/W22/B73	S5	4n	h4	NA
3	Oh43/A188/W22/B73	S5	4n	h4	NA
3	Oh43/A188/W22/B73	S5	4n	h4	NA
2	Oh43/A188/W22/B73	S5	4n	h4	NA
2	Oh43/A188/W22/B73	S5	4n	h4	NA
2	Oh43/A188/W22/B73	S5	4n	h4	NA
3	Oh43/A188/W22/B73	S5	4n	h4	NA
3	Oh43/A188/W22/B73	S5	4n	h4	NA
3	Oh43/A188/W22/B73	S5	4n	h4	NA
2	Oh43/A188/W22/B73	S5	4n	h4	NA
2	Oh43/A188/W22/B73	S5	4n	h4	NA
2	Oh43/A188/W22/B73	S5	4n	h4	NA
3	Oh43/A188/W22/B73	S5	4n	h4	NA
3	Oh43/A188/W22/B73	S5	4n	h4	NA
3	Oh43/A188/W22/B73	S5	4n	h4	NA
2	Oh43/A188/W22/B73	S7	4n	h4	0.800218043063505
2	Oh43/A188/W22/B73	S7	4n	h4	0.686835650040883
2	Oh43/A188/W22/B73	S7	4n	h4	0.457890433360589
3	Oh43/A188/W22/B73	S7	4n	h4	1.18833469610248
3	Oh43/A188/W22/B73	S7	4n	h4	0.795857181793404
3	Oh43/A188/W22/B73	S7	4n	h4	0.645407467974925
2	Oh43/A188/W22/B73	S7	4n	h4	0.959389479422186
2	Oh43/A188/W22/B73	S7	4n	h4	0.72172254020169
2	Oh43/A188/W22/B73	S7	4n	h4	0.719542109566639
3	Oh43/A188/W22/B73	S7	4n	h4	0.697737803216135
3	Oh43/A188/W22/B73	S7	4n	h4	0.741346415917144
3	Oh43/A188/W22/B73	S7	4n	h4	0.92668301989643
2	Oh43/A188/W22/B73	S7	4n	h4	0.686835650040883
2	Oh43/A188/W22/B73	S7	4n	h4	0.82856364131916
2	Oh43/A188/W22/B73	S7	4n	h4	0.501499046061597
3	Oh43/A188/W22/B73	S7	4n	h4	1.0248023984737
3	Oh43/A188/W22/B73	S7	4n	h4	0.632324884164623
3	Oh43/A188/W22/B73	S7	4n	h4	0.719542109566639
2	Oh43/A188/W22/B73	S7	4n	h4	0.645407467974925
2	Oh43/A188/W22/B73	S7	4n	h4	0.817661488143908
2	Oh43/A188/W22/B73	S7	4n	h4	1.0466067048242
3	Oh43/A188/W22/B73	S7	4n	h4	1.24284546197874
3	Oh43/A188/W22/B73	S7	4n	h4	1.17743254292723
[truncated: 10,541 more rows]
