# Supplementary material for: Inbreeding Depression in Genotypically Matched Diploid and Tetraploid Maize
Source: Front Genet. 2020 Nov 30;11:564928. doi: 10.3389/fgene.2020.564928 (PMC7734256; doi:10.3389/fgene.2020.564928)
Supplement: Supplementary file 4 [file Data_Sheet_4.ZIP › yao_etal_2020/2008/data/Depression_Rates_For_2n_Ploids_All_Phenotypes_Genotype.csv]

field	genotype	family	ploidy	variable	value
2	A188/B73	F1	2n	ht	NA
3	A188/B73	F1	2n	ht	1.09001269159426
2	A188/B73	F1	2n	ht	0.948452601776823
3	A188/B73	F1	2n	ht	1.05886947183442
2	A188/B73	F1	2n	ht	0.8889973640535
3	A188/B73	F1	2n	ht	1.1154935077614
2	A188/B73	F1	2n	ht	0.985258225129357
3	A188/B73	F1	2n	ht	1.05320706824173
2	A188/B73	F1	2n	ht	0.996583032314752
3	A188/B73	F1	2n	ht	1.05886947183442
2	A188/B73	F1	2n	ht	0.959777408962218
3	A188/B73	F1	2n	ht	1.01923264668554
2	A188/B73	F1	2n	ht	0.91164697842429
3	A188/B73	F1	2n	ht	1.08151908620521
2	A188/B73	F1	2n	ht	0.982427023333008
3	A188/B73	F1	2n	ht	1.13531192033584
2	A188/B73	F1	2n	ht	0.956946207165869
3	A188/B73	F1	2n	ht	NA
2	A188/B73	F1	2n	ht	1.0107390412965
3	A188/B73	F1	2n	ht	1.09850629698331
2	A188/B73	F1	2n	ht	0.894659767646197
3	A188/B73	F1	2n	ht	1.01640144488919
2	A188/B73	F1	2n	ht	0.959777408962218
3	A188/B73	F1	2n	ht	1.0107390412965
2	A188/B73	F1	2n	ht	0.945621399980474
3	A188/B73	F1	2n	ht	1.04188226105633
2	A188/B73	F1	2n	ht	0.937127794591428
3	A188/B73	F1	2n	ht	1.1211559113541
2	A188/B73	F1	2n	ht	0.93429659279508
3	A188/B73	F1	2n	ht	0.954115005369521
2	A188/B73	F1	2n	ht	0.832373328126525
3	A188/B73	F1	2n	ht	NA
2	A188/B73	F1	2n	ht	NA
3	A188/B73	F1	2n	ht	NA
2	A188/B73	F1	2n	ht	NA
3	A188/B73	F1	2n	ht	NA
2	A188/B73	F1	2n	ht	NA
3	A188/B73	F1	2n	ht	NA
2	A188/B73	S1	2n	ht	NA
3	A188/B73	S1	2n	ht	0.903153373035244
2	A188/B73	S1	2n	ht	NA
3	A188/B73	S1	2n	ht	0.738943668847017
2	A188/B73	S1	2n	ht	NA
3	A188/B73	S1	2n	ht	NA
2	A188/B73	S1	2n	ht	0.682319632920043
3	A188/B73	S1	2n	ht	0.931465390998731
2	A188/B73	S1	2n	ht	0.719125256272576
3	A188/B73	S1	2n	ht	0.942790198184126
2	A188/B73	S1	2n	ht	0.614370789807674
3	A188/B73	S1	2n	ht	0.792736502977643
2	A188/B73	S1	2n	ht	NA
3	A188/B73	S1	2n	ht	0.91164697842429
2	A188/B73	S1	2n	ht	NA
3	A188/B73	S1	2n	ht	0.982427023333008
2	A188/B73	S1	2n	ht	NA
3	A188/B73	S1	2n	ht	0.713462852679879
2	A188/B73	S1	2n	ht	0.656838816752904
3	A188/B73	S1	2n	ht	0.838035731719223
2	A188/B73	S1	2n	ht	0.639851605974812
3	A188/B73	S1	2n	ht	0.798398906570341
2	A188/B73	S1	2n	ht	0.823879722737479
3	A188/B73	S1	2n	ht	0.855022942497315
2	A188/B73	S1	2n	ht	NA
3	A188/B73	S1	2n	ht	0.758762081421459
2	A188/B73	S1	2n	ht	NA
3	A188/B73	S1	2n	ht	0.993751830518403
2	A188/B73	S1	2n	ht	NA
3	A188/B73	S1	2n	ht	0.931465390998731
2	A188/B73	S1	2n	ht	NA
3	A188/B73	S1	2n	ht	0.922971785609685
2	A188/B73	S1	2n	ht	NA
3	A188/B73	S1	2n	ht	NA
2	A188/B73	S1	2n	ht	NA
3	A188/B73	S1	2n	ht	NA
2	A188/B73	S1	2n	ht	NA
3	A188/B73	S1	2n	ht	NA
2	A188/B73	S3	2n	ht	0.518109928731817
2	A188/B73	S3	2n	ht	0.727618861661623
2	A188/B73	S3	2n	ht	0.821048520941131
3	A188/B73	S3	2n	ht	0.951283803573172
3	A188/B73	S3	2n	ht	0.679488431123694
3	A188/B73	S3	2n	ht	0.747437274236064
2	A188/B73	S3	2n	ht	0.676657229327346
2	A188/B73	S3	2n	ht	0.741774870643366
2	A188/B73	S3	2n	ht	0.806892511959387
3	A188/B73	S3	2n	ht	0.736112467050669
3	A188/B73	S3	2n	ht	0.716294054476228
3	A188/B73	S3	2n	ht	0.637020404178463
2	A188/B73	S3	2n	ht	0.492629112564678
2	A188/B73	S3	2n	ht	0.838035731719223
2	A188/B73	S3	2n	ht	0.761593283217807
3	A188/B73	S3	2n	ht	0.821048520941131
3	A188/B73	S3	2n	ht	NA
3	A188/B73	S3	2n	ht	0.518109928731817
2	A188/B73	S3	2n	ht	0.53226593771356
2	A188/B73	S3	2n	ht	NA
2	A188/B73	S3	2n	ht	0.775749292199551
3	A188/B73	S3	2n	ht	0.928634189202382
3	A188/B73	S3	2n	ht	NA
3	A188/B73	S3	2n	ht	0.620033193400371
2	A188/B73	S3	2n	ht	0.719125256272576
2	A188/B73	S3	2n	ht	0.931465390998731
2	A188/B73	S3	2n	ht	0.702138045494484
3	A188/B73	S3	2n	ht	0.897490969442546
3	A188/B73	S3	2n	ht	NA
3	A188/B73	S3	2n	ht	0.588889973640535
2	A188/B73	S3	2n	ht	0.736112467050669
2	A188/B73	S3	2n	ht	0.894659767646197
2	A188/B73	S3	2n	ht	0.770086888606853
3	A188/B73	S3	2n	ht	0.741774870643366
3	A188/B73	S3	2n	ht	NA
3	A188/B73	S3	2n	ht	0.571902762862443
2	A188/B73	S3	2n	ht	0.552084350288002
2	A188/B73	S3	2n	ht	0.798398906570341
2	A188/B73	S3	2n	ht	0.775749292199551
3	A188/B73	S3	2n	ht	0.767255686810505
3	A188/B73	S3	2n	ht	NA
3	A188/B73	S3	2n	ht	0.634189202382115
2	A188/B73	S3	2n	ht	0.560577955677048
2	A188/B73	S3	2n	ht	0.741774870643366
2	A188/B73	S3	2n	ht	NA
3	A188/B73	S3	2n	ht	NA
3	A188/B73	S3	2n	ht	NA
3	A188/B73	S3	2n	ht	0.53226593771356
2	A188/B73	S3	2n	ht	0.617201991604022
2	A188/B73	S3	2n	ht	NA
2	A188/B73	S3	2n	ht	NA
3	A188/B73	S3	2n	ht	NA
3	A188/B73	S3	2n	ht	NA
3	A188/B73	S3	2n	ht	NA
2	A188/B73	S3	2n	ht	NA
2	A188/B73	S3	2n	ht	NA
2	A188/B73	S3	2n	ht	NA
3	A188/B73	S3	2n	ht	NA
3	A188/B73	S3	2n	ht	NA
3	A188/B73	S3	2n	ht	NA
2	A188/B73	S3	2n	ht	0.472810699990237
2	A188/B73	S3	2n	ht	NA
2	A188/B73	S3	2n	ht	NA
3	A188/B73	S3	2n	ht	NA
3	A188/B73	S3	2n	ht	NA
3	A188/B73	S3	2n	ht	NA
2	A188/B73	S3	2n	ht	0.368056233525334
2	A188/B73	S3	2n	ht	NA
2	A188/B73	S3	2n	ht	NA
3	A188/B73	S3	2n	ht	NA
3	A188/B73	S3	2n	ht	NA
3	A188/B73	S3	2n	ht	NA
2	A188/B73	S3	2n	ht	NA
2	A188/B73	S3	2n	ht	NA
2	A188/B73	S3	2n	ht	NA
3	A188/B73	S3	2n	ht	NA
3	A188/B73	S3	2n	ht	NA
3	A188/B73	S3	2n	ht	NA
2	A188/B73	S3	2n	ht	NA
2	A188/B73	S3	2n	ht	NA
2	A188/B73	S3	2n	ht	NA
3	A188/B73	S3	2n	ht	NA
3	A188/B73	S3	2n	ht	NA
3	A188/B73	S3	2n	ht	NA
2	A188/B73	S3	2n	ht	NA
2	A188/B73	S3	2n	ht	NA
2	A188/B73	S3	2n	ht	NA
3	A188/B73	S3	2n	ht	NA
3	A188/B73	S3	2n	ht	NA
3	A188/B73	S3	2n	ht	NA
2	A188/B73	S3	2n	ht	NA
2	A188/B73	S3	2n	ht	NA
2	A188/B73	S3	2n	ht	NA
3	A188/B73	S3	2n	ht	NA
3	A188/B73	S3	2n	ht	NA
3	A188/B73	S3	2n	ht	NA
2	A188/B73	S3	2n	ht	NA
2	A188/B73	S3	2n	ht	NA
2	A188/B73	S3	2n	ht	NA
3	A188/B73	S3	2n	ht	NA
3	A188/B73	S3	2n	ht	NA
3	A188/B73	S3	2n	ht	NA
2	A188/B73	S3	2n	ht	NA
2	A188/B73	S3	2n	ht	NA
2	A188/B73	S3	2n	ht	NA
3	A188/B73	S3	2n	ht	NA
3	A188/B73	S3	2n	ht	NA
3	A188/B73	S3	2n	ht	NA
2	A188/B73	S3	2n	ht	NA
2	A188/B73	S3	2n	ht	NA
2	A188/B73	S3	2n	ht	NA
3	A188/B73	S3	2n	ht	NA
3	A188/B73	S3	2n	ht	NA
3	A188/B73	S3	2n	ht	NA
2	A188/B73	S5	2n	ht	0.651176413160207
2	A188/B73	S5	2n	ht	0.738943668847017
2	A188/B73	S5	2n	ht	NA
3	A188/B73	S5	2n	ht	NA
3	A188/B73	S5	2n	ht	0.634189202382115
3	A188/B73	S5	2n	ht	0.713462852679879
2	A188/B73	S5	2n	ht	0.597383579029581
2	A188/B73	S5	2n	ht	0.702138045494484
2	A188/B73	S5	2n	ht	NA
3	A188/B73	S5	2n	ht	NA
3	A188/B73	S5	2n	ht	0.605877184418627
3	A188/B73	S5	2n	ht	0.801230108366689
2	A188/B73	S5	2n	ht	0.492629112564678
2	A188/B73	S5	2n	ht	NA
2	A188/B73	S5	2n	ht	0.761593283217807
3	A188/B73	S5	2n	ht	NA
3	A188/B73	S5	2n	ht	0.651176413160207
3	A188/B73	S5	2n	ht	0.738943668847017
2	A188/B73	S5	2n	ht	0.707800449087182
2	A188/B73	S5	2n	ht	NA
2	A188/B73	S5	2n	ht	0.62286439519672
3	A188/B73	S5	2n	ht	NA
3	A188/B73	S5	2n	ht	0.60021478082593
3	A188/B73	S5	2n	ht	NA
2	A188/B73	S5	2n	ht	0.651176413160207
2	A188/B73	S5	2n	ht	NA
2	A188/B73	S5	2n	ht	0.679488431123694
3	A188/B73	S5	2n	ht	NA
3	A188/B73	S5	2n	ht	0.608708386214976
3	A188/B73	S5	2n	ht	0.702138045494484
2	A188/B73	S5	2n	ht	0.645514009567509
2	A188/B73	S5	2n	ht	NA
2	A188/B73	S5	2n	ht	0.690813238309089
3	A188/B73	S5	2n	ht	NA
3	A188/B73	S5	2n	ht	NA
3	A188/B73	S5	2n	ht	0.747437274236064
2	A188/B73	S5	2n	ht	NA
2	A188/B73	S5	2n	ht	NA
2	A188/B73	S5	2n	ht	0.673826027530997
3	A188/B73	S5	2n	ht	NA
3	A188/B73	S5	2n	ht	NA
3	A188/B73	S5	2n	ht	0.787074099384946
2	A188/B73	S5	2n	ht	NA
2	A188/B73	S5	2n	ht	NA
2	A188/B73	S5	2n	ht	0.747437274236064
3	A188/B73	S5	2n	ht	NA
3	A188/B73	S5	2n	ht	NA
3	A188/B73	S5	2n	ht	0.781411695792248
2	A188/B73	S5	2n	ht	NA
2	A188/B73	S5	2n	ht	NA
2	A188/B73	S5	2n	ht	NA
3	A188/B73	S5	2n	ht	NA
3	A188/B73	S5	2n	ht	NA
3	A188/B73	S5	2n	ht	0.7785804939959
2	A188/B73	S5	2n	ht	NA
2	A188/B73	S5	2n	ht	NA
2	A188/B73	S5	2n	ht	0.679488431123694
3	A188/B73	S5	2n	ht	NA
3	A188/B73	S5	2n	ht	NA
3	A188/B73	S5	2n	ht	0.815386117348433
2	A188/B73	S5	2n	ht	NA
2	A188/B73	S5	2n	ht	NA
2	A188/B73	S5	2n	ht	0.707800449087182
3	A188/B73	S5	2n	ht	NA
3	A188/B73	S5	2n	ht	NA
3	A188/B73	S5	2n	ht	0.869178951479059
2	A188/B73	S5	2n	ht	NA
2	A188/B73	S5	2n	ht	NA
2	A188/B73	S5	2n	ht	0.690813238309089
3	A188/B73	S5	2n	ht	NA
3	A188/B73	S5	2n	ht	NA
3	A188/B73	S5	2n	ht	0.761593283217807
2	A188/B73	S5	2n	ht	NA
2	A188/B73	S5	2n	ht	NA
2	A188/B73	S5	2n	ht	0.7785804939959
3	A188/B73	S5	2n	ht	NA
3	A188/B73	S5	2n	ht	NA
3	A188/B73	S5	2n	ht	0.775749292199551
2	A188/B73	S5	2n	ht	NA
2	A188/B73	S5	2n	ht	NA
2	A188/B73	S5	2n	ht	0.792736502977643
3	A188/B73	S5	2n	ht	NA
3	A188/B73	S5	2n	ht	NA
3	A188/B73	S5	2n	ht	0.809723713755736
2	A188/B73	S5	2n	ht	NA
2	A188/B73	S5	2n	ht	NA
2	A188/B73	S5	2n	ht	0.679488431123694
3	A188/B73	S5	2n	ht	NA
3	A188/B73	S5	2n	ht	NA
3	A188/B73	S5	2n	ht	0.792736502977643
2	A188/B73	S5	2n	ht	NA
2	A188/B73	S5	2n	ht	NA
2	A188/B73	S5	2n	ht	0.704969247290833
3	A188/B73	S5	2n	ht	NA
3	A188/B73	S5	2n	ht	NA
3	A188/B73	S5	2n	ht	NA
2	A188/B73	S5	2n	ht	NA
2	A188/B73	S5	2n	ht	NA
2	A188/B73	S5	2n	ht	NA
3	A188/B73	S5	2n	ht	NA
3	A188/B73	S5	2n	ht	NA
3	A188/B73	S5	2n	ht	NA
2	A188/B73	S5	2n	ht	NA
2	A188/B73	S5	2n	ht	NA
2	A188/B73	S5	2n	ht	NA
3	A188/B73	S5	2n	ht	NA
3	A188/B73	S5	2n	ht	NA
3	A188/B73	S5	2n	ht	NA
2	A188/B73	S5	2n	ht	NA
2	A188/B73	S5	2n	ht	NA
2	A188/B73	S5	2n	ht	NA
3	A188/B73	S5	2n	ht	NA
3	A188/B73	S5	2n	ht	NA
3	A188/B73	S5	2n	ht	NA
2	A188/B73	S7	2n	ht	0.62286439519672
2	A188/B73	S7	2n	ht	0.750268476032412
2	A188/B73	S7	2n	ht	0.724787659865274
3	A188/B73	S7	2n	ht	0.62286439519672
3	A188/B73	S7	2n	ht	0.662501220345602
3	A188/B73	S7	2n	ht	0.676657229327346
2	A188/B73	S7	2n	ht	0.634189202382115
2	A188/B73	S7	2n	ht	0.767255686810505
2	A188/B73	S7	2n	ht	0.603045982622279
3	A188/B73	S7	2n	ht	0.804061310163038
3	A188/B73	S7	2n	ht	0.659670018549253
3	A188/B73	S7	2n	ht	0.651176413160207
2	A188/B73	S7	2n	ht	0.345406619154545
2	A188/B73	S7	2n	ht	0.781411695792248
2	A188/B73	S7	2n	ht	0.679488431123694
3	A188/B73	S7	2n	ht	NA
3	A188/B73	S7	2n	ht	0.670994825734648
3	A188/B73	S7	2n	ht	0.685150834716392
2	A188/B73	S7	2n	ht	NA
2	A188/B73	S7	2n	ht	0.724787659865274
2	A188/B73	S7	2n	ht	0.713462852679879
3	A188/B73	S7	2n	ht	0.724787659865274
3	A188/B73	S7	2n	ht	NA
3	A188/B73	S7	2n	ht	0.696475641901787
2	A188/B73	S7	2n	ht	NA
2	A188/B73	S7	2n	ht	0.787074099384946
2	A188/B73	S7	2n	ht	0.670994825734648
3	A188/B73	S7	2n	ht	0.764424485014156
3	A188/B73	S7	2n	ht	0.668163623938299
3	A188/B73	S7	2n	ht	0.537928341306258
2	A188/B73	S7	2n	ht	NA
2	A188/B73	S7	2n	ht	0.787074099384946
2	A188/B73	S7	2n	ht	0.696475641901787
3	A188/B73	S7	2n	ht	0.730450063457971
3	A188/B73	S7	2n	ht	NA
3	A188/B73	S7	2n	ht	0.552084350288002
2	A188/B73	S7	2n	ht	NA
2	A188/B73	S7	2n	ht	0.761593283217807
2	A188/B73	S7	2n	ht	0.673826027530997
3	A188/B73	S7	2n	ht	0.679488431123694
3	A188/B73	S7	2n	ht	NA
3	A188/B73	S7	2n	ht	NA
2	A188/B73	S7	2n	ht	NA
2	A188/B73	S7	2n	ht	0.838035731719223
2	A188/B73	S7	2n	ht	0.662501220345602
3	A188/B73	S7	2n	ht	0.702138045494484
3	A188/B73	S7	2n	ht	NA
3	A188/B73	S7	2n	ht	0.55491555208435
2	A188/B73	S7	2n	ht	NA
2	A188/B73	S7	2n	ht	0.60021478082593
2	A188/B73	S7	2n	ht	NA
3	A188/B73	S7	2n	ht	0.719125256272576
3	A188/B73	S7	2n	ht	NA
3	A188/B73	S7	2n	ht	0.668163623938299
2	A188/B73	S7	2n	ht	NA
2	A188/B73	S7	2n	ht	0.713462852679879
2	A188/B73	S7	2n	ht	0.560577955677048
3	A188/B73	S7	2n	ht	0.741774870643366
3	A188/B73	S7	2n	ht	NA
3	A188/B73	S7	2n	ht	0.662501220345602
2	A188/B73	S7	2n	ht	NA
2	A188/B73	S7	2n	ht	0.668163623938299
2	A188/B73	S7	2n	ht	0.586058771844186
3	A188/B73	S7	2n	ht	0.741774870643366
3	A188/B73	S7	2n	ht	NA
3	A188/B73	S7	2n	ht	0.764424485014156
2	A188/B73	S7	2n	ht	NA
2	A188/B73	S7	2n	ht	0.730450063457971
2	A188/B73	S7	2n	ht	0.608708386214976
3	A188/B73	S7	2n	ht	0.707800449087182
3	A188/B73	S7	2n	ht	NA
3	A188/B73	S7	2n	ht	0.605877184418627
2	A188/B73	S7	2n	ht	NA
2	A188/B73	S7	2n	ht	0.730450063457971
2	A188/B73	S7	2n	ht	0.670994825734648
3	A188/B73	S7	2n	ht	0.727618861661623
3	A188/B73	S7	2n	ht	NA
3	A188/B73	S7	2n	ht	0.594552377233232
2	A188/B73	S7	2n	ht	NA
2	A188/B73	S7	2n	ht	0.676657229327346
2	A188/B73	S7	2n	ht	0.57756516645514
3	A188/B73	S7	2n	ht	0.767255686810505
3	A188/B73	S7	2n	ht	NA
3	A188/B73	S7	2n	ht	0.719125256272576
2	A188/B73	S7	2n	ht	NA
2	A188/B73	S7	2n	ht	0.772918090403202
2	A188/B73	S7	2n	ht	0.560577955677048
3	A188/B73	S7	2n	ht	0.73328126525432
3	A188/B73	S7	2n	ht	NA
3	A188/B73	S7	2n	ht	NA
2	A188/B73	S7	2n	ht	NA
2	A188/B73	S7	2n	ht	0.787074099384946
2	A188/B73	S7	2n	ht	0.552084350288002
3	A188/B73	S7	2n	ht	NA
3	A188/B73	S7	2n	ht	NA
3	A188/B73	S7	2n	ht	NA
2	A188/B73	S7	2n	ht	NA
2	A188/B73	S7	2n	ht	0.744606072439715
2	A188/B73	S7	2n	ht	NA
3	A188/B73	S7	2n	ht	NA
3	A188/B73	S7	2n	ht	NA
3	A188/B73	S7	2n	ht	NA
2	A188/B73	S7	2n	ht	NA
2	A188/B73	S7	2n	ht	NA
2	A188/B73	S7	2n	ht	NA
3	A188/B73	S7	2n	ht	NA
3	A188/B73	S7	2n	ht	NA
3	A188/B73	S7	2n	ht	NA
2	A188/B73	S7	2n	ht	NA
2	A188/B73	S7	2n	ht	NA
2	A188/B73	S7	2n	ht	NA
3	A188/B73	S7	2n	ht	NA
3	A188/B73	S7	2n	ht	NA
3	A188/B73	S7	2n	ht	NA
2	A188/Oh43	F1	2n	ht	0.675076120052197
3	A188/Oh43	F1	2n	ht	1.14832535885167
2	A188/Oh43	F1	2n	ht	0.838625489343193
3	A188/Oh43	F1	2n	ht	1.03349282296651
2	A188/Oh43	F1	2n	ht	0.845585036972597
3	A188/Oh43	F1	2n	ht	1.14136581122227
2	A188/Oh43	F1	2n	ht	0.824706394084385
3	A188/Oh43	F1	2n	ht	1.10656807307525
2	A188/Oh43	F1	2n	ht	0.869943453675511
3	A188/Oh43	F1	2n	ht	1.17616354936929
2	A188/Oh43	F1	2n	ht	0.786428882122662
3	A188/Oh43	F1	2n	ht	1.09612875163114
2	A188/Oh43	F1	2n	ht	0.883862548934319
3	A188/Oh43	F1	2n	ht	1.11700739451936
2	A188/Oh43	F1	2n	ht	0.963897346672466
3	A188/Oh43	F1	2n	ht	1.09264897781644
2	A188/Oh43	F1	2n	ht	0.880382775119617
3	A188/Oh43	F1	2n	ht	NA
2	A188/Oh43	F1	2n	ht	NA
3	A188/Oh43	F1	2n	ht	1.07872988255763
2	A188/Oh43	F1	2n	ht	0.93605915615485
3	A188/Oh43	F1	2n	ht	1.10656807307525
2	A188/Oh43	F1	2n	ht	0.943018703784254
3	A188/Oh43	F1	2n	ht	1.09960852544585
2	A188/Oh43	F1	2n	ht	NA
3	A188/Oh43	F1	2n	ht	1.22836015658982
2	A188/Oh43	F1	2n	ht	NA
3	A188/Oh43	F1	2n	ht	1.12744671596346
2	A188/Oh43	F1	2n	ht	NA
3	A188/Oh43	F1	2n	ht	NA
2	A188/Oh43	F1	2n	ht	NA
3	A188/Oh43	F1	2n	ht	NA
2	A188/Oh43	F1	2n	ht	NA
3	A188/Oh43	F1	2n	ht	NA
2	A188/Oh43	F1	2n	ht	NA
3	A188/Oh43	F1	2n	ht	NA
2	A188/Oh43	F1	2n	ht	NA
3	A188/Oh43	F1	2n	ht	NA
2	A188/Oh43	S1	2n	ht	0.904741191822532
3	A188/Oh43	S1	2n	ht	1.016093953893
2	A188/Oh43	S1	2n	ht	0.842105263157895
3	A188/Oh43	S1	2n	ht	1.10308829926055
2	A188/Oh43	S1	2n	ht	0.862983906046107
3	A188/Oh43	S1	2n	ht	1.37103088299261
2	A188/Oh43	S1	2n	ht	0.904741191822532
3	A188/Oh43	S1	2n	ht	0.939538929969552
2	A188/Oh43	S1	2n	ht	0.998695084819487
3	A188/Oh43	S1	2n	ht	1.31883427577207
2	A188/Oh43	S1	2n	ht	0.946498477598956
3	A188/Oh43	S1	2n	ht	1.20052196607221
2	A188/Oh43	S1	2n	ht	0.922140060896042
3	A188/Oh43	S1	2n	ht	1.11352762070465
2	A188/Oh43	S1	2n	ht	0.929099608525446
3	A188/Oh43	S1	2n	ht	1.05089169204002
2	A188/Oh43	S1	2n	ht	1.22836015658982
3	A188/Oh43	S1	2n	ht	0.981296215745976
2	A188/Oh43	S1	2n	ht	1.08916920400174
3	A188/Oh43	S1	2n	ht	1.09960852544585
2	A188/Oh43	S1	2n	ht	NA
3	A188/Oh43	S1	2n	ht	0.744671596346237
2	A188/Oh43	S1	2n	ht	NA
3	A188/Oh43	S1	2n	ht	0.887342322749021
2	A188/Oh43	S1	2n	ht	NA
3	A188/Oh43	S1	2n	ht	0.80034797738147
2	A188/Oh43	S1	2n	ht	NA
3	A188/Oh43	S1	2n	ht	1.06829056111353
2	A188/Oh43	S1	2n	ht	NA
3	A188/Oh43	S1	2n	ht	0.904741191822532
2	A188/Oh43	S1	2n	ht	NA
3	A188/Oh43	S1	2n	ht	1.12744671596346
2	A188/Oh43	S1	2n	ht	NA
3	A188/Oh43	S1	2n	ht	0.984775989560679
2	A188/Oh43	S1	2n	ht	NA
3	A188/Oh43	S1	2n	ht	NA
2	A188/Oh43	S1	2n	ht	NA
3	A188/Oh43	S1	2n	ht	NA
2	A188/Oh43	S3	2n	ht	1.13440626359287
2	A188/Oh43	S3	2n	ht	0.796868203566768
2	A188/Oh43	S3	2n	ht	1.07177033492823
3	A188/Oh43	S3	2n	ht	1.11352762070465
3	A188/Oh43	S3	2n	ht	0.883862548934319
3	A188/Oh43	S3	2n	ht	0.911700739451936
2	A188/Oh43	S3	2n	ht	1.08916920400174
2	A188/Oh43	S3	2n	ht	1.07872988255763
2	A188/Oh43	S3	2n	ht	0.91866028708134
3	A188/Oh43	S3	2n	ht	1.03001304915181
3	A188/Oh43	S3	2n	ht	0.946498477598956
3	A188/Oh43	S3	2n	ht	0.849064810787299
2	A188/Oh43	S3	2n	ht	1.016093953893
2	A188/Oh43	S3	2n	ht	0.977816441931274
2	A188/Oh43	S3	2n	ht	NA
3	A188/Oh43	S3	2n	ht	1.08220965637234
3	A188/Oh43	S3	2n	ht	0.789908655937364
3	A188/Oh43	S3	2n	ht	1.01261418007829
2	A188/Oh43	S3	2n	ht	NA
2	A188/Oh43	S3	2n	ht	1.05785123966942
2	A188/Oh43	S3	2n	ht	0.97085689430187
3	A188/Oh43	S3	2n	ht	0.869943453675511
3	A188/Oh43	S3	2n	ht	0.831665941713789
3	A188/Oh43	S3	2n	ht	1.11004784688995
2	A188/Oh43	S3	2n	ht	1.16920400173989
2	A188/Oh43	S3	2n	ht	0.789908655937364
2	A188/Oh43	S3	2n	ht	0.769030013049152
3	A188/Oh43	S3	2n	ht	1.0195737277077
3	A188/Oh43	S3	2n	ht	0.922140060896042
3	A188/Oh43	S3	2n	ht	0.995215311004785
2	A188/Oh43	S3	2n	ht	1.16224445411048
2	A188/Oh43	S3	2n	ht	0.939538929969552
2	A188/Oh43	S3	2n	ht	0.883862548934319
3	A188/Oh43	S3	2n	ht	0.278381905176164
3	A188/Oh43	S3	2n	ht	0.873423227490213
3	A188/Oh43	S3	2n	ht	1.14484558503697
2	A188/Oh43	S3	2n	ht	NA
2	A188/Oh43	S3	2n	ht	0.91866028708134
2	A188/Oh43	S3	2n	ht	1.10308829926055
3	A188/Oh43	S3	2n	ht	NA
3	A188/Oh43	S3	2n	ht	0.873423227490213
3	A188/Oh43	S3	2n	ht	0.995215311004785
2	A188/Oh43	S3	2n	ht	NA
2	A188/Oh43	S3	2n	ht	0.95345802522836
2	A188/Oh43	S3	2n	ht	0.943018703784254
3	A188/Oh43	S3	2n	ht	1.07872988255763
3	A188/Oh43	S3	2n	ht	0.894301870378425
3	A188/Oh43	S3	2n	ht	NA
2	A188/Oh43	S3	2n	ht	NA
2	A188/Oh43	S3	2n	ht	0.901261418007829
2	A188/Oh43	S3	2n	ht	NA
3	A188/Oh43	S3	2n	ht	1.07872988255763
3	A188/Oh43	S3	2n	ht	1.08568943018704
3	A188/Oh43	S3	2n	ht	NA
2	A188/Oh43	S3	2n	ht	NA
2	A188/Oh43	S3	2n	ht	NA
2	A188/Oh43	S3	2n	ht	NA
3	A188/Oh43	S3	2n	ht	NA
3	A188/Oh43	S3	2n	ht	0.859504132231405
3	A188/Oh43	S3	2n	ht	NA
2	A188/Oh43	S3	2n	ht	NA
2	A188/Oh43	S3	2n	ht	NA
2	A188/Oh43	S3	2n	ht	NA
3	A188/Oh43	S3	2n	ht	NA
3	A188/Oh43	S3	2n	ht	NA
3	A188/Oh43	S3	2n	ht	NA
2	A188/Oh43	S3	2n	ht	NA
2	A188/Oh43	S3	2n	ht	NA
2	A188/Oh43	S3	2n	ht	NA
3	A188/Oh43	S3	2n	ht	NA
3	A188/Oh43	S3	2n	ht	NA
3	A188/Oh43	S3	2n	ht	NA
2	A188/Oh43	S3	2n	ht	NA
2	A188/Oh43	S3	2n	ht	NA
2	A188/Oh43	S3	2n	ht	NA
3	A188/Oh43	S3	2n	ht	NA
3	A188/Oh43	S3	2n	ht	NA
3	A188/Oh43	S3	2n	ht	NA
2	A188/Oh43	S3	2n	ht	NA
2	A188/Oh43	S3	2n	ht	NA
2	A188/Oh43	S3	2n	ht	NA
3	A188/Oh43	S3	2n	ht	NA
3	A188/Oh43	S3	2n	ht	NA
3	A188/Oh43	S3	2n	ht	NA
2	A188/Oh43	S3	2n	ht	NA
2	A188/Oh43	S3	2n	ht	NA
2	A188/Oh43	S3	2n	ht	NA
3	A188/Oh43	S3	2n	ht	NA
3	A188/Oh43	S3	2n	ht	NA
3	A188/Oh43	S3	2n	ht	NA
2	A188/Oh43	S3	2n	ht	NA
2	A188/Oh43	S3	2n	ht	NA
2	A188/Oh43	S3	2n	ht	NA
3	A188/Oh43	S3	2n	ht	NA
3	A188/Oh43	S3	2n	ht	NA
3	A188/Oh43	S3	2n	ht	NA
2	A188/Oh43	S3	2n	ht	NA
2	A188/Oh43	S3	2n	ht	NA
2	A188/Oh43	S3	2n	ht	NA
3	A188/Oh43	S3	2n	ht	NA
3	A188/Oh43	S3	2n	ht	NA
3	A188/Oh43	S3	2n	ht	NA
2	A188/Oh43	S3	2n	ht	NA
2	A188/Oh43	S3	2n	ht	NA
2	A188/Oh43	S3	2n	ht	NA
3	A188/Oh43	S3	2n	ht	NA
3	A188/Oh43	S3	2n	ht	NA
3	A188/Oh43	S3	2n	ht	NA
2	A188/Oh43	S3	2n	ht	NA
2	A188/Oh43	S3	2n	ht	NA
2	A188/Oh43	S3	2n	ht	NA
3	A188/Oh43	S3	2n	ht	NA
3	A188/Oh43	S3	2n	ht	NA
3	A188/Oh43	S3	2n	ht	NA
2	A188/Oh43	S5	2n	ht	1.22488038277512
2	A188/Oh43	S5	2n	ht	NA
2	A188/Oh43	S5	2n	ht	0.845585036972597
3	A188/Oh43	S5	2n	ht	0.692474989125707
3	A188/Oh43	S5	2n	ht	0.911700739451936
3	A188/Oh43	S5	2n	ht	NA
2	A188/Oh43	S5	2n	ht	1.17616354936929
2	A188/Oh43	S5	2n	ht	NA
2	A188/Oh43	S5	2n	ht	0.946498477598956
3	A188/Oh43	S5	2n	ht	1.13440626359287
3	A188/Oh43	S5	2n	ht	0.960417572857764
3	A188/Oh43	S5	2n	ht	NA
2	A188/Oh43	S5	2n	ht	1.14136581122227
2	A188/Oh43	S5	2n	ht	NA
2	A188/Oh43	S5	2n	ht	NA
3	A188/Oh43	S5	2n	ht	1.03001304915181
3	A188/Oh43	S5	2n	ht	1.06133101348412
3	A188/Oh43	S5	2n	ht	NA
2	A188/Oh43	S5	2n	ht	1.13440626359287
2	A188/Oh43	S5	2n	ht	NA
2	A188/Oh43	S5	2n	ht	0.995215311004785
3	A188/Oh43	S5	2n	ht	0.946498477598956
3	A188/Oh43	S5	2n	ht	0.995215311004785
3	A188/Oh43	S5	2n	ht	NA
2	A188/Oh43	S5	2n	ht	1.1831230969987
2	A188/Oh43	S5	2n	ht	NA
2	A188/Oh43	S5	2n	ht	1.03697259678121
3	A188/Oh43	S5	2n	ht	0.922140060896042
3	A188/Oh43	S5	2n	ht	0.984775989560679
3	A188/Oh43	S5	2n	ht	NA
2	A188/Oh43	S5	2n	ht	NA
2	A188/Oh43	S5	2n	ht	NA
2	A188/Oh43	S5	2n	ht	1.0265332753371
3	A188/Oh43	S5	2n	ht	0.97085689430187
3	A188/Oh43	S5	2n	ht	1.04045237059591
3	A188/Oh43	S5	2n	ht	NA
2	A188/Oh43	S5	2n	ht	1.05785123966942
2	A188/Oh43	S5	2n	ht	NA
2	A188/Oh43	S5	2n	ht	0.960417572857764
3	A188/Oh43	S5	2n	ht	0.943018703784254
3	A188/Oh43	S5	2n	ht	NA
3	A188/Oh43	S5	2n	ht	NA
2	A188/Oh43	S5	2n	ht	1.08568943018704
2	A188/Oh43	S5	2n	ht	NA
2	A188/Oh43	S5	2n	ht	0.807307525010874
3	A188/Oh43	S5	2n	ht	NA
3	A188/Oh43	S5	2n	ht	0.991735537190083
3	A188/Oh43	S5	2n	ht	NA
2	A188/Oh43	S5	2n	ht	1.15528490648108
2	A188/Oh43	S5	2n	ht	NA
2	A188/Oh43	S5	2n	ht	0.849064810787299
3	A188/Oh43	S5	2n	ht	NA
3	A188/Oh43	S5	2n	ht	1.05785123966942
3	A188/Oh43	S5	2n	ht	NA
2	A188/Oh43	S5	2n	ht	0.967377120487168
2	A188/Oh43	S5	2n	ht	NA
2	A188/Oh43	S5	2n	ht	0.786428882122662
3	A188/Oh43	S5	2n	ht	NA
3	A188/Oh43	S5	2n	ht	0.95345802522836
3	A188/Oh43	S5	2n	ht	NA
2	A188/Oh43	S5	2n	ht	1.016093953893
2	A188/Oh43	S5	2n	ht	NA
2	A188/Oh43	S5	2n	ht	0.76555023923445
3	A188/Oh43	S5	2n	ht	NA
3	A188/Oh43	S5	2n	ht	0.949978251413658
3	A188/Oh43	S5	2n	ht	NA
2	A188/Oh43	S5	2n	ht	1.22488038277512
2	A188/Oh43	S5	2n	ht	NA
2	A188/Oh43	S5	2n	ht	0.789908655937364
3	A188/Oh43	S5	2n	ht	NA
3	A188/Oh43	S5	2n	ht	0.925619834710744
3	A188/Oh43	S5	2n	ht	NA
2	A188/Oh43	S5	2n	ht	1.25619834710744
2	A188/Oh43	S5	2n	ht	NA
2	A188/Oh43	S5	2n	ht	NA
3	A188/Oh43	S5	2n	ht	NA
3	A188/Oh43	S5	2n	ht	NA
3	A188/Oh43	S5	2n	ht	NA
2	A188/Oh43	S5	2n	ht	1.16572422792518
2	A188/Oh43	S5	2n	ht	NA
2	A188/Oh43	S5	2n	ht	NA
3	A188/Oh43	S5	2n	ht	NA
3	A188/Oh43	S5	2n	ht	NA
3	A188/Oh43	S5	2n	ht	NA
2	A188/Oh43	S5	2n	ht	NA
2	A188/Oh43	S5	2n	ht	NA
2	A188/Oh43	S5	2n	ht	NA
3	A188/Oh43	S5	2n	ht	NA
3	A188/Oh43	S5	2n	ht	NA
3	A188/Oh43	S5	2n	ht	NA
2	A188/Oh43	S5	2n	ht	NA
2	A188/Oh43	S5	2n	ht	NA
2	A188/Oh43	S5	2n	ht	NA
3	A188/Oh43	S5	2n	ht	NA
3	A188/Oh43	S5	2n	ht	NA
3	A188/Oh43	S5	2n	ht	NA
2	A188/Oh43	S5	2n	ht	NA
2	A188/Oh43	S5	2n	ht	NA
2	A188/Oh43	S5	2n	ht	NA
3	A188/Oh43	S5	2n	ht	NA
3	A188/Oh43	S5	2n	ht	NA
3	A188/Oh43	S5	2n	ht	NA
2	A188/Oh43	S5	2n	ht	NA
2	A188/Oh43	S5	2n	ht	NA
2	A188/Oh43	S5	2n	ht	NA
3	A188/Oh43	S5	2n	ht	NA
3	A188/Oh43	S5	2n	ht	NA
3	A188/Oh43	S5	2n	ht	NA
2	A188/Oh43	S5	2n	ht	NA
2	A188/Oh43	S5	2n	ht	NA
2	A188/Oh43	S5	2n	ht	NA
3	A188/Oh43	S5	2n	ht	NA
3	A188/Oh43	S5	2n	ht	NA
3	A188/Oh43	S5	2n	ht	NA
2	A188/Oh43	S7	2n	ht	1.00913440626359
2	A188/Oh43	S7	2n	ht	0.929099608525446
2	A188/Oh43	S7	2n	ht	1.00217485863419
3	A188/Oh43	S7	2n	ht	0.730752501087429
3	A188/Oh43	S7	2n	ht	0.974336668116572
3	A188/Oh43	S7	2n	ht	NA
2	A188/Oh43	S7	2n	ht	0.960417572857764
2	A188/Oh43	S7	2n	ht	NA
2	A188/Oh43	S7	2n	ht	NA
3	A188/Oh43	S7	2n	ht	0.688995215311005
3	A188/Oh43	S7	2n	ht	NA
3	A188/Oh43	S7	2n	ht	NA
2	A188/Oh43	S7	2n	ht	1.03001304915181
2	A188/Oh43	S7	2n	ht	1.00913440626359
2	A188/Oh43	S7	2n	ht	0.932579382340148
3	A188/Oh43	S7	2n	ht	0.904741191822532
3	A188/Oh43	S7	2n	ht	1.03001304915181
3	A188/Oh43	S7	2n	ht	NA
2	A188/Oh43	S7	2n	ht	0.974336668116572
2	A188/Oh43	S7	2n	ht	0.932579382340148
2	A188/Oh43	S7	2n	ht	0.911700739451936
3	A188/Oh43	S7	2n	ht	0.904741191822532
3	A188/Oh43	S7	2n	ht	1.016093953893
3	A188/Oh43	S7	2n	ht	NA
2	A188/Oh43	S7	2n	ht	0.97085689430187
2	A188/Oh43	S7	2n	ht	0.967377120487168
2	A188/Oh43	S7	2n	ht	NA
3	A188/Oh43	S7	2n	ht	0.95345802522836
3	A188/Oh43	S7	2n	ht	1.10308829926055
3	A188/Oh43	S7	2n	ht	NA
2	A188/Oh43	S7	2n	ht	0.974336668116572
2	A188/Oh43	S7	2n	ht	1.05089169204002
2	A188/Oh43	S7	2n	ht	0.925619834710744
3	A188/Oh43	S7	2n	ht	0.984775989560679
3	A188/Oh43	S7	2n	ht	1.03001304915181
3	A188/Oh43	S7	2n	ht	NA
2	A188/Oh43	S7	2n	ht	0.932579382340148
2	A188/Oh43	S7	2n	ht	0.915180513266638
2	A188/Oh43	S7	2n	ht	0.981296215745976
3	A188/Oh43	S7	2n	ht	NA
3	A188/Oh43	S7	2n	ht	0.946498477598956
3	A188/Oh43	S7	2n	ht	NA
2	A188/Oh43	S7	2n	ht	0.946498477598956
2	A188/Oh43	S7	2n	ht	0.97085689430187
2	A188/Oh43	S7	2n	ht	1.06829056111353
3	A188/Oh43	S7	2n	ht	NA
3	A188/Oh43	S7	2n	ht	0.835145715528491
3	A188/Oh43	S7	2n	ht	NA
2	A188/Oh43	S7	2n	ht	1.00217485863419
2	A188/Oh43	S7	2n	ht	1.05437146585472
2	A188/Oh43	S7	2n	ht	0.911700739451936
3	A188/Oh43	S7	2n	ht	NA
3	A188/Oh43	S7	2n	ht	1.05785123966942
3	A188/Oh43	S7	2n	ht	NA
2	A188/Oh43	S7	2n	ht	0.939538929969552
2	A188/Oh43	S7	2n	ht	0.946498477598956
2	A188/Oh43	S7	2n	ht	1.016093953893
3	A188/Oh43	S7	2n	ht	NA
3	A188/Oh43	S7	2n	ht	1.00217485863419
3	A188/Oh43	S7	2n	ht	NA
2	A188/Oh43	S7	2n	ht	1.14136581122227
2	A188/Oh43	S7	2n	ht	1.05089169204002
2	A188/Oh43	S7	2n	ht	NA
3	A188/Oh43	S7	2n	ht	NA
3	A188/Oh43	S7	2n	ht	1.0265332753371
3	A188/Oh43	S7	2n	ht	NA
2	A188/Oh43	S7	2n	ht	1.016093953893
2	A188/Oh43	S7	2n	ht	0.946498477598956
2	A188/Oh43	S7	2n	ht	NA
3	A188/Oh43	S7	2n	ht	NA
3	A188/Oh43	S7	2n	ht	NA
3	A188/Oh43	S7	2n	ht	NA
2	A188/Oh43	S7	2n	ht	NA
2	A188/Oh43	S7	2n	ht	0.91866028708134
2	A188/Oh43	S7	2n	ht	NA
3	A188/Oh43	S7	2n	ht	NA
3	A188/Oh43	S7	2n	ht	NA
3	A188/Oh43	S7	2n	ht	NA
2	A188/Oh43	S7	2n	ht	NA
2	A188/Oh43	S7	2n	ht	1.05785123966942
2	A188/Oh43	S7	2n	ht	NA
3	A188/Oh43	S7	2n	ht	NA
3	A188/Oh43	S7	2n	ht	NA
3	A188/Oh43	S7	2n	ht	NA
2	A188/Oh43	S7	2n	ht	NA
2	A188/Oh43	S7	2n	ht	0.97085689430187
2	A188/Oh43	S7	2n	ht	NA
3	A188/Oh43	S7	2n	ht	NA
3	A188/Oh43	S7	2n	ht	NA
3	A188/Oh43	S7	2n	ht	NA
2	A188/Oh43	S7	2n	ht	NA
2	A188/Oh43	S7	2n	ht	1.0230535015224
2	A188/Oh43	S7	2n	ht	NA
3	A188/Oh43	S7	2n	ht	NA
3	A188/Oh43	S7	2n	ht	NA
3	A188/Oh43	S7	2n	ht	NA
2	A188/Oh43	S7	2n	ht	NA
2	A188/Oh43	S7	2n	ht	0.897781644193127
2	A188/Oh43	S7	2n	ht	NA
3	A188/Oh43	S7	2n	ht	NA
3	A188/Oh43	S7	2n	ht	NA
3	A188/Oh43	S7	2n	ht	NA
2	A188/Oh43	S7	2n	ht	NA
2	A188/Oh43	S7	2n	ht	NA
2	A188/Oh43	S7	2n	ht	NA
3	A188/Oh43	S7	2n	ht	NA
3	A188/Oh43	S7	2n	ht	NA
3	A188/Oh43	S7	2n	ht	NA
2	A188/Oh43	S7	2n	ht	NA
2	A188/Oh43	S7	2n	ht	NA
2	A188/Oh43	S7	2n	ht	NA
3	A188/Oh43	S7	2n	ht	NA
3	A188/Oh43	S7	2n	ht	NA
3	A188/Oh43	S7	2n	ht	NA
2	A188/Oh43xB73/W22	F1	2n	ht	0.939735739606832
3	A188/Oh43xB73/W22	F1	2n	ht	1.08765710602643
2	A188/Oh43xB73/W22	F1	2n	ht	0.931034482758621
3	A188/Oh43xB73/W22	F1	2n	ht	NA
2	A188/Oh43xB73/W22	F1	2n	ht	1.03254914598775
3	A188/Oh43xB73/W22	F1	2n	ht	1.13116339026748
2	A188/Oh43xB73/W22	F1	2n	ht	0.977441185949081
3	A188/Oh43xB73/W22	F1	2n	ht	1.1456654850145
2	A188/Oh43xB73/W22	F1	2n	ht	0.902030293264583
3	A188/Oh43xB73/W22	F1	2n	ht	0.951337415404447
2	A188/Oh43xB73/W22	F1	2n	ht	0.974540766999678
3	A188/Oh43xB73/W22	F1	2n	ht	1.02674830808895
2	A188/Oh43xB73/W22	F1	2n	ht	0.916532388011602
3	A188/Oh43xB73/W22	F1	2n	ht	1.09055752497583
2	A188/Oh43xB73/W22	F1	2n	ht	0.936835320657428
3	A188/Oh43xB73/W22	F1	2n	ht	NA
2	A188/Oh43xB73/W22	F1	2n	ht	0.768611021592008
3	A188/Oh43xB73/W22	F1	2n	ht	NA
2	A188/Oh43xB73/W22	F1	2n	ht	1.05865291653239
3	A188/Oh43xB73/W22	F1	2n	ht	NA
2	A188/Oh43xB73/W22	F1	2n	ht	NA
3	A188/Oh43xB73/W22	F1	2n	ht	NA
2	A188/Oh43xB73/W22	F1	2n	ht	0.942636158556236
3	A188/Oh43xB73/W22	F1	2n	ht	NA
2	A188/Oh43xB73/W22	F1	2n	ht	1.18627135030616
3	A188/Oh43xB73/W22	F1	2n	ht	NA
2	A188/Oh43xB73/W22	F1	2n	ht	NA
3	A188/Oh43xB73/W22	F1	2n	ht	NA
2	A188/Oh43xB73/W22	F1	2n	ht	NA
3	A188/Oh43xB73/W22	F1	2n	ht	NA
2	A188/Oh43xB73/W22	F1	2n	ht	NA
3	A188/Oh43xB73/W22	F1	2n	ht	NA
2	A188/Oh43xB73/W22	F1	2n	ht	NA
3	A188/Oh43xB73/W22	F1	2n	ht	NA
2	A188/Oh43xB73/W22	F1	2n	ht	NA
3	A188/Oh43xB73/W22	F1	2n	ht	NA
2	A188/Oh43xB73/W22	F1	2n	ht	NA
3	A188/Oh43xB73/W22	F1	2n	ht	NA
2	A188/Oh43xB73/W22	S1	2n	ht	1.00354495649372
3	A188/Oh43xB73/W22	S1	2n	ht	1.04995165968418
2	A188/Oh43xB73/W22	S1	2n	ht	1.10505961972285
3	A188/Oh43xB73/W22	S1	2n	ht	1.04995165968418
2	A188/Oh43xB73/W22	S1	2n	ht	1.00934579439252
3	A188/Oh43xB73/W22	S1	2n	ht	0.939735739606832
2	A188/Oh43xB73/W22	S1	2n	ht	1.06155333548179
3	A188/Oh43xB73/W22	S1	2n	ht	1.02674830808895
2	A188/Oh43xB73/W22	S1	2n	ht	1.0644537544312
3	A188/Oh43xB73/W22	S1	2n	ht	0.962939091202063
2	A188/Oh43xB73/W22	S1	2n	ht	0.974540766999678
3	A188/Oh43xB73/W22	S1	2n	ht	NA
2	A188/Oh43xB73/W22	S1	2n	ht	1.1427650660651
3	A188/Oh43xB73/W22	S1	2n	ht	NA
2	A188/Oh43xB73/W22	S1	2n	ht	1.0673541733806
3	A188/Oh43xB73/W22	S1	2n	ht	NA
2	A188/Oh43xB73/W22	S1	2n	ht	1.07605543022881
3	A188/Oh43xB73/W22	S1	2n	ht	NA
2	A188/Oh43xB73/W22	S1	2n	ht	1.19787302610377
3	A188/Oh43xB73/W22	S1	2n	ht	NA
2	A188/Oh43xB73/W22	S1	2n	ht	1.02674830808895
3	A188/Oh43xB73/W22	S1	2n	ht	NA
2	A188/Oh43xB73/W22	S1	2n	ht	1.04995165968418
3	A188/Oh43xB73/W22	S1	2n	ht	NA
2	A188/Oh43xB73/W22	S1	2n	ht	1.04415082178537
3	A188/Oh43xB73/W22	S1	2n	ht	NA
2	A188/Oh43xB73/W22	S1	2n	ht	1.09925878182404
3	A188/Oh43xB73/W22	S1	2n	ht	NA
2	A188/Oh43xB73/W22	S1	2n	ht	1.04415082178537
3	A188/Oh43xB73/W22	S1	2n	ht	NA
2	A188/Oh43xB73/W22	S1	2n	ht	1.20947470190139
3	A188/Oh43xB73/W22	S1	2n	ht	NA
2	A188/Oh43xB73/W22	S1	2n	ht	1.13406380921689
3	A188/Oh43xB73/W22	S1	2n	ht	NA
2	A188/Oh43xB73/W22	S1	2n	ht	NA
3	A188/Oh43xB73/W22	S1	2n	ht	NA
2	A188/Oh43xB73/W22	S1	2n	ht	NA
3	A188/Oh43xB73/W22	S1	2n	ht	NA
2	A188/Oh43xB73/W22	S3	2n	ht	1.04705124073477
2	A188/Oh43xB73/W22	S3	2n	ht	1.08185626812762
2	A188/Oh43xB73/W22	S3	2n	ht	0.928134063809217
3	A188/Oh43xB73/W22	S3	2n	ht	1.0644537544312
3	A188/Oh43xB73/W22	S3	2n	ht	1.20077344505317
3	A188/Oh43xB73/W22	S3	2n	ht	1.22977763454721
2	A188/Oh43xB73/W22	S3	2n	ht	1.11956171446987
2	A188/Oh43xB73/W22	S3	2n	ht	1.10796003867225
2	A188/Oh43xB73/W22	S3	2n	ht	NA
3	A188/Oh43xB73/W22	S3	2n	ht	1.07605543022881
3	A188/Oh43xB73/W22	S3	2n	ht	1.04415082178537
3	A188/Oh43xB73/W22	S3	2n	ht	1.21237512085079
2	A188/Oh43xB73/W22	S3	2n	ht	NA
2	A188/Oh43xB73/W22	S3	2n	ht	0.974540766999678
2	A188/Oh43xB73/W22	S3	2n	ht	NA
3	A188/Oh43xB73/W22	S3	2n	ht	NA
3	A188/Oh43xB73/W22	S3	2n	ht	1.02674830808895
3	A188/Oh43xB73/W22	S3	2n	ht	NA
2	A188/Oh43xB73/W22	S3	2n	ht	1.23847889139542
2	A188/Oh43xB73/W22	S3	2n	ht	1.04995165968418
2	A188/Oh43xB73/W22	S3	2n	ht	NA
3	A188/Oh43xB73/W22	S3	2n	ht	1.17176925555914
3	A188/Oh43xB73/W22	S3	2n	ht	1.2239767966484
3	A188/Oh43xB73/W22	S3	2n	ht	NA
2	A188/Oh43xB73/W22	S3	2n	ht	1.16016757976152
2	A188/Oh43xB73/W22	S3	2n	ht	0.9919432806961
2	A188/Oh43xB73/W22	S3	2n	ht	NA
3	A188/Oh43xB73/W22	S3	2n	ht	1.1456654850145
3	A188/Oh43xB73/W22	S3	2n	ht	1.10215920077345
3	A188/Oh43xB73/W22	S3	2n	ht	1.13696422816629
2	A188/Oh43xB73/W22	S3	2n	ht	1.16886883660973
2	A188/Oh43xB73/W22	S3	2n	ht	1.05575249758298
2	A188/Oh43xB73/W22	S3	2n	ht	NA
3	A188/Oh43xB73/W22	S3	2n	ht	1.2239767966484
3	A188/Oh43xB73/W22	S3	2n	ht	1.16016757976152
3	A188/Oh43xB73/W22	S3	2n	ht	1.08475668707702
2	A188/Oh43xB73/W22	S3	2n	ht	1.18917176925556
2	A188/Oh43xB73/W22	S3	2n	ht	NA
2	A188/Oh43xB73/W22	S3	2n	ht	NA
3	A188/Oh43xB73/W22	S3	2n	ht	1.07605543022881
3	A188/Oh43xB73/W22	S3	2n	ht	1.10215920077345
3	A188/Oh43xB73/W22	S3	2n	ht	NA
2	A188/Oh43xB73/W22	S3	2n	ht	1.09635836287464
2	A188/Oh43xB73/W22	S3	2n	ht	NA
2	A188/Oh43xB73/W22	S3	2n	ht	NA
3	A188/Oh43xB73/W22	S3	2n	ht	1.19207218820496
3	A188/Oh43xB73/W22	S3	2n	ht	NA
3	A188/Oh43xB73/W22	S3	2n	ht	1.2239767966484
2	A188/Oh43xB73/W22	S3	2n	ht	1.04705124073477
2	A188/Oh43xB73/W22	S3	2n	ht	NA
2	A188/Oh43xB73/W22	S3	2n	ht	NA
3	A188/Oh43xB73/W22	S3	2n	ht	NA
3	A188/Oh43xB73/W22	S3	2n	ht	NA
3	A188/Oh43xB73/W22	S3	2n	ht	1.26458266194006
2	A188/Oh43xB73/W22	S3	2n	ht	1.03834998388656
2	A188/Oh43xB73/W22	S3	2n	ht	NA
2	A188/Oh43xB73/W22	S3	2n	ht	NA
3	A188/Oh43xB73/W22	S3	2n	ht	NA
3	A188/Oh43xB73/W22	S3	2n	ht	0.861424427972929
3	A188/Oh43xB73/W22	S3	2n	ht	1.14856590396391
2	A188/Oh43xB73/W22	S3	2n	ht	1.08475668707702
2	A188/Oh43xB73/W22	S3	2n	ht	NA
2	A188/Oh43xB73/W22	S3	2n	ht	NA
3	A188/Oh43xB73/W22	S3	2n	ht	NA
3	A188/Oh43xB73/W22	S3	2n	ht	1.11666129552046
3	A188/Oh43xB73/W22	S3	2n	ht	1.18337093135675
2	A188/Oh43xB73/W22	S3	2n	ht	1.07315501127941
2	A188/Oh43xB73/W22	S3	2n	ht	NA
2	A188/Oh43xB73/W22	S3	2n	ht	NA
3	A188/Oh43xB73/W22	S3	2n	ht	NA
3	A188/Oh43xB73/W22	S3	2n	ht	NA
3	A188/Oh43xB73/W22	S3	2n	ht	1.25878182404125
2	A188/Oh43xB73/W22	S3	2n	ht	1.13696422816629
2	A188/Oh43xB73/W22	S3	2n	ht	NA
2	A188/Oh43xB73/W22	S3	2n	ht	NA
3	A188/Oh43xB73/W22	S3	2n	ht	NA
3	A188/Oh43xB73/W22	S3	2n	ht	NA
3	A188/Oh43xB73/W22	S3	2n	ht	1.16886883660973
2	A188/Oh43xB73/W22	S3	2n	ht	NA
2	A188/Oh43xB73/W22	S3	2n	ht	NA
2	A188/Oh43xB73/W22	S3	2n	ht	NA
3	A188/Oh43xB73/W22	S3	2n	ht	NA
3	A188/Oh43xB73/W22	S3	2n	ht	NA
3	A188/Oh43xB73/W22	S3	2n	ht	1.14856590396391
2	A188/Oh43xB73/W22	S3	2n	ht	NA
2	A188/Oh43xB73/W22	S3	2n	ht	NA
2	A188/Oh43xB73/W22	S3	2n	ht	NA
3	A188/Oh43xB73/W22	S3	2n	ht	NA
3	A188/Oh43xB73/W22	S3	2n	ht	NA
3	A188/Oh43xB73/W22	S3	2n	ht	1.10796003867225
2	A188/Oh43xB73/W22	S3	2n	ht	NA
2	A188/Oh43xB73/W22	S3	2n	ht	NA
2	A188/Oh43xB73/W22	S3	2n	ht	NA
3	A188/Oh43xB73/W22	S3	2n	ht	NA
3	A188/Oh43xB73/W22	S3	2n	ht	NA
3	A188/Oh43xB73/W22	S3	2n	ht	1.30808894618111
2	A188/Oh43xB73/W22	S3	2n	ht	NA
2	A188/Oh43xB73/W22	S3	2n	ht	NA
2	A188/Oh43xB73/W22	S3	2n	ht	NA
3	A188/Oh43xB73/W22	S3	2n	ht	NA
3	A188/Oh43xB73/W22	S3	2n	ht	NA
3	A188/Oh43xB73/W22	S3	2n	ht	NA
2	A188/Oh43xB73/W22	S3	2n	ht	NA
2	A188/Oh43xB73/W22	S3	2n	ht	NA
2	A188/Oh43xB73/W22	S3	2n	ht	NA
3	A188/Oh43xB73/W22	S3	2n	ht	NA
3	A188/Oh43xB73/W22	S3	2n	ht	NA
3	A188/Oh43xB73/W22	S3	2n	ht	NA
2	A188/Oh43xB73/W22	S3	2n	ht	NA
2	A188/Oh43xB73/W22	S3	2n	ht	NA
2	A188/Oh43xB73/W22	S3	2n	ht	NA
3	A188/Oh43xB73/W22	S3	2n	ht	NA
3	A188/Oh43xB73/W22	S3	2n	ht	NA
3	A188/Oh43xB73/W22	S3	2n	ht	NA
2	A188/Oh43xB73/W22	S5	2n	ht	0.719303899452143
2	A188/Oh43xB73/W22	S5	2n	ht	0.980341604898485
2	A188/Oh43xB73/W22	S5	2n	ht	0.933934901708025
3	A188/Oh43xB73/W22	S5	2n	ht	0.916532388011602
3	A188/Oh43xB73/W22	S5	2n	ht	1.13986464711569
3	A188/Oh43xB73/W22	S5	2n	ht	0.826619400580084
2	A188/Oh43xB73/W22	S5	2n	ht	0.672897196261682
2	A188/Oh43xB73/W22	S5	2n	ht	NA
2	A188/Oh43xB73/W22	S5	2n	ht	1.00354495649372
3	A188/Oh43xB73/W22	S5	2n	ht	0.939735739606832
3	A188/Oh43xB73/W22	S5	2n	ht	1.16016757976152
3	A188/Oh43xB73/W22	S5	2n	ht	0.742507251047373
2	A188/Oh43xB73/W22	S5	2n	ht	0.588785046728972
2	A188/Oh43xB73/W22	S5	2n	ht	1.11376087657106
2	A188/Oh43xB73/W22	S5	2n	ht	1.00354495649372
3	A188/Oh43xB73/W22	S5	2n	ht	1.03834998388656
3	A188/Oh43xB73/W22	S5	2n	ht	1.19497260715437
3	A188/Oh43xB73/W22	S5	2n	ht	0.80051563003545
2	A188/Oh43xB73/W22	S5	2n	ht	0.47276828875282
2	A188/Oh43xB73/W22	S5	2n	ht	1.03254914598775
2	A188/Oh43xB73/W22	S5	2n	ht	0.971640348050274
3	A188/Oh43xB73/W22	S5	2n	ht	0.928134063809217
3	A188/Oh43xB73/W22	S5	2n	ht	1.09055752497583
3	A188/Oh43xB73/W22	S5	2n	ht	0.809216886883661
2	A188/Oh43xB73/W22	S5	2n	ht	0.910731550112794
2	A188/Oh43xB73/W22	S5	2n	ht	1.16016757976152
2	A188/Oh43xB73/W22	S5	2n	ht	0.980341604898485
3	A188/Oh43xB73/W22	S5	2n	ht	0.986142442797293
3	A188/Oh43xB73/W22	S5	2n	ht	NA
3	A188/Oh43xB73/W22	S5	2n	ht	NA
2	A188/Oh43xB73/W22	S5	2n	ht	0.904930712213986
2	A188/Oh43xB73/W22	S5	2n	ht	1.11376087657106
2	A188/Oh43xB73/W22	S5	2n	ht	1.05285207863358
3	A188/Oh43xB73/W22	S5	2n	ht	0.9919432806961
3	A188/Oh43xB73/W22	S5	2n	ht	1.03834998388656
3	A188/Oh43xB73/W22	S5	2n	ht	0.719303899452143
2	A188/Oh43xB73/W22	S5	2n	ht	0.722204318401547
2	A188/Oh43xB73/W22	S5	2n	ht	1.0644537544312
2	A188/Oh43xB73/W22	S5	2n	ht	0.997744118594908
3	A188/Oh43xB73/W22	S5	2n	ht	1.02964872703835
3	A188/Oh43xB73/W22	S5	2n	ht	0.980341604898485
3	A188/Oh43xB73/W22	S5	2n	ht	0.855623590074122
2	A188/Oh43xB73/W22	S5	2n	ht	0.951337415404447
2	A188/Oh43xB73/W22	S5	2n	ht	0.997744118594908
2	A188/Oh43xB73/W22	S5	2n	ht	1.02094747019014
3	A188/Oh43xB73/W22	S5	2n	ht	NA
3	A188/Oh43xB73/W22	S5	2n	ht	1.07895584917821
3	A188/Oh43xB73/W22	S5	2n	ht	0.748308088946181
2	A188/Oh43xB73/W22	S5	2n	ht	1.00354495649372
2	A188/Oh43xB73/W22	S5	2n	ht	1.01804705124073
2	A188/Oh43xB73/W22	S5	2n	ht	0.875926522719948
3	A188/Oh43xB73/W22	S5	2n	ht	0.977441185949081
3	A188/Oh43xB73/W22	S5	2n	ht	NA
3	A188/Oh43xB73/W22	S5	2n	ht	0.928134063809217
2	A188/Oh43xB73/W22	S5	2n	ht	NA
2	A188/Oh43xB73/W22	S5	2n	ht	NA
2	A188/Oh43xB73/W22	S5	2n	ht	0.989042861746697
3	A188/Oh43xB73/W22	S5	2n	ht	NA
3	A188/Oh43xB73/W22	S5	2n	ht	NA
3	A188/Oh43xB73/W22	S5	2n	ht	0.815017724782469
2	A188/Oh43xB73/W22	S5	2n	ht	NA
2	A188/Oh43xB73/W22	S5	2n	ht	NA
2	A188/Oh43xB73/W22	S5	2n	ht	0.936835320657428
3	A188/Oh43xB73/W22	S5	2n	ht	0.84692233322591
3	A188/Oh43xB73/W22	S5	2n	ht	1.01514663229133
3	A188/Oh43xB73/W22	S5	2n	ht	0.82371898163068
2	A188/Oh43xB73/W22	S5	2n	ht	NA
2	A188/Oh43xB73/W22	S5	2n	ht	NA
2	A188/Oh43xB73/W22	S5	2n	ht	0.974540766999678
3	A188/Oh43xB73/W22	S5	2n	ht	0.771511440541412
3	A188/Oh43xB73/W22	S5	2n	ht	0.931034482758621
3	A188/Oh43xB73/W22	S5	2n	ht	0.864324846922333
2	A188/Oh43xB73/W22	S5	2n	ht	NA
2	A188/Oh43xB73/W22	S5	2n	ht	NA
2	A188/Oh43xB73/W22	S5	2n	ht	0.954237834353851
3	A188/Oh43xB73/W22	S5	2n	ht	NA
3	A188/Oh43xB73/W22	S5	2n	ht	0.957138253303255
3	A188/Oh43xB73/W22	S5	2n	ht	0.806316467934257
2	A188/Oh43xB73/W22	S5	2n	ht	NA
2	A188/Oh43xB73/W22	S5	2n	ht	NA
2	A188/Oh43xB73/W22	S5	2n	ht	0.986142442797293
3	A188/Oh43xB73/W22	S5	2n	ht	NA
3	A188/Oh43xB73/W22	S5	2n	ht	1.13116339026748
3	A188/Oh43xB73/W22	S5	2n	ht	0.757009345794392
2	A188/Oh43xB73/W22	S5	2n	ht	NA
2	A188/Oh43xB73/W22	S5	2n	ht	NA
2	A188/Oh43xB73/W22	S5	2n	ht	NA
3	A188/Oh43xB73/W22	S5	2n	ht	NA
3	A188/Oh43xB73/W22	S5	2n	ht	0.939735739606832
3	A188/Oh43xB73/W22	S5	2n	ht	0.7628101836932
2	A188/Oh43xB73/W22	S5	2n	ht	NA
2	A188/Oh43xB73/W22	S5	2n	ht	NA
2	A188/Oh43xB73/W22	S5	2n	ht	NA
3	A188/Oh43xB73/W22	S5	2n	ht	NA
3	A188/Oh43xB73/W22	S5	2n	ht	NA
3	A188/Oh43xB73/W22	S5	2n	ht	0.791814373187238
2	A188/Oh43xB73/W22	S5	2n	ht	NA
2	A188/Oh43xB73/W22	S5	2n	ht	NA
2	A188/Oh43xB73/W22	S5	2n	ht	NA
3	A188/Oh43xB73/W22	S5	2n	ht	NA
3	A188/Oh43xB73/W22	S5	2n	ht	NA
3	A188/Oh43xB73/W22	S5	2n	ht	NA
2	A188/Oh43xB73/W22	S5	2n	ht	NA
2	A188/Oh43xB73/W22	S5	2n	ht	NA
2	A188/Oh43xB73/W22	S5	2n	ht	NA
3	A188/Oh43xB73/W22	S5	2n	ht	NA
3	A188/Oh43xB73/W22	S5	2n	ht	NA
3	A188/Oh43xB73/W22	S5	2n	ht	NA
2	A188/Oh43xB73/W22	S5	2n	ht	NA
2	A188/Oh43xB73/W22	S5	2n	ht	NA
2	A188/Oh43xB73/W22	S5	2n	ht	NA
3	A188/Oh43xB73/W22	S5	2n	ht	NA
3	A188/Oh43xB73/W22	S5	2n	ht	NA
3	A188/Oh43xB73/W22	S5	2n	ht	NA
2	A188/Oh43xB73/W22	S7	2n	ht	0.931034482758621
2	A188/Oh43xB73/W22	S7	2n	ht	0.942636158556236
2	A188/Oh43xB73/W22	S7	2n	ht	0.890428617466967
3	A188/Oh43xB73/W22	S7	2n	ht	0.948436996455044
3	A188/Oh43xB73/W22	S7	2n	ht	0.623590074121818
3	A188/Oh43xB73/W22	S7	2n	ht	0.94553657750564
2	A188/Oh43xB73/W22	S7	2n	ht	NA
2	A188/Oh43xB73/W22	S7	2n	ht	1.04995165968418
2	A188/Oh43xB73/W22	S7	2n	ht	0.797615211086046
3	A188/Oh43xB73/W22	S7	2n	ht	0.94553657750564
3	A188/Oh43xB73/W22	S7	2n	ht	NA
3	A188/Oh43xB73/W22	S7	2n	ht	1.03544956493716
2	A188/Oh43xB73/W22	S7	2n	ht	NA
2	A188/Oh43xB73/W22	S7	2n	ht	NA
2	A188/Oh43xB73/W22	S7	2n	ht	0.858524009023526
3	A188/Oh43xB73/W22	S7	2n	ht	0.887528198517564
3	A188/Oh43xB73/W22	S7	2n	ht	0.603287141475991
3	A188/Oh43xB73/W22	S7	2n	ht	1.09635836287464
2	A188/Oh43xB73/W22	S7	2n	ht	NA
2	A188/Oh43xB73/W22	S7	2n	ht	NA
2	A188/Oh43xB73/W22	S7	2n	ht	0.928134063809217
3	A188/Oh43xB73/W22	S7	2n	ht	0.887528198517564
3	A188/Oh43xB73/W22	S7	2n	ht	0.672897196261682
3	A188/Oh43xB73/W22	S7	2n	ht	0.94553657750564
2	A188/Oh43xB73/W22	S7	2n	ht	0.997744118594908
2	A188/Oh43xB73/W22	S7	2n	ht	NA
2	A188/Oh43xB73/W22	S7	2n	ht	0.783113116339027
3	A188/Oh43xB73/W22	S7	2n	ht	0.94553657750564
3	A188/Oh43xB73/W22	S7	2n	ht	NA
3	A188/Oh43xB73/W22	S7	2n	ht	1.09055752497583
2	A188/Oh43xB73/W22	S7	2n	ht	1.06155333548179
2	A188/Oh43xB73/W22	S7	2n	ht	NA
2	A188/Oh43xB73/W22	S7	2n	ht	0.904930712213986
3	A188/Oh43xB73/W22	S7	2n	ht	0.962939091202063
3	A188/Oh43xB73/W22	S7	2n	ht	NA
3	A188/Oh43xB73/W22	S7	2n	ht	NA
2	A188/Oh43xB73/W22	S7	2n	ht	0.728005156300354
2	A188/Oh43xB73/W22	S7	2n	ht	NA
2	A188/Oh43xB73/W22	S7	2n	ht	0.806316467934257
3	A188/Oh43xB73/W22	S7	2n	ht	0.870125684821141
3	A188/Oh43xB73/W22	S7	2n	ht	NA
3	A188/Oh43xB73/W22	S7	2n	ht	NA
2	A188/Oh43xB73/W22	S7	2n	ht	NA
2	A188/Oh43xB73/W22	S7	2n	ht	NA
2	A188/Oh43xB73/W22	S7	2n	ht	0.887528198517564
3	A188/Oh43xB73/W22	S7	2n	ht	0.916532388011602
3	A188/Oh43xB73/W22	S7	2n	ht	NA
3	A188/Oh43xB73/W22	S7	2n	ht	1.13696422816629
2	A188/Oh43xB73/W22	S7	2n	ht	0.925233644859813
2	A188/Oh43xB73/W22	S7	2n	ht	NA
2	A188/Oh43xB73/W22	S7	2n	ht	0.829519819529488
3	A188/Oh43xB73/W22	S7	2n	ht	NA
3	A188/Oh43xB73/W22	S7	2n	ht	NA
3	A188/Oh43xB73/W22	S7	2n	ht	1.01804705124073
2	A188/Oh43xB73/W22	S7	2n	ht	1.02094747019014
2	A188/Oh43xB73/W22	S7	2n	ht	NA
2	A188/Oh43xB73/W22	S7	2n	ht	NA
3	A188/Oh43xB73/W22	S7	2n	ht	NA
3	A188/Oh43xB73/W22	S7	2n	ht	NA
3	A188/Oh43xB73/W22	S7	2n	ht	NA
2	A188/Oh43xB73/W22	S7	2n	ht	NA
2	A188/Oh43xB73/W22	S7	2n	ht	NA
2	A188/Oh43xB73/W22	S7	2n	ht	0.841121495327103
3	A188/Oh43xB73/W22	S7	2n	ht	NA
3	A188/Oh43xB73/W22	S7	2n	ht	NA
3	A188/Oh43xB73/W22	S7	2n	ht	NA
2	A188/Oh43xB73/W22	S7	2n	ht	NA
2	A188/Oh43xB73/W22	S7	2n	ht	NA
2	A188/Oh43xB73/W22	S7	2n	ht	0.925233644859813
3	A188/Oh43xB73/W22	S7	2n	ht	NA
3	A188/Oh43xB73/W22	S7	2n	ht	NA
3	A188/Oh43xB73/W22	S7	2n	ht	NA
2	A188/Oh43xB73/W22	S7	2n	ht	NA
2	A188/Oh43xB73/W22	S7	2n	ht	NA
2	A188/Oh43xB73/W22	S7	2n	ht	0.986142442797293
3	A188/Oh43xB73/W22	S7	2n	ht	NA
3	A188/Oh43xB73/W22	S7	2n	ht	NA
3	A188/Oh43xB73/W22	S7	2n	ht	NA
2	A188/Oh43xB73/W22	S7	2n	ht	NA
2	A188/Oh43xB73/W22	S7	2n	ht	NA
2	A188/Oh43xB73/W22	S7	2n	ht	0.849822752175314
3	A188/Oh43xB73/W22	S7	2n	ht	NA
3	A188/Oh43xB73/W22	S7	2n	ht	NA
3	A188/Oh43xB73/W22	S7	2n	ht	NA
2	A188/Oh43xB73/W22	S7	2n	ht	NA
2	A188/Oh43xB73/W22	S7	2n	ht	NA
2	A188/Oh43xB73/W22	S7	2n	ht	1.01804705124073
3	A188/Oh43xB73/W22	S7	2n	ht	NA
3	A188/Oh43xB73/W22	S7	2n	ht	NA
3	A188/Oh43xB73/W22	S7	2n	ht	NA
2	A188/Oh43xB73/W22	S7	2n	ht	NA
2	A188/Oh43xB73/W22	S7	2n	ht	NA
2	A188/Oh43xB73/W22	S7	2n	ht	NA
3	A188/Oh43xB73/W22	S7	2n	ht	NA
3	A188/Oh43xB73/W22	S7	2n	ht	NA
3	A188/Oh43xB73/W22	S7	2n	ht	NA
2	A188/Oh43xB73/W22	S7	2n	ht	NA
2	A188/Oh43xB73/W22	S7	2n	ht	NA
2	A188/Oh43xB73/W22	S7	2n	ht	NA
3	A188/Oh43xB73/W22	S7	2n	ht	NA
3	A188/Oh43xB73/W22	S7	2n	ht	NA
3	A188/Oh43xB73/W22	S7	2n	ht	NA
2	A188/Oh43xB73/W22	S7	2n	ht	NA
2	A188/Oh43xB73/W22	S7	2n	ht	NA
2	A188/Oh43xB73/W22	S7	2n	ht	NA
3	A188/Oh43xB73/W22	S7	2n	ht	NA
3	A188/Oh43xB73/W22	S7	2n	ht	NA
3	A188/Oh43xB73/W22	S7	2n	ht	NA
2	A188/Oh43xB73/W22	S7	2n	ht	NA
2	A188/Oh43xB73/W22	S7	2n	ht	NA
2	A188/Oh43xB73/W22	S7	2n	ht	NA
3	A188/Oh43xB73/W22	S7	2n	ht	NA
3	A188/Oh43xB73/W22	S7	2n	ht	NA
3	A188/Oh43xB73/W22	S7	2n	ht	NA
2	A188/W22	F1	2n	ht	1.00931414055885
3	A188/W22	F1	2n	ht	NA
2	A188/W22	F1	2n	ht	0.975444538526672
3	A188/W22	F1	2n	ht	NA
2	A188/W22	F1	2n	ht	1.06689246401355
3	A188/W22	F1	2n	ht	NA
2	A188/W22	F1	2n	ht	1.09737510584251
3	A188/W22	F1	2n	ht	NA
2	A188/W22	F1	2n	ht	1.03979678238781
3	A188/W22	F1	2n	ht	NA
2	A188/W22	F1	2n	ht	0.955122777307367
3	A188/W22	F1	2n	ht	NA
2	A188/W22	F1	2n	ht	1.07027942421677
3	A188/W22	F1	2n	ht	NA
2	A188/W22	F1	2n	ht	0.90770533446232
3	A188/W22	F1	2n	ht	NA
2	A188/W22	F1	2n	ht	0.97883149872989
3	A188/W22	F1	2n	ht	NA
2	A188/W22	F1	2n	ht	0.934801016088061
3	A188/W22	F1	2n	ht	NA
2	A188/W22	F1	2n	ht	0.955122777307367
3	A188/W22	F1	2n	ht	NA
2	A188/W22	F1	2n	ht	1.00931414055885
3	A188/W22	F1	2n	ht	NA
2	A188/W22	F1	2n	ht	NA
3	A188/W22	F1	2n	ht	NA
2	A188/W22	F1	2n	ht	NA
3	A188/W22	F1	2n	ht	NA
2	A188/W22	F1	2n	ht	NA
3	A188/W22	F1	2n	ht	NA
2	A188/W22	F1	2n	ht	NA
3	A188/W22	F1	2n	ht	NA
2	A188/W22	F1	2n	ht	NA
3	A188/W22	F1	2n	ht	NA
2	A188/W22	F1	2n	ht	NA
3	A188/W22	F1	2n	ht	NA
2	A188/W22	F1	2n	ht	NA
3	A188/W22	F1	2n	ht	NA
2	A188/W22	S1	2n	ht	0.5961049957663
3	A188/W22	S1	2n	ht	1.04995766299746
2	A188/W22	S1	2n	ht	0.575783234546994
3	A188/W22	S1	2n	ht	1.0770533446232
2	A188/W22	S1	2n	ht	0.674005080440305
3	A188/W22	S1	2n	ht	0.955122777307367
2	A188/W22	S1	2n	ht	0.636748518204911
3	A188/W22	S1	2n	ht	0.897544453852667
2	A188/W22	S1	2n	ht	0.403048264182896
3	A188/W22	S1	2n	ht	0.931414055884843
2	A188/W22	S1	2n	ht	0.535139712108383
3	A188/W22	S1	2n	ht	0.982218458933108
2	A188/W22	S1	2n	ht	0.873835732430144
3	A188/W22	S1	2n	ht	NA
2	A188/W22	S1	2n	ht	0.816257408975445
3	A188/W22	S1	2n	ht	NA
2	A188/W22	S1	2n	ht	0.839966130397968
3	A188/W22	S1	2n	ht	NA
2	A188/W22	S1	2n	ht	0.856900931414056
3	A188/W22	S1	2n	ht	NA
2	A188/W22	S1	2n	ht	0.816257408975445
3	A188/W22	S1	2n	ht	NA
2	A188/W22	S1	2n	ht	0.863674851820491
3	A188/W22	S1	2n	ht	NA
2	A188/W22	S1	2n	ht	0.988992379339543
3	A188/W22	S1	2n	ht	NA
2	A188/W22	S1	2n	ht	0.853513971210838
3	A188/W22	S1	2n	ht	NA
2	A188/W22	S1	2n	ht	0.826418289585097
3	A188/W22	S1	2n	ht	NA
2	A188/W22	S1	2n	ht	0.89415749364945
3	A188/W22	S1	2n	ht	NA
2	A188/W22	S1	2n	ht	NA
3	A188/W22	S1	2n	ht	NA
2	A188/W22	S1	2n	ht	NA
3	A188/W22	S1	2n	ht	NA
2	A188/W22	S1	2n	ht	NA
3	A188/W22	S1	2n	ht	NA
2	A188/W22	S3	2n	ht	0.883996613039797
2	A188/W22	S3	2n	ht	0.985605419136325
2	A188/W22	S3	2n	ht	0.819644369178662
3	A188/W22	S3	2n	ht	0.653683319220999
3	A188/W22	S3	2n	ht	NA
3	A188/W22	S3	2n	ht	0.806096528365792
2	A188/W22	S3	2n	ht	NA
2	A188/W22	S3	2n	ht	1.01270110076207
2	A188/W22	S3	2n	ht	0.589331075359865
3	A188/W22	S3	2n	ht	NA
3	A188/W22	S3	2n	ht	0.900931414055885
3	A188/W22	S3	2n	ht	0.799322607959357
2	A188/W22	S3	2n	ht	NA
2	A188/W22	S3	2n	ht	NA
2	A188/W22	S3	2n	ht	NA
3	A188/W22	S3	2n	ht	NA
3	A188/W22	S3	2n	ht	NA
3	A188/W22	S3	2n	ht	0.602878916172735
2	A188/W22	S3	2n	ht	NA
2	A188/W22	S3	2n	ht	0.928027095681626
2	A188/W22	S3	2n	ht	0.677392040643522
3	A188/W22	S3	2n	ht	NA
3	A188/W22	S3	2n	ht	NA
3	A188/W22	S3	2n	ht	0.779000846740051
2	A188/W22	S3	2n	ht	NA
2	A188/W22	S3	2n	ht	0.975444538526672
2	A188/W22	S3	2n	ht	NA
3	A188/W22	S3	2n	ht	NA
3	A188/W22	S3	2n	ht	NA
3	A188/W22	S3	2n	ht	0.714648602878916
2	A188/W22	S3	2n	ht	NA
2	A188/W22	S3	2n	ht	1.0770533446232
2	A188/W22	S3	2n	ht	0.772226926333616
3	A188/W22	S3	2n	ht	NA
3	A188/W22	S3	2n	ht	NA
3	A188/W22	S3	2n	ht	0.900931414055885
2	A188/W22	S3	2n	ht	NA
2	A188/W22	S3	2n	ht	NA
2	A188/W22	S3	2n	ht	NA
3	A188/W22	S3	2n	ht	NA
3	A188/W22	S3	2n	ht	NA
3	A188/W22	S3	2n	ht	0.674005080440305
2	A188/W22	S3	2n	ht	NA
2	A188/W22	S3	2n	ht	NA
2	A188/W22	S3	2n	ht	0.948348856900931
3	A188/W22	S3	2n	ht	NA
3	A188/W22	S3	2n	ht	NA
3	A188/W22	S3	2n	ht	0.853513971210838
2	A188/W22	S3	2n	ht	NA
2	A188/W22	S3	2n	ht	NA
2	A188/W22	S3	2n	ht	0.758679085520745
3	A188/W22	S3	2n	ht	NA
3	A188/W22	S3	2n	ht	NA
3	A188/W22	S3	2n	ht	NA
2	A188/W22	S3	2n	ht	NA
2	A188/W22	S3	2n	ht	NA
2	A188/W22	S3	2n	ht	NA
3	A188/W22	S3	2n	ht	NA
3	A188/W22	S3	2n	ht	NA
3	A188/W22	S3	2n	ht	NA
2	A188/W22	S3	2n	ht	NA
2	A188/W22	S3	2n	ht	NA
2	A188/W22	S3	2n	ht	0.792548687552921
3	A188/W22	S3	2n	ht	NA
3	A188/W22	S3	2n	ht	NA
3	A188/W22	S3	2n	ht	NA
2	A188/W22	S3	2n	ht	NA
2	A188/W22	S3	2n	ht	NA
2	A188/W22	S3	2n	ht	0.718035563082134
3	A188/W22	S3	2n	ht	NA
3	A188/W22	S3	2n	ht	NA
3	A188/W22	S3	2n	ht	NA
2	A188/W22	S3	2n	ht	NA
2	A188/W22	S3	2n	ht	NA
2	A188/W22	S3	2n	ht	NA
3	A188/W22	S3	2n	ht	NA
3	A188/W22	S3	2n	ht	NA
3	A188/W22	S3	2n	ht	NA
2	A188/W22	S3	2n	ht	NA
2	A188/W22	S3	2n	ht	NA
2	A188/W22	S3	2n	ht	NA
3	A188/W22	S3	2n	ht	NA
3	A188/W22	S3	2n	ht	NA
3	A188/W22	S3	2n	ht	NA
2	A188/W22	S3	2n	ht	NA
2	A188/W22	S3	2n	ht	NA
2	A188/W22	S3	2n	ht	NA
3	A188/W22	S3	2n	ht	NA
3	A188/W22	S3	2n	ht	NA
3	A188/W22	S3	2n	ht	NA
2	A188/W22	S3	2n	ht	NA
2	A188/W22	S3	2n	ht	NA
2	A188/W22	S3	2n	ht	NA
3	A188/W22	S3	2n	ht	NA
3	A188/W22	S3	2n	ht	NA
3	A188/W22	S3	2n	ht	NA
2	A188/W22	S3	2n	ht	NA
2	A188/W22	S3	2n	ht	NA
2	A188/W22	S3	2n	ht	NA
3	A188/W22	S3	2n	ht	NA
3	A188/W22	S3	2n	ht	NA
3	A188/W22	S3	2n	ht	NA
2	A188/W22	S3	2n	ht	NA
2	A188/W22	S3	2n	ht	NA
2	A188/W22	S3	2n	ht	NA
3	A188/W22	S3	2n	ht	NA
3	A188/W22	S3	2n	ht	NA
3	A188/W22	S3	2n	ht	NA
2	A188/W22	S3	2n	ht	NA
2	A188/W22	S3	2n	ht	NA
2	A188/W22	S3	2n	ht	NA
3	A188/W22	S3	2n	ht	NA
3	A188/W22	S3	2n	ht	NA
3	A188/W22	S3	2n	ht	NA
2	A188/W22	S5	2n	ht	1.15156646909399
2	A188/W22	S5	2n	ht	NA
2	A188/W22	S5	2n	ht	0.802709568162574
3	A188/W22	S5	2n	ht	NA
3	A188/W22	S5	2n	ht	1.10414902624894
3	A188/W22	S5	2n	ht	NA
2	A188/W22	S5	2n	ht	1.09737510584251
2	A188/W22	S5	2n	ht	0.643522438611346
2	A188/W22	S5	2n	ht	0.76545300592718
3	A188/W22	S5	2n	ht	0.975444538526672
3	A188/W22	S5	2n	ht	0.995766299745978
3	A188/W22	S5	2n	ht	0.660457239627434
2	A188/W22	S5	2n	ht	1.02286198137172
2	A188/W22	S5	2n	ht	0.548687552921253
2	A188/W22	S5	2n	ht	0.657070279424217
3	A188/W22	S5	2n	ht	0.89415749364945
3	A188/W22	S5	2n	ht	0.972057578323455
3	A188/W22	S5	2n	ht	0.589331075359865
2	A188/W22	S5	2n	ht	1.21930567315834
2	A188/W22	S5	2n	ht	NA
2	A188/W22	S5	2n	ht	NA
3	A188/W22	S5	2n	ht	0.819644369178662
3	A188/W22	S5	2n	ht	1.02286198137172
3	A188/W22	S5	2n	ht	0.602878916172735
2	A188/W22	S5	2n	ht	1.13124470787468
2	A188/W22	S5	2n	ht	0.491109229466554
2	A188/W22	S5	2n	ht	0.772226926333616
3	A188/W22	S5	2n	ht	0.917866215071973
3	A188/W22	S5	2n	ht	1.06350550381033
3	A188/W22	S5	2n	ht	0.569009314140559
2	A188/W22	S5	2n	ht	NA
2	A188/W22	S5	2n	ht	0.582557154953429
2	A188/W22	S5	2n	ht	0.867061812023709
3	A188/W22	S5	2n	ht	0.931414055884843
3	A188/W22	S5	2n	ht	1.03640982218459
3	A188/W22	S5	2n	ht	NA
2	A188/W22	S5	2n	ht	1.12108382726503
2	A188/W22	S5	2n	ht	NA
2	A188/W22	S5	2n	ht	0.785774767146486
3	A188/W22	S5	2n	ht	0.856900931414056
3	A188/W22	S5	2n	ht	1.15156646909399
3	A188/W22	S5	2n	ht	0.660457239627434
2	A188/W22	S5	2n	ht	1.09398814563929
2	A188/W22	S5	2n	ht	0.470787468247248
2	A188/W22	S5	2n	ht	0.734970364098222
3	A188/W22	S5	2n	ht	0.958509737510584
3	A188/W22	S5	2n	ht	1.04657070279424
3	A188/W22	S5	2n	ht	0.623200677392041
2	A188/W22	S5	2n	ht	0.951735817104149
2	A188/W22	S5	2n	ht	NA
2	A188/W22	S5	2n	ht	0.819644369178662
3	A188/W22	S5	2n	ht	0.941574936494496
3	A188/W22	S5	2n	ht	0.982218458933108
3	A188/W22	S5	2n	ht	0.599491955969517
2	A188/W22	S5	2n	ht	NA
2	A188/W22	S5	2n	ht	0.521591871295512
2	A188/W22	S5	2n	ht	NA
3	A188/W22	S5	2n	ht	NA
3	A188/W22	S5	2n	ht	1.14817950889077
3	A188/W22	S5	2n	ht	NA
2	A188/W22	S5	2n	ht	1.07027942421677
2	A188/W22	S5	2n	ht	NA
2	A188/W22	S5	2n	ht	NA
3	A188/W22	S5	2n	ht	NA
3	A188/W22	S5	2n	ht	1.03302286198137
3	A188/W22	S5	2n	ht	NA
2	A188/W22	S5	2n	ht	NA
2	A188/W22	S5	2n	ht	NA
2	A188/W22	S5	2n	ht	NA
3	A188/W22	S5	2n	ht	NA
3	A188/W22	S5	2n	ht	0.982218458933108
3	A188/W22	S5	2n	ht	NA
2	A188/W22	S5	2n	ht	NA
2	A188/W22	S5	2n	ht	NA
2	A188/W22	S5	2n	ht	NA
3	A188/W22	S5	2n	ht	NA
3	A188/W22	S5	2n	ht	1.04995766299746
3	A188/W22	S5	2n	ht	NA
2	A188/W22	S5	2n	ht	NA
2	A188/W22	S5	2n	ht	NA
2	A188/W22	S5	2n	ht	NA
3	A188/W22	S5	2n	ht	NA
3	A188/W22	S5	2n	ht	1.23285351397121
3	A188/W22	S5	2n	ht	NA
2	A188/W22	S5	2n	ht	NA
2	A188/W22	S5	2n	ht	NA
2	A188/W22	S5	2n	ht	NA
3	A188/W22	S5	2n	ht	NA
3	A188/W22	S5	2n	ht	NA
3	A188/W22	S5	2n	ht	NA
2	A188/W22	S5	2n	ht	NA
2	A188/W22	S5	2n	ht	NA
2	A188/W22	S5	2n	ht	NA
3	A188/W22	S5	2n	ht	NA
3	A188/W22	S5	2n	ht	NA
3	A188/W22	S5	2n	ht	NA
2	A188/W22	S5	2n	ht	NA
2	A188/W22	S5	2n	ht	NA
2	A188/W22	S5	2n	ht	NA
3	A188/W22	S5	2n	ht	NA
3	A188/W22	S5	2n	ht	NA
3	A188/W22	S5	2n	ht	NA
2	A188/W22	S5	2n	ht	NA
2	A188/W22	S5	2n	ht	NA
2	A188/W22	S5	2n	ht	NA
3	A188/W22	S5	2n	ht	NA
3	A188/W22	S5	2n	ht	NA
3	A188/W22	S5	2n	ht	NA
2	A188/W22	S5	2n	ht	NA
2	A188/W22	S5	2n	ht	NA
2	A188/W22	S5	2n	ht	NA
3	A188/W22	S5	2n	ht	NA
3	A188/W22	S5	2n	ht	NA
3	A188/W22	S5	2n	ht	NA
2	A188/W22	S7	2n	ht	0.5961049957663
2	A188/W22	S7	2n	ht	NA
2	A188/W22	S7	2n	ht	1.09737510584251
3	A188/W22	S7	2n	ht	0.386113463166808
3	A188/W22	S7	2n	ht	0.958509737510584
3	A188/W22	S7	2n	ht	1.02963590177815
2	A188/W22	S7	2n	ht	0.602878916172735
2	A188/W22	S7	2n	ht	0.880609652836579
2	A188/W22	S7	2n	ht	1.12785774767146
3	A188/W22	S7	2n	ht	NA
3	A188/W22	S7	2n	ht	0.995766299745978
3	A188/W22	S7	2n	ht	1.01270110076207
2	A188/W22	S7	2n	ht	0.670618120237087
2	A188/W22	S7	2n	ht	0.880609652836579
2	A188/W22	S7	2n	ht	0.914479254868755
3	A188/W22	S7	2n	ht	0.589331075359865
3	A188/W22	S7	2n	ht	NA
3	A188/W22	S7	2n	ht	1.02286198137172
2	A188/W22	S7	2n	ht	0.731583403895004
2	A188/W22	S7	2n	ht	0.853513971210838
2	A188/W22	S7	2n	ht	1.10414902624894
3	A188/W22	S7	2n	ht	NA
3	A188/W22	S7	2n	ht	0.975444538526672
3	A188/W22	S7	2n	ht	NA
2	A188/W22	S7	2n	ht	0.5385266723116
2	A188/W22	S7	2n	ht	0.826418289585097
2	A188/W22	S7	2n	ht	1.04318374259102
3	A188/W22	S7	2n	ht	0.504657070279424
3	A188/W22	S7	2n	ht	0.965283657917019
3	A188/W22	S7	2n	ht	1.05334462320068
2	A188/W22	S7	2n	ht	0.575783234546994
2	A188/W22	S7	2n	ht	NA
2	A188/W22	S7	2n	ht	1.13124470787468
3	A188/W22	S7	2n	ht	0.416596104995766
3	A188/W22	S7	2n	ht	0.806096528365792
3	A188/W22	S7	2n	ht	1.02286198137172
2	A188/W22	S7	2n	ht	0.657070279424217
2	A188/W22	S7	2n	ht	0.917866215071973
2	A188/W22	S7	2n	ht	0.948348856900931
3	A188/W22	S7	2n	ht	0.602878916172735
3	A188/W22	S7	2n	ht	0.833192209991533
3	A188/W22	S7	2n	ht	1.06350550381033
2	A188/W22	S7	2n	ht	0.640135478408129
2	A188/W22	S7	2n	ht	0.833192209991533
2	A188/W22	S7	2n	ht	1.15156646909399
3	A188/W22	S7	2n	ht	0.589331075359865
3	A188/W22	S7	2n	ht	0.982218458933108
3	A188/W22	S7	2n	ht	1.00931414055885
2	A188/W22	S7	2n	ht	0.558848433530906
2	A188/W22	S7	2n	ht	0.812870448772227
2	A188/W22	S7	2n	ht	1.02286198137172
3	A188/W22	S7	2n	ht	0.494496189669771
3	A188/W22	S7	2n	ht	0.961896697713802
3	A188/W22	S7	2n	ht	1.11430990685859
2	A188/W22	S7	2n	ht	0.569009314140559
2	A188/W22	S7	2n	ht	0.697713801862828
2	A188/W22	S7	2n	ht	NA
3	A188/W22	S7	2n	ht	0.585944115156647
3	A188/W22	S7	2n	ht	0.914479254868755
3	A188/W22	S7	2n	ht	0.883996613039797
2	A188/W22	S7	2n	ht	0.474174428450466
2	A188/W22	S7	2n	ht	NA
2	A188/W22	S7	2n	ht	1.00931414055885
3	A188/W22	S7	2n	ht	0.558848433530906
3	A188/W22	S7	2n	ht	0.900931414055885
3	A188/W22	S7	2n	ht	0.806096528365792
2	A188/W22	S7	2n	ht	0.518204911092295
2	A188/W22	S7	2n	ht	NA
2	A188/W22	S7	2n	ht	1.09060118543607
3	A188/W22	S7	2n	ht	0.575783234546994
3	A188/W22	S7	2n	ht	NA
3	A188/W22	S7	2n	ht	1.08721422523285
2	A188/W22	S7	2n	ht	NA
2	A188/W22	S7	2n	ht	NA
2	A188/W22	S7	2n	ht	1.08382726502964
3	A188/W22	S7	2n	ht	0.68077900084674
3	A188/W22	S7	2n	ht	NA
3	A188/W22	S7	2n	ht	NA
2	A188/W22	S7	2n	ht	NA
2	A188/W22	S7	2n	ht	NA
2	A188/W22	S7	2n	ht	NA
3	A188/W22	S7	2n	ht	0.419983065198984
3	A188/W22	S7	2n	ht	NA
3	A188/W22	S7	2n	ht	NA
2	A188/W22	S7	2n	ht	NA
2	A188/W22	S7	2n	ht	NA
2	A188/W22	S7	2n	ht	NA
3	A188/W22	S7	2n	ht	NA
3	A188/W22	S7	2n	ht	NA
3	A188/W22	S7	2n	ht	NA
2	A188/W22	S7	2n	ht	NA
2	A188/W22	S7	2n	ht	NA
2	A188/W22	S7	2n	ht	NA
3	A188/W22	S7	2n	ht	NA
3	A188/W22	S7	2n	ht	NA
3	A188/W22	S7	2n	ht	NA
2	A188/W22	S7	2n	ht	NA
2	A188/W22	S7	2n	ht	NA
2	A188/W22	S7	2n	ht	NA
3	A188/W22	S7	2n	ht	NA
3	A188/W22	S7	2n	ht	NA
3	A188/W22	S7	2n	ht	NA
2	A188/W22	S7	2n	ht	NA
2	A188/W22	S7	2n	ht	NA
2	A188/W22	S7	2n	ht	NA
3	A188/W22	S7	2n	ht	NA
3	A188/W22	S7	2n	ht	NA
3	A188/W22	S7	2n	ht	NA
2	A188/W22	S7	2n	ht	NA
2	A188/W22	S7	2n	ht	NA
2	A188/W22	S7	2n	ht	NA
3	A188/W22	S7	2n	ht	NA
3	A188/W22	S7	2n	ht	NA
3	A188/W22	S7	2n	ht	NA
2	B73/A188	F1	2n	ht	0.991708235605035
3	B73/A188	F1	2n	ht	0.966601697994781
2	B73/A188	F1	2n	ht	0.954048429189653
3	B73/A188	F1	2n	ht	0.941495160384527
2	B73/A188	F1	2n	ht	1.02309140761785
3	B73/A188	F1	2n	ht	0.988569918403753
2	B73/A188	F1	2n	ht	1.1015493376499
3	B73/A188	F1	2n	ht	1.04192131082554
2	B73/A188	F1	2n	ht	1.00300617752965
3	B73/A188	F1	2n	ht	0.925803574378118
2	B73/A188	F1	2n	ht	1.04192131082554
3	B73/A188	F1	2n	ht	0.960325063592217
2	B73/A188	F1	2n	ht	1.062634204354
3	B73/A188	F1	2n	ht	0.913250305572991
2	B73/A188	F1	2n	ht	1.05761289683195
3	B73/A188	F1	2n	ht	0.957186746390935
2	B73/A188	F1	2n	ht	1.01053813881273
3	B73/A188	F1	2n	ht	0.957186746390935
2	B73/A188	F1	2n	ht	1.1015493376499
3	B73/A188	F1	2n	ht	NA
2	B73/A188	F1	2n	ht	NA
3	B73/A188	F1	2n	ht	NA
2	B73/A188	F1	2n	ht	NA
3	B73/A188	F1	2n	ht	NA
2	B73/A188	F1	2n	ht	NA
3	B73/A188	F1	2n	ht	NA
2	B73/A188	F1	2n	ht	NA
3	B73/A188	F1	2n	ht	NA
2	B73/A188	F1	2n	ht	NA
3	B73/A188	F1	2n	ht	NA
2	B73/A188	F1	2n	ht	NA
3	B73/A188	F1	2n	ht	NA
2	B73/A188	F1	2n	ht	NA
3	B73/A188	F1	2n	ht	NA
2	B73/A188	F1	2n	ht	NA
3	B73/A188	F1	2n	ht	NA
2	B73/A188	F1	2n	ht	NA
3	B73/A188	F1	2n	ht	NA
2	B73/A188	S1	2n	ht	1.0325063592217
3	B73/A188	S1	2n	ht	NA
2	B73/A188	S1	2n	ht	0.834792375540947
3	B73/A188	S1	2n	ht	0.677876515476859
2	B73/A188	S1	2n	ht	1.05761289683195
3	B73/A188	S1	2n	ht	NA
2	B73/A188	S1	2n	ht	1.16117736447425
3	B73/A188	S1	2n	ht	0.728089590697367
2	B73/A188	S1	2n	ht	1.09841102044861
3	B73/A188	S1	2n	ht	1.00739982161144
2	B73/A188	S1	2n	ht	NA
3	B73/A188	S1	2n	ht	0.753196128307621
2	B73/A188	S1	2n	ht	1.06075121403323
3	B73/A188	S1	2n	ht	NA
2	B73/A188	S1	2n	ht	1.03564467642298
3	B73/A188	S1	2n	ht	0.737504542301212
2	B73/A188	S1	2n	ht	1.01995309041657
3	B73/A188	S1	2n	ht	0.853622278748637
2	B73/A188	S1	2n	ht	1.1172409236563
3	B73/A188	S1	2n	ht	1.01053813881273
2	B73/A188	S1	2n	ht	0.985431601202471
3	B73/A188	S1	2n	ht	NA
2	B73/A188	S1	2n	ht	0.985431601202471
3	B73/A188	S1	2n	ht	0.935218525981963
2	B73/A188	S1	2n	ht	1.09841102044861
3	B73/A188	S1	2n	ht	0.809685837930693
2	B73/A188	S1	2n	ht	0.928941891579399
3	B73/A188	S1	2n	ht	NA
2	B73/A188	S1	2n	ht	0.850483961547356
3	B73/A188	S1	2n	ht	NA
2	B73/A188	S1	2n	ht	NA
3	B73/A188	S1	2n	ht	NA
2	B73/A188	S1	2n	ht	NA
3	B73/A188	S1	2n	ht	NA
2	B73/A188	S1	2n	ht	NA
3	B73/A188	S1	2n	ht	NA
2	B73/A188	S1	2n	ht	NA
3	B73/A188	S1	2n	ht	NA
2	B73/A188	S3	2n	ht	0.963463380793499
2	B73/A188	S3	2n	ht	NA
2	B73/A188	S3	2n	ht	0.82223910673582
3	B73/A188	S3	2n	ht	0.740642859502494
3	B73/A188	S3	2n	ht	0.815962472333256
3	B73/A188	S3	2n	ht	0.800270886326848
2	B73/A188	S3	2n	ht	0.941495160384527
2	B73/A188	S3	2n	ht	NA
2	B73/A188	S3	2n	ht	0.800270886326848
3	B73/A188	S3	2n	ht	0.866175547553764
3	B73/A188	S3	2n	ht	0.659046612269169
3	B73/A188	S3	2n	ht	0.793994251924284
2	B73/A188	S3	2n	ht	0.960325063592217
2	B73/A188	S3	2n	ht	0.740642859502494
2	B73/A188	S3	2n	ht	0.837930692742229
3	B73/A188	S3	2n	ht	0.853622278748637
3	B73/A188	S3	2n	ht	0.759472762710185
3	B73/A188	S3	2n	ht	0.916388622774272
2	B73/A188	S3	2n	ht	0.99421888936606
2	B73/A188	S3	2n	ht	0.574312047834561
2	B73/A188	S3	2n	ht	0.866175547553764
3	B73/A188	S3	2n	ht	0.84106900994351
3	B73/A188	S3	2n	ht	0.793994251924284
3	B73/A188	S3	2n	ht	NA
2	B73/A188	S3	2n	ht	NA
2	B73/A188	S3	2n	ht	0.348353209342275
2	B73/A188	S3	2n	ht	0.856760595949919
3	B73/A188	S3	2n	ht	NA
3	B73/A188	S3	2n	ht	0.87559049915761
3	B73/A188	S3	2n	ht	NA
2	B73/A188	S3	2n	ht	0.765749397112748
2	B73/A188	S3	2n	ht	0.734366225099931
2	B73/A188	S3	2n	ht	0.906973671170427
3	B73/A188	S3	2n	ht	0.866175547553764
3	B73/A188	S3	2n	ht	0.659046612269169
3	B73/A188	S3	2n	ht	NA
2	B73/A188	S3	2n	ht	0.850483961547356
2	B73/A188	S3	2n	ht	NA
2	B73/A188	S3	2n	ht	0.828515741138383
3	B73/A188	S3	2n	ht	0.891282085164018
3	B73/A188	S3	2n	ht	0.433087773776882
3	B73/A188	S3	2n	ht	NA
2	B73/A188	S3	2n	ht	0.712398004690958
2	B73/A188	S3	2n	ht	0.627663440256351
2	B73/A188	S3	2n	ht	0.674738198275577
3	B73/A188	S3	2n	ht	0.885005450761455
3	B73/A188	S3	2n	ht	0.539790558620462
3	B73/A188	S3	2n	ht	NA
2	B73/A188	S3	2n	ht	0.844207327144792
2	B73/A188	S3	2n	ht	0.76888771431403
2	B73/A188	S3	2n	ht	0.815962472333256
3	B73/A188	S3	2n	ht	0.957186746390935
3	B73/A188	S3	2n	ht	0.652769977866605
3	B73/A188	S3	2n	ht	NA
2	B73/A188	S3	2n	ht	0.772026031515312
2	B73/A188	S3	2n	ht	0.866175547553764
2	B73/A188	S3	2n	ht	0.677876515476859
3	B73/A188	S3	2n	ht	0.87559049915761
3	B73/A188	S3	2n	ht	0.765749397112748
3	B73/A188	S3	2n	ht	NA
2	B73/A188	S3	2n	ht	NA
2	B73/A188	S3	2n	ht	0.869313864755046
2	B73/A188	S3	2n	ht	0.834792375540947
3	B73/A188	S3	2n	ht	1.01681477321529
3	B73/A188	S3	2n	ht	0.878728816358891
3	B73/A188	S3	2n	ht	NA
2	B73/A188	S3	2n	ht	NA
2	B73/A188	S3	2n	ht	0.828515741138383
2	B73/A188	S3	2n	ht	NA
3	B73/A188	S3	2n	ht	0.960325063592217
3	B73/A188	S3	2n	ht	NA
3	B73/A188	S3	2n	ht	NA
2	B73/A188	S3	2n	ht	NA
2	B73/A188	S3	2n	ht	0.709259687489677
2	B73/A188	S3	2n	ht	0.803409203528129
3	B73/A188	S3	2n	ht	0.928941891579399
3	B73/A188	S3	2n	ht	NA
3	B73/A188	S3	2n	ht	NA
2	B73/A188	S3	2n	ht	NA
2	B73/A188	S3	2n	ht	0.837930692742229
2	B73/A188	S3	2n	ht	NA
3	B73/A188	S3	2n	ht	0.941495160384527
3	B73/A188	S3	2n	ht	NA
3	B73/A188	S3	2n	ht	NA
2	B73/A188	S3	2n	ht	NA
2	B73/A188	S3	2n	ht	NA
2	B73/A188	S3	2n	ht	NA
3	B73/A188	S3	2n	ht	1.04505962802682
3	B73/A188	S3	2n	ht	NA
3	B73/A188	S3	2n	ht	NA
2	B73/A188	S3	2n	ht	NA
2	B73/A188	S3	2n	ht	NA
2	B73/A188	S3	2n	ht	NA
3	B73/A188	S3	2n	ht	NA
3	B73/A188	S3	2n	ht	NA
3	B73/A188	S3	2n	ht	NA
2	B73/A188	S3	2n	ht	NA
2	B73/A188	S3	2n	ht	NA
2	B73/A188	S3	2n	ht	NA
3	B73/A188	S3	2n	ht	NA
3	B73/A188	S3	2n	ht	NA
3	B73/A188	S3	2n	ht	NA
2	B73/A188	S3	2n	ht	NA
2	B73/A188	S3	2n	ht	NA
2	B73/A188	S3	2n	ht	NA
3	B73/A188	S3	2n	ht	NA
3	B73/A188	S3	2n	ht	NA
3	B73/A188	S3	2n	ht	NA
2	B73/A188	S3	2n	ht	NA
2	B73/A188	S3	2n	ht	NA
2	B73/A188	S3	2n	ht	NA
3	B73/A188	S3	2n	ht	NA
3	B73/A188	S3	2n	ht	NA
3	B73/A188	S3	2n	ht	NA
2	B73/A188	S5	2n	ht	0.906973671170427
2	B73/A188	S5	2n	ht	NA
2	B73/A188	S5	2n	ht	0.809685837930693
3	B73/A188	S5	2n	ht	0.778302665917875
3	B73/A188	S5	2n	ht	0.486439166198672
3	B73/A188	S5	2n	ht	0.903835353969145
2	B73/A188	S5	2n	ht	0.853622278748637
2	B73/A188	S5	2n	ht	NA
2	B73/A188	S5	2n	ht	0.906973671170427
3	B73/A188	S5	2n	ht	0.803409203528129
3	B73/A188	S5	2n	ht	0.960325063592217
3	B73/A188	S5	2n	ht	NA
2	B73/A188	S5	2n	ht	0.815962472333256
2	B73/A188	S5	2n	ht	0.82223910673582
2	B73/A188	S5	2n	ht	0.910111988371709
3	B73/A188	S5	2n	ht	0.847345644346074
3	B73/A188	S5	2n	ht	0.486439166198672
3	B73/A188	S5	2n	ht	1.05447457963067
2	B73/A188	S5	2n	ht	0.925803574378118
2	B73/A188	S5	2n	ht	0.803409203528129
2	B73/A188	S5	2n	ht	0.963463380793499
3	B73/A188	S5	2n	ht	0.812824155131975
3	B73/A188	S5	2n	ht	NA
3	B73/A188	S5	2n	ht	0.872452181956328
2	B73/A188	S5	2n	ht	1.01053813881273
2	B73/A188	S5	2n	ht	NA
2	B73/A188	S5	2n	ht	0.869313864755046
3	B73/A188	S5	2n	ht	NA
3	B73/A188	S5	2n	ht	0.583726999438406
3	B73/A188	S5	2n	ht	0.932080208780681
2	B73/A188	S5	2n	ht	NA
2	B73/A188	S5	2n	ht	0.793994251924284
2	B73/A188	S5	2n	ht	0.888143767962737
3	B73/A188	S5	2n	ht	NA
3	B73/A188	S5	2n	ht	0.665323246671732
3	B73/A188	S5	2n	ht	0.859898913151201
2	B73/A188	S5	2n	ht	0.76888771431403
2	B73/A188	S5	2n	ht	NA
2	B73/A188	S5	2n	ht	0.847345644346074
3	B73/A188	S5	2n	ht	NA
3	B73/A188	S5	2n	ht	NA
3	B73/A188	S5	2n	ht	NA
2	B73/A188	S5	2n	ht	0.790855934723002
2	B73/A188	S5	2n	ht	NA
2	B73/A188	S5	2n	ht	0.800270886326848
3	B73/A188	S5	2n	ht	NA
3	B73/A188	S5	2n	ht	0.498992435003799
3	B73/A188	S5	2n	ht	NA
2	B73/A188	S5	2n	ht	NA
2	B73/A188	S5	2n	ht	0.815962472333256
2	B73/A188	S5	2n	ht	0.787717617521721
3	B73/A188	S5	2n	ht	NA
3	B73/A188	S5	2n	ht	0.671599881074296
3	B73/A188	S5	2n	ht	NA
2	B73/A188	S5	2n	ht	NA
2	B73/A188	S5	2n	ht	NA
2	B73/A188	S5	2n	ht	NA
3	B73/A188	S5	2n	ht	NA
3	B73/A188	S5	2n	ht	0.549205510224307
3	B73/A188	S5	2n	ht	NA
2	B73/A188	S5	2n	ht	NA
2	B73/A188	S5	2n	ht	NA
2	B73/A188	S5	2n	ht	NA
3	B73/A188	S5	2n	ht	NA
3	B73/A188	S5	2n	ht	0.433087773776882
3	B73/A188	S5	2n	ht	NA
2	B73/A188	S5	2n	ht	NA
2	B73/A188	S5	2n	ht	NA
2	B73/A188	S5	2n	ht	NA
3	B73/A188	S5	2n	ht	NA
3	B73/A188	S5	2n	ht	0.759472762710185
3	B73/A188	S5	2n	ht	NA
2	B73/A188	S5	2n	ht	NA
2	B73/A188	S5	2n	ht	NA
2	B73/A188	S5	2n	ht	NA
3	B73/A188	S5	2n	ht	NA
3	B73/A188	S5	2n	ht	NA
3	B73/A188	S5	2n	ht	NA
2	B73/A188	S5	2n	ht	NA
2	B73/A188	S5	2n	ht	NA
2	B73/A188	S5	2n	ht	NA
3	B73/A188	S5	2n	ht	NA
3	B73/A188	S5	2n	ht	NA
3	B73/A188	S5	2n	ht	NA
2	B73/A188	S5	2n	ht	NA
2	B73/A188	S5	2n	ht	NA
2	B73/A188	S5	2n	ht	NA
3	B73/A188	S5	2n	ht	NA
3	B73/A188	S5	2n	ht	NA
3	B73/A188	S5	2n	ht	NA
2	B73/A188	S5	2n	ht	NA
2	B73/A188	S5	2n	ht	NA
2	B73/A188	S5	2n	ht	NA
3	B73/A188	S5	2n	ht	NA
3	B73/A188	S5	2n	ht	NA
3	B73/A188	S5	2n	ht	NA
2	B73/A188	S5	2n	ht	NA
2	B73/A188	S5	2n	ht	NA
2	B73/A188	S5	2n	ht	NA
3	B73/A188	S5	2n	ht	NA
3	B73/A188	S5	2n	ht	NA
3	B73/A188	S5	2n	ht	NA
2	B73/A188	S5	2n	ht	NA
2	B73/A188	S5	2n	ht	NA
2	B73/A188	S5	2n	ht	NA
3	B73/A188	S5	2n	ht	NA
3	B73/A188	S5	2n	ht	NA
3	B73/A188	S5	2n	ht	NA
2	B73/A188	S5	2n	ht	NA
2	B73/A188	S5	2n	ht	NA
2	B73/A188	S5	2n	ht	NA
3	B73/A188	S5	2n	ht	NA
3	B73/A188	S5	2n	ht	NA
3	B73/A188	S5	2n	ht	NA
2	B73/A188	S7	2n	ht	NA
2	B73/A188	S7	2n	ht	0.759472762710185
2	B73/A188	S7	2n	ht	0.693568101483268
3	B73/A188	S7	2n	ht	0.611971854249942
3	B73/A188	S7	2n	ht	0.837930692742229
3	B73/A188	S7	2n	ht	0.690429784281986
2	B73/A188	S7	2n	ht	NA
2	B73/A188	S7	2n	ht	0.797132569125566
2	B73/A188	S7	2n	ht	0.787717617521721
3	B73/A188	S7	2n	ht	0.809685837930693
3	B73/A188	S7	2n	ht	0.84106900994351
3	B73/A188	S7	2n	ht	0.721812956294804
2	B73/A188	S7	2n	ht	0.728089590697367
2	B73/A188	S7	2n	ht	0.859898913151201
2	B73/A188	S7	2n	ht	0.621386805853787
3	B73/A188	S7	2n	ht	NA
3	B73/A188	S7	2n	ht	0.797132569125566
3	B73/A188	S7	2n	ht	0.721812956294804
2	B73/A188	S7	2n	ht	NA
2	B73/A188	S7	2n	ht	0.844207327144792
2	B73/A188	S7	2n	ht	0.759472762710185
3	B73/A188	S7	2n	ht	NA
3	B73/A188	S7	2n	ht	0.828515741138383
[truncated: 56,521 more rows]
