# Supplementary material for: Inbreeding Depression in Genotypically Matched Diploid and Tetraploid Maize
Source: Front Genet. 2020 Nov 30;11:564928. doi: 10.3389/fgene.2020.564928 (PMC7734256; doi:10.3389/fgene.2020.564928)
Supplement: Supplementary file 4 [file Data_Sheet_4.ZIP › yao_etal_2020/2009/result/q6/coef_field_1.csv]

Phenotype	Estimate	StdErr	PValue	Fdr
Height_at_4_Week	0.72704209794906	0.0176106076731795	0	0
Height_at_6_Week	0.662608281177421	0.0172522152962586	0	0
Adult_Plant_Height	0.955601409422373	0.0145016252421227	0	0
Flower_Time	1.07339596294311	0.00827260976316854	0	0
Silk_Time	1.08709354743658	0.00812231473094193	0	0
5th_Leaf_Length	0.977596666675741	0.0104041075675924	0	0
5th_Leaf_Width	0.972190785822811	0.00980959233532538	0	0
Tassel_Branch	0.937927325091133	0.0258572013904253	0	0
Ear_Length	0.954341807866169	0.0120158481738771	0	0
