# Supplementary material for: Inbreeding Depression in Genotypically Matched Diploid and Tetraploid Maize
Source: Front Genet. 2020 Nov 30;11:564928. doi: 10.3389/fgene.2020.564928 (PMC7734256; doi:10.3389/fgene.2020.564928)
Supplement: Supplementary file 4 [file Data_Sheet_4.ZIP › yao_etal_2020/2009/result/q6/coef_field_2.csv]

Phenotype	Estimate	StdErr	PValue	Fdr
Height_at_4_Week	0.803180305800617	0.021779845188699	0	0
Height_at_6_Week	1.00677586286935	0.0283451724342868	0	0
Adult_Plant_Height	1.00208552455648	0.0140382465409185	0	0
Flower_Time	1.02611688760905	0.00657039778301374	0	0
Silk_Time	1.01805992780578	0.00644078792262019	0	0
5th_Leaf_Length	0.943863480577418	0.0127899239664474	0	0
5th_Leaf_Width	0.947896966851383	0.0103434018449533	0	0
Tassel_Branch	1.02504343612364	0.0200322866656102	0	0
Ear_Length	0.931691380600372	0.0118884985350189	0	0
