# Supplementary material for: Inbreeding Depression in Genotypically Matched Diploid and Tetraploid Maize
Source: Front Genet. 2020 Nov 30;11:564928. doi: 10.3389/fgene.2020.564928 (PMC7734256; doi:10.3389/fgene.2020.564928)
Supplement: Supplementary file 4 [file Data_Sheet_4.ZIP › yao_etal_2020/2009/result/q6/coef_field_3.csv]

Phenotype	Estimate	StdErr	PValue	Fdr
Height_at_4_Week	1.37016202798474	0.0359041203996235	0	0
Height_at_6_Week	1.16584834671773	0.0288732902603622	0	0
Adult_Plant_Height	0.928723260276508	0.0140695376642859	0	0
Flower_Time	0.935775331774852	0.0064691508342782	0	0
Silk_Time	0.936401464811165	0.00604629673573369	0	0
5th_Leaf_Length	0.957012390012596	0.0110525046724435	0	0
5th_Leaf_Width	1.01887084578573	0.0113721084955109	0	0
Tassel_Branch	0.979132425941361	0.022522696117883	0	0
Ear_Length	0.952080315384373	0.0118702172373005	0	0
