# Supplementary material for: Inbreeding Depression in Genotypically Matched Diploid and Tetraploid Maize
Source: Front Genet. 2020 Nov 30;11:564928. doi: 10.3389/fgene.2020.564928 (PMC7734256; doi:10.3389/fgene.2020.564928)
Supplement: Supplementary file 4 [file Data_Sheet_4.ZIP › yao_etal_2020/2009/result/q1/A188.Oh43_coefs_field_1.csv]

	Estimate	StdError	PValue	Fdr
Height_at_4_Week	-0.0372992638954343	0.0163813366791666	0.0630643270350356	0.28378947165766
Height_at_6_Week	-0.0133673004774525	0.0163067447003091	0.443700604378414	0.66555090656762
Adult_Plant_Height	-0.01737048286239	0.0149880980735079	0.290512349715541	0.522922229487974
Flower_Time	0.00130294043058358	0.00863664821417083	0.885028919129797	0.895605461328221
Silk_Time	-0.00118259417618303	0.00863983116663634	0.895605461328221	0.895605461328221
5th_Leaf_Length	0.0185190926694259	0.0114914096875042	0.1581840414352	0.4745521243056
5th_Leaf_Width	-0.0110942439941119	0.00854672163662526	0.241925670131744	0.522922229487974
Tassel_Branch	-0.0586751879691115	0.0126647042233973	0.00356660029456128	0.0320994026510515
Ear_Length	-0.00689862785253881	0.0154478844360451	0.6708485080054	0.862519510292658
