# Supplementary material for: Inbreeding Depression in Genotypically Matched Diploid and Tetraploid Maize
Source: Front Genet. 2020 Nov 30;11:564928. doi: 10.3389/fgene.2020.564928 (PMC7734256; doi:10.3389/fgene.2020.564928)
Supplement: Supplementary file 4 [file Data_Sheet_4.ZIP › yao_etal_2020/2009/result/q1/A188.Oh43_coefs_field_3.csv]

	Estimate	StdError	PValue	Fdr
Height_at_4_Week	0.0042405818219201	0.020789342920244	0.845112871775126	0.950751980747017
Height_at_6_Week	0.0180632594041172	0.0211275342646381	0.425388094972808	0.678033768309406
Adult_Plant_Height	0.00063585125007084	0.0138925002826136	0.964979373715195	0.964979373715195
Flower_Time	-0.00875340717910443	0.00470104463836867	0.111911021656823	0.503599597455702
Silk_Time	-0.00655642237105282	0.00536409538567879	0.267435234423221	0.601729277452247
5th_Leaf_Length	0.00924875200447582	0.0115022461909491	0.45202251220627	0.678033768309406
5th_Leaf_Width	-0.0113614120270512	0.00776337771164028	0.193671565993081	0.581014697979242
Tassel_Branch	-0.0456591710910904	0.0175156979824091	0.0402952888246322	0.36265759942169
Ear_Length	-0.00547699707572823	0.0101105060380052	0.607529823919855	0.781109773611242
