# Supplementary material for: Inbreeding Depression in Genotypically Matched Diploid and Tetraploid Maize
Source: Front Genet. 2020 Nov 30;11:564928. doi: 10.3389/fgene.2020.564928 (PMC7734256; doi:10.3389/fgene.2020.564928)
Supplement: Supplementary file 4 [file Data_Sheet_4.ZIP › yao_etal_2020/2009/result/q1/A188.Oh43_coefs_field_2.csv]

	Estimate	StdError	PValue	Fdr
Height_at_4_Week	0.0132792693238615	0.0155241249655414	0.425166635927683	0.673084519737987
Height_at_6_Week	0.0138991414731014	0.0205240878037757	0.523510182018434	0.673084519737987
Adult_Plant_Height	0.00081701295906127	0.0111451514709194	0.943944900628697	0.943944900628697
Flower_Time	-0.0118446323728388	0.00330695125116297	0.0116187733500516	0.0724584318344807
Silk_Time	-0.0136573352081996	0.00411971493944894	0.0161018737409957	0.0724584318344807
5th_Leaf_Length	0.00745681465018934	0.0107773298845898	0.514869527368553	0.673084519737987
5th_Leaf_Width	-0.00623234098891465	0.00884397223047721	0.507415285580357	0.673084519737987
Tassel_Branch	-0.024963132402308	0.029000126601913	0.422410973205825	0.673084519737987
Ear_Length	-0.00711845228481139	0.0145304403875518	0.641601226237605	0.721801379517305
