# Supplementary material for: Inbreeding Depression in Genotypically Matched Diploid and Tetraploid Maize
Source: Front Genet. 2020 Nov 30;11:564928. doi: 10.3389/fgene.2020.564928 (PMC7734256; doi:10.3389/fgene.2020.564928)
Supplement: Supplementary file 4 [file Data_Sheet_4.ZIP › yao_etal_2020/2009/result/q1/W22.B73_coefs_field_2.csv]

	Estimate	StdError	PValue	Fdr
Height_at_4_Week	0.0637965053220478	0.0269441698204911	0.0556930658569763	0.324256054864323
Height_at_6_Week	0.043183060474672	0.0313008161447757	0.216916678255731	0.488062526075394
Adult_Plant_Height	0.0314654196492789	0.0193160324142477	0.154440354385901	0.463321063157704
Flower_Time	0.000538622448733853	0.00505071725181203	0.918548693541911	0.994225529346922
Silk_Time	-0.000620038383950562	0.00578338498342433	0.918117156677326	0.994225529346922
5th_Leaf_Length	0.0189569309884085	0.00869566232894857	0.0720569010809606	0.324256054864323
5th_Leaf_Width	0.0085132059180173	0.00877527296615545	0.369445196593887	0.665001353868997
Tassel_Branch	-0.000138812825533461	0.0184008657582485	0.994225529346922	0.994225529346922
Ear_Length	0.0063587319232943	0.0120861409267415	0.61767771062754	0.92651656594131
