# Supplementary material for: Inbreeding Depression in Genotypically Matched Diploid and Tetraploid Maize
Source: Front Genet. 2020 Nov 30;11:564928. doi: 10.3389/fgene.2020.564928 (PMC7734256; doi:10.3389/fgene.2020.564928)
Supplement: Supplementary file 4 [file Data_Sheet_4.ZIP › yao_etal_2020/2009/result/q1/Oh43.A188.W22.B73_coefs_field_1.csv]

	Estimate	StdError	PValue	Fdr
Height_at_4_Week	0.00391370439763944	0.0184500276742026	0.839032371554409	0.906372872275592
Height_at_6_Week	0.00179352252380333	0.0146205074030011	0.906372872275592	0.906372872275592
Adult_Plant_Height	-0.0147295830159925	0.0157445244179675	0.385618938207718	0.867642610967365
Flower_Time	-0.00532379342128924	0.00907111223411995	0.578672064677584	0.868008097016376
Silk_Time	-0.0107668470801162	0.00937971619889366	0.294714652562249	0.867642610967365
5th_Leaf_Length	-0.00334196253154864	0.0167886095881972	0.848789089097117	0.906372872275592
5th_Leaf_Width	0.0206900716098954	0.0140061535474796	0.190086403516026	0.855388815822118
Tassel_Branch	-0.0734976851200976	0.0240871979134081	0.0224738968588536	0.202265071729682
Ear_Length	-0.0143305403887005	0.0192442134941216	0.484607103845165	0.868008097016376
