# Supplementary material for: Inbreeding Depression in Genotypically Matched Diploid and Tetraploid Maize
Source: Front Genet. 2020 Nov 30;11:564928. doi: 10.3389/fgene.2020.564928 (PMC7734256; doi:10.3389/fgene.2020.564928)
Supplement: Supplementary file 4 [file Data_Sheet_4.ZIP › yao_etal_2020/2009/result/q1/W22.B73_coefs_field_3.csv]

	Estimate	StdError	PValue	Fdr
Height_at_4_Week	0.0933113474707545	0.0413508908856645	0.0648526696503931	0.334191231507972
Height_at_6_Week	0.0685669258728506	0.0348672001174995	0.0968165941095611	0.334191231507972
Adult_Plant_Height	0.0322600841864344	0.0172945371821914	0.111397077169324	0.334191231507972
Flower_Time	-0.0084968640530171	0.00684955048647864	0.261096589883997	0.488482337833939
Silk_Time	-0.00849205224462319	0.00793456587361778	0.325654891889292	0.488482337833939
5th_Leaf_Length	0.0107070863701795	0.0126125869916886	0.428489432051954	0.550914984066798
5th_Leaf_Width	0.00635212104145545	0.0110219602366249	0.585356377379138	0.585356377379138
Tassel_Branch	0.0236793614967922	0.0217718622563118	0.318513963390697	0.488482337833939
Ear_Length	0.00789654998448261	0.0126237173907306	0.554652796695959	0.585356377379138
