# Supplementary material for: Inbreeding Depression in Genotypically Matched Diploid and Tetraploid Maize
Source: Front Genet. 2020 Nov 30;11:564928. doi: 10.3389/fgene.2020.564928 (PMC7734256; doi:10.3389/fgene.2020.564928)
Supplement: Supplementary file 4 [file Data_Sheet_4.ZIP › yao_etal_2020/2009/result/q1/Oh43.A188.W22.B73_coefs_field_2.csv]

	Estimate	StdError	PValue	Fdr
Height_at_4_Week	0.0248346672366247	0.0103445383019151	0.0532403263003033	0.206586688976863
Height_at_6_Week	0.020543002617299	0.0151731447960041	0.224537869307828	0.336806803961742
Adult_Plant_Height	0.00912635655438554	0.0155862977551765	0.579527568241343	0.606335780286136
Flower_Time	-0.00722430613770042	0.00449956094153248	0.159493831647556	0.287088896965601
Silk_Time	-0.00871349565002323	0.0043463623401395	0.0918163062119392	0.206586688976863
5th_Leaf_Length	0.00819198991796057	0.0150710470240711	0.606335780286136	0.606335780286136
5th_Leaf_Width	0.0249354924890738	0.0116662226662993	0.0764232902868983	0.206586688976863
Tassel_Branch	-0.0740246203565536	0.0222400493673649	0.0158374022943424	0.142536620649082
Ear_Length	-0.0193179452103198	0.0176332858108012	0.315295795405025	0.405380308377889
