# Supplementary material for: Inbreeding Depression in Genotypically Matched Diploid and Tetraploid Maize
Source: Front Genet. 2020 Nov 30;11:564928. doi: 10.3389/fgene.2020.564928 (PMC7734256; doi:10.3389/fgene.2020.564928)
Supplement: Supplementary file 4 [file Data_Sheet_4.ZIP › yao_etal_2020/2009/result/q1/W22.B73_coefs_field_1.csv]

	Estimate	StdError	PValue	Fdr
Height_at_4_Week	0.00173129332932133	0.0368855061438646	0.964086761783441	0.964086761783441
Height_at_6_Week	0.0316459705195994	0.0208837685017427	0.18046656851841	0.498684560972827
Adult_Plant_Height	0.0283231570990675	0.0116418239281297	0.0509625110421005	0.229331299689452
Flower_Time	-0.00711205787080248	0.00594975533526712	0.277046978318237	0.498684560972827
Silk_Time	-0.00455951851839718	0.00693882500311694	0.535492317822862	0.688490122915109
5th_Leaf_Length	0.0175388712569335	0.00711926563768297	0.0488815589518262	0.229331299689452
5th_Leaf_Width	0.00227629294286856	0.0114622930014142	0.849141908840633	0.955284647445712
Tassel_Branch	0.025337407140126	0.0191506305022533	0.234000255176245	0.498684560972827
Ear_Length	-0.0100631842736576	0.0150358010480589	0.528214313495991	0.688490122915109
