# Supplementary material for: Inbreeding Depression in Genotypically Matched Diploid and Tetraploid Maize
Source: Front Genet. 2020 Nov 30;11:564928. doi: 10.3389/fgene.2020.564928 (PMC7734256; doi:10.3389/fgene.2020.564928)
Supplement: Supplementary file 4 [file Data_Sheet_4.ZIP › yao_etal_2020/2009/result/q1/Oh43.A188.W22.B73_coefs_field_3.csv]

	Estimate	StdError	PValue	Fdr
Height_at_4_Week	0.00352715401434655	0.0110353268238995	0.760089685271415	0.906176894381168
Height_at_6_Week	-0.00397212494025426	0.00764085172747228	0.621779892377266	0.906176894381168
Adult_Plant_Height	0.00646640784428377	0.0144867286738897	0.670989540880502	0.906176894381168
Flower_Time	-0.000802913388954404	0.00491755262230489	0.875662610712577	0.906176894381168
Silk_Time	-0.00215997885624885	0.00523210491576529	0.694076645504933	0.906176894381168
5th_Leaf_Length	-0.0020073112173493	0.0163288981910527	0.906176894381168	0.906176894381168
5th_Leaf_Width	0.0131586659395406	0.0116583702494637	0.302127407648031	0.906176894381168
Tassel_Branch	-0.0439098644090443	0.0194722248991439	0.0649930959356048	0.584937863420444
Ear_Length	-0.0277139616238065	0.0183975262637041	0.182681129756531	0.82206508390439
