# Supplementary material for: Inbreeding Depression in Genotypically Matched Diploid and Tetraploid Maize
Source: Front Genet. 2020 Nov 30;11:564928. doi: 10.3389/fgene.2020.564928 (PMC7734256; doi:10.3389/fgene.2020.564928)
Supplement: Supplementary file 4 [file Data_Sheet_4.ZIP › yao_etal_2020/2009/result/q7/W22.B73_S7vsRest_field_2.csv]

	FDR.2n.S7	FDR.4n.S7
Height_at_4_Week	0.226241084552444	0.694849125995572
Height_at_6_Week	0.250439714366956	0.99854976680465
Adult_Plant_Height	0.111312802006537	0.73810016606566
Flower_Time	0.567348049801472	0.694849125995572
Silk_Time	0.30343424984974	0.645067804823401
5th_Leaf_Length	0.620651841583612	0.396008351861142
5th_Leaf_Width	0.215787450589159	0.694849125995572
Tassel_Branch	0.0995994864442256	0.0983420795526389
Ear_Length	0.0566652540852504	0.0983420795526389
