# Supplementary material for: Inbreeding Depression in Genotypically Matched Diploid and Tetraploid Maize
Source: Front Genet. 2020 Nov 30;11:564928. doi: 10.3389/fgene.2020.564928 (PMC7734256; doi:10.3389/fgene.2020.564928)
Supplement: Supplementary file 4 [file Data_Sheet_4.ZIP › yao_etal_2020/2009/result/q7/W22.B73_S7vsRest_field_3.csv]

	FDR.2n.S7	FDR.4n.S7
Height_at_4_Week	0.25923125016432	0.840334478579173
Height_at_6_Week	0.25923125016432	0.840334478579173
Adult_Plant_Height	0.0774409408660363	0.840334478579173
Flower_Time	0.68800860790165	0.840334478579173
Silk_Time	0.25923125016432	0.872604719736039
5th_Leaf_Length	0.9556927820533	0.840334478579173
5th_Leaf_Width	0.232951125768605	0.840334478579173
Tassel_Branch	0.742691742491064	0.840334478579173
Ear_Length	0.0774409408660363	0.315402423135401
