# Supplementary material for: Inbreeding Depression in Genotypically Matched Diploid and Tetraploid Maize
Source: Front Genet. 2020 Nov 30;11:564928. doi: 10.3389/fgene.2020.564928 (PMC7734256; doi:10.3389/fgene.2020.564928)
Supplement: Supplementary file 4 [file Data_Sheet_4.ZIP › yao_etal_2020/2009/result/q7/W22.B73_S7vsRest_field_1.csv]

	FDR.2n.S7	FDR.4n.S7
Height_at_4_Week	0.546640766592286	0.999981674482273
Height_at_6_Week	0.312457739327151	0.999981674482273
Adult_Plant_Height	0.0477081700504239	0.775649009318666
Flower_Time	0.343536597521935	0.999981674482273
Silk_Time	0.343536597521935	0.999981674482273
5th_Leaf_Length	0.343536597521935	0.636241874085539
5th_Leaf_Width	0.145001650358837	0.206191145646679
Tassel_Branch	0.343536597521935	0.999981674482273
Ear_Length	0.152640395321878	0.144477407004024
