# Supplementary material for: Inbreeding Depression in Genotypically Matched Diploid and Tetraploid Maize
Source: Front Genet. 2020 Nov 30;11:564928. doi: 10.3389/fgene.2020.564928 (PMC7734256; doi:10.3389/fgene.2020.564928)
Supplement: Supplementary file 4 [file Data_Sheet_4.ZIP › yao_etal_2020/2009/result/q7/Oh43.A188.W22.B73_S7vsRest_field_3.csv]

	FDR.2n.S7	FDR.4n.S7
Height_at_4_Week	0.00221037006508806	0.00308133817208983
Height_at_6_Week	0.00172105516770349	0.00110823269855109
Adult_Plant_Height	0.206596594093131	0.459220670649492
Flower_Time	0.0300554197264014	0.0232885078275235
Silk_Time	0.0336391413331477	0.0447963361214202
5th_Leaf_Length	0.609310997929375	0.509300606685223
5th_Leaf_Width	0.0658469984219808	0.376409622973964
Tassel_Branch	0.197605356500031	0.0110137742722406
Ear_Length	0.197605356500031	0.0224430149650852
