# Supplementary material for: Inbreeding Depression in Genotypically Matched Diploid and Tetraploid Maize
Source: Front Genet. 2020 Nov 30;11:564928. doi: 10.3389/fgene.2020.564928 (PMC7734256; doi:10.3389/fgene.2020.564928)
Supplement: Supplementary file 4 [file Data_Sheet_4.ZIP › yao_etal_2020/2009/result/q7/Oh43.A188.W22.B73_S7vsRest_field_2.csv]

	FDR.2n.S7	FDR.4n.S7
Height_at_4_Week	0.00477661973518628	0.0281377563747447
Height_at_6_Week	0.00477661973518628	0.0271643688317325
Adult_Plant_Height	0.0358714172405223	0.10147334700805
Flower_Time	0.00742351963878332	0.0597070070405216
Silk_Time	0.00742351963878332	0.106532864206967
5th_Leaf_Length	0.189380905136804	0.499042293108589
5th_Leaf_Width	0.0207570135040754	0.499042293108589
Tassel_Branch	0.815729826802054	0.0271643688317325
Ear_Length	0.0826659829940215	0.0281377563747447
