# Supplementary material for: Inbreeding Depression in Genotypically Matched Diploid and Tetraploid Maize
Source: Front Genet. 2020 Nov 30;11:564928. doi: 10.3389/fgene.2020.564928 (PMC7734256; doi:10.3389/fgene.2020.564928)
Supplement: Supplementary file 4 [file Data_Sheet_4.ZIP › yao_etal_2020/2009/result/q7/Oh43.A188.W22.B73_S7vsRest_field_1.csv]

	FDR.2n.S7	FDR.4n.S7
Height_at_4_Week	0.0762035635753671	0.107375853953372
Height_at_6_Week	0.0762035635753671	0.107375853953372
Adult_Plant_Height	0.469975169777491	0.147984337363627
Flower_Time	0.0762035635753671	0.147984337363627
Silk_Time	0.0762851571653659	0.394142141353772
5th_Leaf_Length	0.339203023258523	0.269846472274602
5th_Leaf_Width	0.0762035635753671	0.476470848941328
Tassel_Branch	0.306210948405177	0.147984337363627
Ear_Length	0.133167332549615	0.107375853953372
