# Supplementary material for: Inbreeding Depression in Genotypically Matched Diploid and Tetraploid Maize
Source: Front Genet. 2020 Nov 30;11:564928. doi: 10.3389/fgene.2020.564928 (PMC7734256; doi:10.3389/fgene.2020.564928)
Supplement: Supplementary file 4 [file Data_Sheet_4.ZIP › yao_etal_2020/2009/result/q7/A188.Oh43_S7vsRest_field_2.csv]

	FDR.2n.S7	FDR.4n.S7
Height_at_4_Week	0.0160044962274575	0.0416556422785088
Height_at_6_Week	0.0160044962274575	0.0416556422785088
Adult_Plant_Height	0.0459730904968446	0.0513777092258025
Flower_Time	0.00086738342748105	0.0348074155138761
Silk_Time	0.00144138214247441	0.0416556422785088
5th_Leaf_Length	0.0459730904968446	0.132541351252088
5th_Leaf_Width	0.0431448008075781	0.0350087475055769
Tassel_Branch	0.592086724617551	0.132541351252088
Ear_Length	0.0749563778604764	0.0416556422785088
