# Supplementary material for: Inbreeding Depression in Genotypically Matched Diploid and Tetraploid Maize
Source: Front Genet. 2020 Nov 30;11:564928. doi: 10.3389/fgene.2020.564928 (PMC7734256; doi:10.3389/fgene.2020.564928)
Supplement: Supplementary file 4 [file Data_Sheet_4.ZIP › yao_etal_2020/2009/result/q7/A188.Oh43_S7vsRest_field_3.csv]

	FDR.2n.S7	FDR.4n.S7
Height_at_4_Week	0.00983368409853944	0.0200983916824583
Height_at_6_Week	0.00983368409853944	0.0235651113424923
Adult_Plant_Height	0.142581499158506	0.135957985358008
Flower_Time	0.00983368409853944	0.0235651113424923
Silk_Time	0.00983368409853944	0.0235651113424923
5th_Leaf_Length	0.254056664277801	0.784765774304762
5th_Leaf_Width	0.0934969024926975	0.0200983916824583
Tassel_Branch	0.588768543510698	0.0200983916824583
Ear_Length	0.0841644192088285	0.0235651113424923
