# Supplementary material for: Inbreeding Depression in Genotypically Matched Diploid and Tetraploid Maize
Source: Front Genet. 2020 Nov 30;11:564928. doi: 10.3389/fgene.2020.564928 (PMC7734256; doi:10.3389/fgene.2020.564928)
Supplement: Supplementary file 4 [file Data_Sheet_4.ZIP › yao_etal_2020/2009/result/q7/A188.Oh43_S7vsRest_field_1.csv]

	FDR.2n.S7	FDR.4n.S7
Height_at_4_Week	0.135719944238481	0.0143487310773675
Height_at_6_Week	0.0480734607562252	0.0143487310773675
Adult_Plant_Height	0.643146920701411	0.10918093898377
Flower_Time	0.0191426503716083	0.0143487310773675
Silk_Time	0.0191426503716083	0.0143487310773675
5th_Leaf_Length	0.0480734607562252	0.439783276204424
5th_Leaf_Width	0.106353324989937	0.0143487310773675
Tassel_Branch	0.0191426503716083	0.38272738090012
Ear_Length	0.135719944238481	0.0790480245245178
