# Supplementary material for: Inbreeding Depression in Genotypically Matched Diploid and Tetraploid Maize
Source: Front Genet. 2020 Nov 30;11:564928. doi: 10.3389/fgene.2020.564928 (PMC7734256; doi:10.3389/fgene.2020.564928)
Supplement: Supplementary file 4 [file Data_Sheet_4.ZIP › yao_etal_2020/2009/result/q2/2n_coefs_Field3.csv]

	Estimate	StdError	PValue	Phenotype	Fdr
A188/Oh43	-0.0196011887922045	0.0307835122351208	0.527747647189496	Height_at_4_Week	0.990590552682434
A188/W22	0.0143897149486752	0.0307835122351208	0.642595164487185	Height_at_4_Week	0.990590552682434
B73/A188	-0.0146666483134237	0.0307835122351208	0.636226851133656	Height_at_4_Week	0.990590552682434
B73/Oh43	-0.0268804605311373	0.0307835122351208	0.387514112582805	Height_at_4_Week	0.990590552682434
B73/W22	0.00593382066451434	0.0307835122351209	0.848076250925136	Height_at_4_Week	0.990590552682434
B73/W22xA188/Oh43	-0.0415593660932231	0.0307835122351208	0.184230193256131	Height_at_4_Week	0.990590552682434
Oh43/A188	-0.0340370010164937	0.0307835122351208	0.275154543403707	Height_at_4_Week	0.990590552682434
Oh43/A188/W22/B73	-0.00424286040141418	0.0307835122351209	0.891034245015942	Height_at_4_Week	0.990590552682434
Oh43/B73	-0.0147748291573426	0.0307835122351208	0.633746653893426	Height_at_4_Week	0.990590552682434
Oh43/W22	-0.0165890387917781	0.0307835122351208	0.592805413635695	Height_at_4_Week	0.990590552682434
W22/A188	-0.0103849375149088	0.0307835122351208	0.737530347609487	Height_at_4_Week	0.990590552682434
W22/B73	-0.00200924257839138	0.0307835122351208	0.948268649034625	Height_at_4_Week	0.990590552682434
W22/Oh43	-0.0130428596901548	0.0307835122351209	0.673949412167666	Height_at_4_Week	0.990590552682434
A188/Oh431	-0.0105552327128271	0.026343882776085	0.690693273213025	Height_at_6_Week	0.990590552682434
A188/W221	0.014820408326428	0.026343882776085	0.57671506267878	Height_at_6_Week	0.990590552682434
B73/A1881	0.00243128243096436	0.026343882776085	0.926906281518421	Height_at_6_Week	0.990590552682434
B73/Oh431	-0.00714164415527144	0.026343882776085	0.787647408035067	Height_at_6_Week	0.990590552682434
B73/W221	0.00993583320441076	0.0263438827760851	0.707954495030185	Height_at_6_Week	0.990590552682434
B73/W22xA188/Oh431	-0.0193908949861619	0.026343882776085	0.46578049451074	Height_at_6_Week	0.990590552682434
Oh43/A1881	-0.0097987669509344	0.026343882776085	0.711795703443576	Height_at_6_Week	0.990590552682434
Oh43/A188/W22/B731	0.0160606748784199	0.0263438827760851	0.545374816356952	Height_at_6_Week	0.990590552682434
Oh43/B731	0.00477583387163678	0.026343882776085	0.857013460927968	Height_at_6_Week	0.990590552682434
Oh43/W221	0.00774329323468565	0.026343882776085	0.770258077855134	Height_at_6_Week	0.990590552682434
W22/A1881	0.0013696304973889	0.026343882776085	0.958782790638218	Height_at_6_Week	0.990590552682434
W22/B731	0.0143181985249205	0.026343882776085	0.589651218265879	Height_at_6_Week	0.990590552682434
W22/Oh431	0.0156013505850588	0.0263438827760851	0.556878850648161	Height_at_6_Week	0.990590552682434
A188/Oh432	0.00974048233743182	0.0152874001496048	0.527480305836362	Adult_Plant_Height	0.990590552682434
A188/W222	0.00149083091783017	0.0152874001496048	0.922777168607176	Adult_Plant_Height	0.990590552682434
B73/A1882	-0.00199222810740888	0.0152874001496048	0.896936774408169	Adult_Plant_Height	0.990590552682434
B73/Oh432	0.016713925802225	0.0152874001496048	0.280487328463336	Adult_Plant_Height	0.990590552682434
B73/W222	0.00709676124730513	0.0152874001496048	0.644885412527447	Adult_Plant_Height	0.990590552682434
B73/W22xA188/Oh432	-0.00800132991227302	0.0152874001496048	0.603451037426419	Adult_Plant_Height	0.990590552682434
Oh43/A1882	-0.0135389922377299	0.0152874001496048	0.380859183824727	Adult_Plant_Height	0.990590552682434
Oh43/A188/W22/B732	0.0126654449560328	0.0152874001496048	0.412076997353537	Adult_Plant_Height	0.990590552682434
Oh43/B732	-0.000871803030351571	0.0152874001496048	0.954793694388951	Adult_Plant_Height	0.990590552682434
Oh43/W222	0.00635006483205557	0.0152874001496048	0.679978997196373	Adult_Plant_Height	0.990590552682434
W22/A1882	0.000291488227180627	0.0152874001496048	0.98487777610813	Adult_Plant_Height	0.993368101764234
W22/B732	-0.0139312828012204	0.0152874001496048	0.367342549225747	Adult_Plant_Height	0.990590552682434
W22/Oh432	-0.00328254936184545	0.0152874001496048	0.831022843799425	Adult_Plant_Height	0.990590552682434
A188/Oh433	0.0063763099513419	0.00598182362306375	0.292536892946459	Flower_Time	0.990590552682434
A188/W223	-0.00256054674335659	0.00598182362306375	0.670798526034292	Flower_Time	0.990590552682434
B73/A1883	-0.00455893490718755	0.00598182362306375	0.450240599161354	Flower_Time	0.990590552682434
B73/Oh433	0.00311256560152687	0.00598182362306375	0.605560789997061	Flower_Time	0.990590552682434
B73/W223	-0.00636979990815665	0.00598182362306375	0.293023419147947	Flower_Time	0.990590552682434
B73/W22xA188/Oh433	0.0100561659848484	0.00598182362306375	0.100162582026256	Flower_Time	0.990590552682434
Oh43/A1883	0.00469630996691491	0.00598182362306375	0.43680327467837	Flower_Time	0.990590552682434
Oh43/A188/W22/B733	-0.000320747381716359	0.00598182362306375	0.957491897674249	Flower_Time	0.990590552682434
Oh43/B733	0.00111284847369412	0.00598182362306375	0.853310337029644	Flower_Time	0.990590552682434
Oh43/W223	-0.00169472596195064	0.00598182362306375	0.77832905342638	Flower_Time	0.990590552682434
W22/A1883	0.00155357216214793	0.00598182362306375	0.796352168657583	Flower_Time	0.990590552682434
W22/B733	-0.0100619973299572	0.00598182362306375	0.0999720888434851	Flower_Time	0.990590552682434
W22/Oh433	-0.00514607525856295	0.00598182362306375	0.394516110581436	Flower_Time	0.990590552682434
A188/Oh434	0.00512775720318699	0.00682938339562944	0.456936778962731	Silk_Time	0.990590552682434
A188/W224	-0.00230512958680001	0.00682938339562944	0.737397707053913	Silk_Time	0.990590552682434
B73/A1884	-0.00516295716761943	0.00682938339562944	0.453873644299041	Silk_Time	0.990590552682434
B73/Oh434	0.00553593522723916	0.00682938339562944	0.42216189195986	Silk_Time	0.990590552682434
B73/W224	-0.00778492363541649	0.00682938339562944	0.260780515238226	Silk_Time	0.990590552682434
B73/W22xA188/Oh434	0.00392184900661187	0.00682938339562944	0.568854231008169	Silk_Time	0.990590552682434
Oh43/A1884	0.0104036547263806	0.00682938339562944	0.135161817963086	Silk_Time	0.990590552682434
Oh43/A188/W22/B734	-0.00207108040842401	0.00682938339562944	0.763188680126235	Silk_Time	0.990590552682434
Oh43/B734	0.000821981714470382	0.00682938339562944	0.904772249633247	Silk_Time	0.990590552682434
Oh43/W224	0.000365005567811883	0.00682938339562944	0.957629696410516	Silk_Time	0.990590552682434
W22/A1884	-0.00225620444862308	0.00682938339562944	0.742764866701515	Silk_Time	0.990590552682434
W22/B734	-0.00541730442380385	0.00682938339562944	0.432099593044978	Silk_Time	0.990590552682434
W22/Oh434	-0.00608447253206353	0.00682938339562944	0.378044584619569	Silk_Time	0.990590552682434
A188/Oh435	-0.00269890102318272	0.0118432980306265	0.820842025612937	5th_Leaf_Length	0.990590552682434
A188/W225	-0.00808595561174195	0.0118432980306265	0.498516611582188	5th_Leaf_Length	0.990590552682434
B73/A1885	-0.0176184028861793	0.0118432980306265	0.144319399327274	5th_Leaf_Length	0.990590552682434
B73/Oh435	-0.015283060922941	0.0118432980306265	0.20395725590389	5th_Leaf_Length	0.990590552682434
B73/W225	-0.0266065738831809	0.0118432980306265	0.0299844033434345	5th_Leaf_Length	0.792428140683077
B73/W22xA188/Oh435	-0.00278439332084958	0.0118432980306265	0.815271420049071	5th_Leaf_Length	0.990590552682434
Oh43/A1885	-0.0060863470992806	0.0118432980306265	0.610010763059095	5th_Leaf_Length	0.990590552682434
Oh43/A188/W22/B735	0.00099469469207381	0.0118432980306265	0.933465040236443	5th_Leaf_Length	0.990590552682434
Oh43/B735	-0.0113195955645327	0.0118432980306265	0.344652324081914	5th_Leaf_Length	0.990590552682434
Oh43/W225	-0.0106002312071963	0.0118432980306265	0.375866402560978	5th_Leaf_Length	0.990590552682434
W22/A1885	-0.00632124749505221	0.0118432980306265	0.596334807327374	5th_Leaf_Length	0.990590552682434
W22/B735	0.00929963090279576	0.0118432980306265	0.43672999698105	5th_Leaf_Length	0.990590552682434
W22/Oh435	-0.0116371172934527	0.0118432980306265	0.331435433047896	5th_Leaf_Length	0.990590552682434
A188/Oh436	-0.012692871808502	0.00948012387848104	0.187807498621576	5th_Leaf_Width	0.990590552682434
A188/W226	-0.020793942906432	0.00948012387848104	0.0338644504565417	5th_Leaf_Width	0.792428140683077
B73/A1886	-0.031471065718231	0.00948012387848104	0.00187025454767857	5th_Leaf_Width	0.218819782078392
B73/Oh436	0.0120207209971409	0.00948012387848104	0.21178509018866	5th_Leaf_Width	0.990590552682434
B73/W226	-0.0127036660922771	0.00948012387848104	0.18744009230375	5th_Leaf_Width	0.990590552682434
B73/W22xA188/Oh436	0.00742037434788503	0.00948012387848104	0.438177087316424	5th_Leaf_Width	0.990590552682434
Oh43/A1886	-0.0104287176119316	0.00948012387848104	0.277570779810606	5th_Leaf_Width	0.990590552682434
Oh43/A188/W22/B736	-0.0237006413180382	0.00948012387848104	0.0164090065793514	5th_Leaf_Width	0.639951256594705
Oh43/B736	6.11228897859557e-05	0.00948012387848104	0.994886220413674	5th_Leaf_Width	0.994886220413674
Oh43/W226	-0.0109767374614976	0.00948012387848104	0.253459837991488	5th_Leaf_Width	0.990590552682434
W22/A1886	-0.0180098442968634	0.00948012387848104	0.0643470517604243	5th_Leaf_Width	0.990590552682434
W22/B736	-0.0177059887417792	0.00948012387848104	0.0687927322945677	5th_Leaf_Width	0.990590552682434
W22/Oh436	-0.010230380276833	0.00948012387848104	0.286683905891843	5th_Leaf_Width	0.990590552682434
A188/Oh437	0.00679598195720183	0.022740014582874	0.766523950771814	Tassel_Branch	0.990590552682434
A188/W227	-0.0466476549518073	0.022740014582874	0.0465039388056468	Tassel_Branch	0.906826806710113
B73/A1887	0.0202587120136299	0.022740014582874	0.378066722058538	Tassel_Branch	0.990590552682434
B73/Oh437	-0.0225149084200654	0.022740014582874	0.3277948486764	Tassel_Branch	0.990590552682434
B73/W227	0.00147641033071869	0.022740014582874	0.948541245081979	Tassel_Branch	0.990590552682434
B73/W22xA188/Oh437	-0.00385464538147116	0.022740014582874	0.866209830607663	Tassel_Branch	0.990590552682434
Oh43/A1887	-0.0667010921610599	0.022740014582874	0.00541387031978913	Tassel_Branch	0.316711413707664
Oh43/A188/W22/B737	-0.00968274234373571	0.022740014582874	0.672426340612301	Tassel_Branch	0.990590552682434
Oh43/B737	0.00591485851876617	0.022740014582874	0.7960514514285	Tassel_Branch	0.990590552682434
Oh43/W227	-0.00558442110098195	0.022740014582874	0.80720590436309	Tassel_Branch	0.990590552682434
W22/A1887	-0.0267825975040774	0.022740014582874	0.245517469273385	Tassel_Branch	0.990590552682434
W22/B737	0.00574565146822607	0.022740014582874	0.801758078276288	Tassel_Branch	0.990590552682434
W22/Oh437	-0.015525785907014	0.022740014582874	0.498512520656559	Tassel_Branch	0.990590552682434
A188/Oh438	0.0130637956959292	0.0169795975017934	0.44597214296019	Ear_Length	0.990590552682434
A188/W228	0.00490705778092968	0.0169795975017934	0.774005151270058	Ear_Length	0.990590552682434
B73/A1888	-0.0127404408057393	0.0169795975017934	0.457234148604065	Ear_Length	0.990590552682434
B73/Oh438	0.0034100850928	0.0169795975017934	0.8417975871966	Ear_Length	0.990590552682434
B73/W228	-0.0227620526487609	0.0169795975017934	0.18727200713446	Ear_Length	0.990590552682434
B73/W22xA188/Oh438	0.000745433807634415	0.0169795975017934	0.965190794921346	Ear_Length	0.990590552682434
Oh43/A1888	-0.0108963127465999	0.0169795975017934	0.524535770228834	Ear_Length	0.990590552682434
Oh43/A188/W22/B738	0.00640758912204138	0.0169795975017934	0.707798969996328	Ear_Length	0.990590552682434
Oh43/B738	-0.000763600341133511	0.0169795975017934	0.964343058408314	Ear_Length	0.990590552682434
Oh43/W228	0.0188803500622709	0.0169795975017934	0.272487048177197	Ear_Length	0.990590552682434
W22/A1888	0.000336551783185394	0.0169795975017934	0.984280069882227	Ear_Length	0.993368101764234
W22/B738	-0.00215288027398651	0.0169795975017934	0.899709959765449	Ear_Length	0.990590552682434
W22/Oh438	0.00183799834941504	0.0169795975017934	0.914314886527608	Ear_Length	0.990590552682434
