# Supplementary material for: Inbreeding Depression in Genotypically Matched Diploid and Tetraploid Maize
Source: Front Genet. 2020 Nov 30;11:564928. doi: 10.3389/fgene.2020.564928 (PMC7734256; doi:10.3389/fgene.2020.564928)
Supplement: Supplementary file 4 [file Data_Sheet_4.ZIP › yao_etal_2020/2009/result/q2/2n_coefs_Field2.csv]

	Estimate	StdError	PValue	Phenotype	Fdr
A188/Oh43	-0.0179534481171084	0.0198337936616269	0.370525687697691	Height_at_4_Week	0.932073915362183
A188/W22	-0.00484035028648361	0.0198337936616269	0.808383735645334	Height_at_4_Week	0.980754108943182
B73/A188	-3.97572944180964e-05	0.0198337936616269	0.998410114118556	Height_at_4_Week	0.998410114118556
B73/Oh43	-0.0162321322583274	0.0198337936616269	0.417743678283682	Height_at_4_Week	0.932073915362183
B73/W22	0.0120558036590833	0.0198337936616269	0.546565494608976	Height_at_4_Week	0.941110735476418
B73/W22xA188/Oh43	-0.00964720475177873	0.0198337936616269	0.629210390269127	Height_at_4_Week	0.980754108943182
Oh43/A188	-0.022167362629892	0.0198337936616269	0.27006641770406	Height_at_4_Week	0.932073915362183
Oh43/A188/W22/B73	-0.0213624322265918	0.0198337936616269	0.287595731303893	Height_at_4_Week	0.932073915362183
Oh43/B73	-0.0055162982565618	0.0198337936616269	0.782280123523458	Height_at_4_Week	0.980754108943182
Oh43/W22	-0.00103855297275779	0.0198337936616269	0.95848787783023	Height_at_4_Week	0.983711243036288
W22/A188	-0.0167740317496687	0.0198337936616269	0.402496115852589	Height_at_4_Week	0.932073915362183
W22/B73	-0.00892244323741113	0.0198337936616269	0.655124251901844	Height_at_4_Week	0.980754108943182
W22/Oh43	-0.0331993949014765	0.0198337936616269	0.101586786408325	Height_at_4_Week	0.932073915362183
A188/Oh431	-0.0175096703998798	0.0264724876206746	0.511949751420562	Height_at_6_Week	0.932073915362183
A188/W221	-0.0207348222711934	0.0264724876206746	0.437869470989914	Height_at_6_Week	0.932073915362183
B73/A1881	0.00305021516379085	0.0264724876206746	0.908818215539494	Height_at_6_Week	0.980754108943182
B73/Oh431	-0.00277129741178785	0.0264724876206746	0.917123359924605	Height_at_6_Week	0.980754108943182
B73/W221	0.0178247492067829	0.0264724876206746	0.504425205001651	Height_at_6_Week	0.932073915362183
B73/W22xA188/Oh431	-0.0112749130565298	0.0264724876206746	0.672347783426171	Height_at_6_Week	0.980754108943182
Oh43/A1881	-0.0287359731948543	0.0264724876206746	0.28389019132828	Height_at_6_Week	0.932073915362183
Oh43/A188/W22/B731	-0.0223865858540393	0.0264724876206746	0.402537539181177	Height_at_6_Week	0.932073915362183
Oh43/B731	-0.0201714389783733	0.0264724876206746	0.450331410880449	Height_at_6_Week	0.932073915362183
Oh43/W221	-0.00062890059950765	0.0264724876206746	0.98115914306371	Height_at_6_Week	0.998222780334383
W22/A1881	-0.018536073481273	0.0264724876206746	0.487662260204078	Height_at_6_Week	0.932073915362183
W22/B731	0.0048644120337768	0.0264724876206746	0.855091129565557	Height_at_6_Week	0.980754108943182
W22/Oh431	-0.0216170085207281	0.0264724876206746	0.418773943662059	Height_at_6_Week	0.932073915362183
A188/Oh432	0.0147384321445213	0.017057095338267	0.392460474882153	Adult_Plant_Height	0.932073915362183
A188/W222	0.00410294819816483	0.017057095338267	0.811080393407328	Adult_Plant_Height	0.980754108943182
B73/A1882	-0.00150463397060214	0.017057095338267	0.930127753819207	Adult_Plant_Height	0.980754108943182
B73/Oh432	0.0163637542413963	0.017057095338267	0.34287201525299	Adult_Plant_Height	0.932073915362183
B73/W222	0.0057716825246251	0.017057095338267	0.736766892946124	Adult_Plant_Height	0.980754108943182
B73/W22xA188/Oh432	-0.00450982071607358	0.017057095338267	0.792768265590068	Adult_Plant_Height	0.980754108943182
Oh43/A1882	-0.0175338738316013	0.017057095338267	0.309856367899266	Adult_Plant_Height	0.932073915362183
Oh43/A188/W22/B732	0.00124242305651821	0.017057095338267	0.94227995893901	Adult_Plant_Height	0.980754108943182
Oh43/B732	-0.00777128804086381	0.017057095338267	0.651021310989431	Adult_Plant_Height	0.980754108943182
Oh43/W222	0.00299372306324511	0.017057095338267	0.86152088707474	Adult_Plant_Height	0.980754108943182
W22/A1882	0.00503016250767482	0.017057095338267	0.769521994830452	Adult_Plant_Height	0.980754108943182
W22/B732	-0.00312120912716809	0.017057095338267	0.855689505112415	Adult_Plant_Height	0.980754108943182
W22/Oh432	-0.0124338359209111	0.017057095338267	0.470075418320372	Adult_Plant_Height	0.932073915362183
A188/Oh433	0.0115161944273199	0.00579761184880527	0.0535432496532082	Flower_Time	0.894937172775051
A188/W223	0.00198557216638931	0.00579761184880527	0.733696989831083	Flower_Time	0.980754108943182
B73/A1883	-0.00676871544255146	0.00579761184880527	0.249593734034671	Flower_Time	0.932073915362183
B73/Oh433	0.00638953136087898	0.00579761184880527	0.276695038241003	Flower_Time	0.932073915362183
B73/W223	-0.00606969928097711	0.00579761184880528	0.301119259089038	Flower_Time	0.932073915362183
B73/W22xA188/Oh433	0.00627980110479433	0.00579761184880527	0.284912220826551	Flower_Time	0.932073915362183
Oh43/A1883	0.00218410454046836	0.00579761184880527	0.708274732957756	Flower_Time	0.980754108943182
Oh43/A188/W22/B733	0.00506002547426491	0.00579761184880527	0.387746945235821	Flower_Time	0.932073915362183
Oh43/B733	0.00182510554458266	0.00579761184880527	0.754469910934401	Flower_Time	0.980754108943182
Oh43/W223	0.000386063226901708	0.00579761184880527	0.947224053936577	Flower_Time	0.980754108943182
W22/A1883	0.0042469271161949	0.00579761184880527	0.467913429493736	Flower_Time	0.932073915362183
W22/B733	-0.00851771201270974	0.00579761184880527	0.149236146398027	Flower_Time	0.932073915362183
W22/Oh433	0.00372940008617988	0.00579761184880527	0.52354908900138	Flower_Time	0.932073915362183
A188/Oh434	0.0114540998245073	0.00573364085564716	0.052252913771767	Silk_Time	0.894937172775051
A188/W224	0.0049432953271384	0.00573364085564716	0.393497537542064	Silk_Time	0.932073915362183
B73/A1884	-0.00731714384364194	0.00573364085564716	0.208904976678362	Silk_Time	0.932073915362183
B73/Oh434	0.00789630950142358	0.00573364085564716	0.175749685287933	Silk_Time	0.932073915362183
B73/W224	-0.00541968393935711	0.00573364085564716	0.349941308201453	Silk_Time	0.932073915362183
B73/W22xA188/Oh434	0.000571802873527053	0.00573364085564716	0.921035008798294	Silk_Time	0.980754108943182
Oh43/A1884	0.00674226861532306	0.00573364085564716	0.24625186097068	Silk_Time	0.932073915362183
Oh43/A188/W22/B734	0.00377155920354907	0.00573364085564716	0.51425931427143	Silk_Time	0.932073915362183
Oh43/B734	0.00156472110023795	0.00573364085564716	0.78626606092277	Silk_Time	0.980754108943182
Oh43/W224	5.69658258695931e-05	0.00573364085564716	0.992119898413532	Silk_Time	0.998410114118556
W22/A1884	0.00170843077871573	0.00573364085564716	0.76719807055911	Silk_Time	0.980754108943182
W22/B734	-0.00561325608734657	0.00573364085564716	0.33318389518184	Silk_Time	0.932073915362183
W22/Oh434	0.00198481357836115	0.00573364085564716	0.730943271628162	Silk_Time	0.980754108943182
A188/Oh435	-0.0111562336489303	0.0127318160717233	0.385879276971606	5th_Leaf_Length	0.932073915362183
A188/W225	0.00104414401313585	0.0127318160717233	0.935027870345079	5th_Leaf_Length	0.980754108943182
B73/A1885	-0.0172989336900504	0.0127318160717233	0.181489086515701	5th_Leaf_Length	0.932073915362183
B73/Oh435	-0.0106646908033872	0.0127318160717233	0.406973872703675	5th_Leaf_Length	0.932073915362183
B73/W225	-0.0312315813662671	0.0127318160717233	0.018399321622784	5th_Leaf_Length	0.538180157466433
B73/W22xA188/Oh435	0.00570202394181973	0.0127318160717233	0.656558570107484	5th_Leaf_Length	0.980754108943182
Oh43/A1885	-0.0194970620890363	0.0127318160717233	0.133177382555225	5th_Leaf_Length	0.932073915362183
Oh43/A188/W22/B735	-0.00814566151198653	0.0127318160717233	0.525785285588924	5th_Leaf_Length	0.932073915362183
Oh43/B735	-0.0122498500965947	0.0127318160717233	0.341483844754896	5th_Leaf_Length	0.932073915362183
Oh43/W225	-0.0122947501275293	0.0127318160717233	0.339736398549806	5th_Leaf_Length	0.932073915362183
W22/A1885	-0.00418207045379319	0.0127318160717233	0.744185444796645	5th_Leaf_Length	0.980754108943182
W22/B735	0.0075108699006498	0.0127318160717233	0.558398785561748	5th_Leaf_Length	0.946850114648182
W22/Oh435	-0.0118980190486889	0.0127318160717233	0.355382507059866	5th_Leaf_Length	0.932073915362183
A188/Oh436	-0.0143504480097567	0.0103763541576209	0.173975089929704	5th_Leaf_Width	0.932073915362183
A188/W226	-0.0270949547959188	0.0103763541576209	0.0124570891984114	5th_Leaf_Width	0.538180157466433
B73/A1886	-0.0330341097557163	0.0103763541576209	0.00273886945855579	5th_Leaf_Width	0.320447726651027
B73/Oh436	0.0132434711285847	0.0103763541576209	0.208857727529196	5th_Leaf_Width	0.932073915362183
B73/W226	-0.00812443726965103	0.0103763541576209	0.438033948900475	5th_Leaf_Width	0.932073915362183
B73/W22xA188/Oh436	0.00181209680225469	0.0103763541576209	0.862203899454789	5th_Leaf_Width	0.980754108943182
Oh43/A1886	-0.0188940035992661	0.0103763541576209	0.0757557106995849	5th_Leaf_Width	0.932073915362183
Oh43/A188/W22/B736	-0.0265759573767349	0.0103763541576209	0.0141123865814576	5th_Leaf_Width	0.538180157466433
Oh43/B736	0.00342927082794714	0.0103763541576209	0.742673531191867	5th_Leaf_Width	0.980754108943182
Oh43/W226	-0.00419202421842937	0.0103763541576209	0.688264152209727	5th_Leaf_Width	0.980754108943182
W22/A1886	-0.0198529393757066	0.0103763541576209	0.0625443037991917	5th_Leaf_Width	0.914710443063179
W22/B736	-0.00740569166138088	0.0103763541576209	0.479354988401432	5th_Leaf_Width	0.932073915362183
W22/Oh436	-0.0040849505802492	0.0103763541576209	0.695809750665286	5th_Leaf_Width	0.980754108943182
A188/Oh437	0.00800048272682431	0.0195392593974959	0.684285248443561	Tassel_Branch	0.980754108943182
A188/W227	-0.021825696682938	0.0195392593974959	0.270336243402409	Tassel_Branch	0.932073915362183
B73/A1887	0.0128282719784238	0.0195392593974959	0.51505915414489	Tassel_Branch	0.932073915362183
B73/Oh437	-0.0213712037815573	0.0195392593974959	0.280295061854521	Tassel_Branch	0.932073915362183
B73/W227	0.00799932058699475	0.0195392593974959	0.684328550896222	Tassel_Branch	0.980754108943182
B73/W22xA188/Oh437	0.00338218918308082	0.0195392593974959	0.863406629127622	Tassel_Branch	0.980754108943182
Oh43/A1887	-0.0442845755872709	0.0195392593974959	0.0286368329184248	Tassel_Branch	0.670101890291141
Oh43/A188/W22/B737	0.0185162410677485	0.0195392593974959	0.348732090462912	Tassel_Branch	0.932073915362183
Oh43/B737	-0.0277407372139283	0.0195392593974959	0.163062652136547	Tassel_Branch	0.932073915362183
Oh43/W227	0.0164532540507297	0.0195392593974959	0.40452311970829	Tassel_Branch	0.932073915362183
W22/A1887	-0.0173005297060285	0.0195392593974959	0.380969363727559	Tassel_Branch	0.932073915362183
W22/B737	-0.0189221674948411	0.0195392593974959	0.338379623550606	Tassel_Branch	0.932073915362183
W22/Oh437	-0.0125244251194641	0.0195392593974959	0.525013053013336	Tassel_Branch	0.932073915362183
A188/Oh438	0.00988378658852704	0.0162769633281806	0.546970341986294	Ear_Length	0.941110735476418
A188/W228	0.00119242235345065	0.0162769633281806	0.941948373173419	Ear_Length	0.980754108943182
B73/A1888	-0.00683814138044449	0.0162769633281806	0.676545468618225	Ear_Length	0.980754108943182
B73/Oh438	0.0263980263899573	0.0162769633281806	0.112329673950706	Ear_Length	0.932073915362183
B73/W228	-0.0168168319932737	0.0162769633281807	0.307438158747386	Ear_Length	0.932073915362183
B73/W22xA188/Oh438	-0.00173335735270446	0.0162769633281806	0.915699477192896	Ear_Length	0.980754108943182
Oh43/A1888	-0.00624828200779527	0.0162769633281806	0.703009330262434	Ear_Length	0.980754108943182
Oh43/A188/W22/B738	0.00363211861255278	0.0162769633281807	0.824504621667181	Ear_Length	0.980754108943182
Oh43/B738	-0.00219879017420137	0.0162769633281806	0.893189196811571	Ear_Length	0.980754108943182
Oh43/W228	0.0139683289978854	0.0162769633281806	0.395672088125027	Ear_Length	0.932073915362183
W22/A1888	0.00774875447342511	0.0162769633281806	0.636501235155805	Ear_Length	0.980754108943182
W22/B738	-0.00267079659605782	0.0162769633281806	0.870451768029976	Ear_Length	0.980754108943182
W22/Oh438	0.00227934907963233	0.0162769633281807	0.889301530360656	Ear_Length	0.980754108943182
