# Supplementary material for: Inbreeding Depression in Genotypically Matched Diploid and Tetraploid Maize
Source: Front Genet. 2020 Nov 30;11:564928. doi: 10.3389/fgene.2020.564928 (PMC7734256; doi:10.3389/fgene.2020.564928)
Supplement: Supplementary file 4 [file Data_Sheet_4.ZIP › yao_etal_2020/2009/result/q2/2n_coefs_Field1.csv]

	Estimate	StdError	PValue	Phenotype	Fdr
A188/Oh43	-0.00631738598238812	0.0155541103089813	0.686690460945426	Height_at_4_Week	0.840512027299172
A188/W22	-0.0183460239041441	0.0155541103089813	0.244838636955125	Height_at_4_Week	0.720840457919415
B73/A188	-0.00785301790585887	0.0155541103089813	0.616279480868542	Height_at_4_Week	0.840512027299172
B73/Oh43	-0.0099144126267503	0.0155541103089813	0.52731470963387	Height_at_4_Week	0.840512027299172
B73/W22	-0.0258145277669914	0.0155541103089813	0.104432721140941	Height_at_4_Week	0.586603519451875
B73/W22xA188/Oh43	-0.0147467766576924	0.0155541103089813	0.348504542026377	Height_at_4_Week	0.817961053419011
Oh43/A188	-0.0285910438661768	0.0155541103089813	0.0731173552029006	Height_at_4_Week	0.586603519451875
Oh43/A188/W22/B73	-0.0271041727792096	0.0155541103089813	0.0887269187594252	Height_at_4_Week	0.586603519451875
Oh43/B73	-0.0168371299885884	0.0155541103089813	0.285211836671085	Height_at_4_Week	0.758404202057203
Oh43/W22	-0.0203377145591177	0.0155541103089813	0.198139943895329	Height_at_4_Week	0.720840457919415
W22/A188	-0.0181466318919644	0.0155541103089813	0.249922405727617	Height_at_4_Week	0.720840457919415
W22/B73	-0.00704659103901566	0.0155541103089813	0.652853784903986	Height_at_4_Week	0.840512027299172
W22/Oh43	-0.0394422193690728	0.0155541103089813	0.0150277354455684	Height_at_4_Week	0.439561261782877
A188/Oh431	-0.0120790729107217	0.0174984720590015	0.493807104659418	Height_at_6_Week	0.840512027299172
A188/W221	-0.010555575100758	0.0174984720590015	0.54960070404398	Height_at_6_Week	0.840512027299172
B73/A1881	-0.0200327140447369	0.0174984720590015	0.258763241304405	Height_at_6_Week	0.720840457919415
B73/Oh431	-0.0156887993791392	0.0174984720590015	0.375052956680764	Height_at_6_Week	0.840512027299172
B73/W221	-0.00866280026357474	0.0174984720590015	0.623137630264815	Height_at_6_Week	0.840512027299172
B73/W22xA188/Oh431	-0.0219876591655811	0.0174984720590015	0.215861587528672	Height_at_6_Week	0.720840457919415
Oh43/A1881	-0.0250736866221494	0.0174984720590015	0.159286369703132	Height_at_6_Week	0.693426959507163
Oh43/A188/W22/B731	-0.0073361499039348	0.0174984720590015	0.67717355867831	Height_at_6_Week	0.840512027299172
Oh43/B731	-0.0135455020439433	0.0174984720590015	0.443209674578807	Height_at_6_Week	0.840512027299172
Oh43/W221	-0.0160188347370314	0.0174984720590015	0.365185975057102	Height_at_6_Week	0.837779589836881
W22/A1881	-0.0105991277296983	0.0174984720590015	0.547962044552556	Height_at_6_Week	0.840512027299172
W22/B731	-0.00422609645854381	0.0174984720590015	0.810333341388894	Height_at_6_Week	0.920475737305831
W22/Oh431	-0.0138678881503507	0.0174984720590015	0.432511532630221	Height_at_6_Week	0.840512027299172
A188/Oh432	0.022706423996407	0.0141089229125329	0.115028079721114	Adult_Plant_Height	0.586603519451875
A188/W222	0.000435932382641933	0.0141089229125329	0.975497536614165	Adult_Plant_Height	0.983172543497564
B73/A1882	0.00362875244062262	0.0141089229125329	0.798283695558071	Adult_Plant_Height	0.915678356669552
B73/Oh432	0.0118459687964991	0.0141089229125329	0.405881998222416	Adult_Plant_Height	0.840512027299172
B73/W222	-0.000662732741547947	0.0141089229125329	0.962757716307449	Adult_Plant_Height	0.983172543497564
B73/W22xA188/Oh432	-0.00845083493209779	0.0141089229125329	0.552409493892746	Adult_Plant_Height	0.840512027299172
Oh43/A1882	-0.0185022500544033	0.0141089229125329	0.196851384213643	Adult_Plant_Height	0.720840457919415
Oh43/A188/W22/B732	0.018864430520907	0.0141089229125329	0.188401184995846	Adult_Plant_Height	0.720840457919415
Oh43/B732	0.000612717150620245	0.0141089229125329	0.96556646146143	Adult_Plant_Height	0.983172543497564
Oh43/W222	-0.000775835303654638	0.0141089229125329	0.956407992715918	Adult_Plant_Height	0.983172543497564
W22/A1882	0.00433127712643115	0.0141089229125329	0.760369082228063	Adult_Plant_Height	0.889631826206834
W22/B732	-0.0082204385676591	0.0141089229125329	0.563250118240987	Adult_Plant_Height	0.840512027299172
W22/Oh432	-0.0056742006379071	0.0141089229125329	0.689597602241766	Adult_Plant_Height	0.840512027299172
A188/Oh433	0.018113435204989	0.00834041765791264	0.0355699097238776	Flower_Time	0.52020992971171
A188/W223	0.0139834162409266	0.00834041765791264	0.101052862424152	Flower_Time	0.586603519451875
B73/A1883	0.000303977777181398	0.00834041765791264	0.97109913591249	Flower_Time	0.983172543497564
B73/Oh433	0.0102077642635085	0.00834041765791264	0.227814883650659	Flower_Time	0.720840457919415
B73/W223	0.00180471751983831	0.00834041765791264	0.829737443522353	Flower_Time	0.923803955030705
B73/W22xA188/Oh433	0.0157824570172275	0.00834041765791264	0.0653594561207761	Flower_Time	0.586603519451875
Oh43/A1883	0.01453952609063	0.00834041765791264	0.0886053019631433	Flower_Time	0.586603519451875
Oh43/A188/W22/B733	0.0099547463120697	0.00834041765791264	0.239350494907218	Flower_Time	0.720840457919415
Oh43/B733	0.00716146466369476	0.00834041765791264	0.395410001776024	Flower_Time	0.840512027299172
Oh43/W223	0.00995459922430283	0.00834041765791264	0.2393573229104	Flower_Time	0.720840457919415
W22/A1883	0.0104810387102225	0.00834041765791264	0.215822502139796	Flower_Time	0.720840457919415
W22/B733	-0.00405578623420259	0.00834041765791264	0.629295758277112	Flower_Time	0.840512027299172
W22/Oh433	0.00352484228352903	0.00834041765791264	0.674727147926701	Flower_Time	0.840512027299172
A188/Oh434	0.0171744660474661	0.00868611530047726	0.0546035502701343	Silk_Time	0.586603519451875
A188/W224	0.0123514228081308	0.00868611530047726	0.162418160802758	Silk_Time	0.693426959507163
B73/A1884	-0.00277184371633388	0.00868611530047726	0.751223334177357	Silk_Time	0.889631826206834
B73/Oh434	0.0135843191636377	0.00868611530047726	0.125342632361512	Silk_Time	0.586603519451875
B73/W224	0.00442360948976594	0.00868611530047727	0.61322585675385	Silk_Time	0.840512027299172
B73/W22xA188/Oh434	0.00719402642206842	0.00868611530047726	0.412226888733343	Silk_Time	0.840512027299172
Oh43/A1884	0.0195979345443593	0.00868611530047726	0.0293212652648996	Silk_Time	0.490084005141893
Oh43/A188/W22/B734	0.00869688295841189	0.00868611530047727	0.322444813235697	Silk_Time	0.794937558020779
Oh43/B734	0.00922846108067743	0.00868611530047726	0.294107724027828	Silk_Time	0.764680082472352
Oh43/W224	0.00863015547609112	0.00868611530047726	0.326128228931602	Silk_Time	0.794937558020779
W22/A1884	0.00349267040218092	0.00868611530047726	0.689650894194192	Silk_Time	0.840512027299172
W22/B734	-0.00398188591321931	0.00868611530047726	0.649014297324433	Silk_Time	0.840512027299172
W22/Oh434	0.00605462194926123	0.00868611530047727	0.489614487029354	Silk_Time	0.840512027299172
A188/Oh435	-0.00614893580707258	0.0127190309767352	0.631291612349234	5th_Leaf_Length	0.840512027299172
A188/W225	0.00267272268508208	0.0127190309767352	0.834577845237203	5th_Leaf_Length	0.923803955030705
B73/A1885	-0.0120322938991921	0.0127190309767352	0.34955600573462	5th_Leaf_Length	0.817961053419011
B73/Oh435	-0.00589724584830129	0.0127190309767352	0.645288765881392	5th_Leaf_Length	0.840512027299172
B73/W225	-0.0201181933766541	0.0127190309767352	0.121211412673662	5th_Leaf_Length	0.586603519451875
B73/W22xA188/Oh435	0.00373770952102667	0.0127190309767352	0.770306556906096	5th_Leaf_Length	0.892335318396171
Oh43/A1885	-0.00741077411239866	0.0127190309767352	0.563242579769106	5th_Leaf_Length	0.840512027299172
Oh43/A188/W22/B735	0.00405099840035344	0.0127190309767352	0.751684936993448	5th_Leaf_Length	0.889631826206834
Oh43/B735	-0.00823709457139537	0.0127190309767352	0.520755506041646	5th_Leaf_Length	0.840512027299172
Oh43/W225	-0.00532940900685842	0.0127190309767352	0.677343628090203	5th_Leaf_Length	0.840512027299172
W22/A1885	-0.000269867535291015	0.0127190309767352	0.983172543497564	5th_Leaf_Length	0.983172543497564
W22/B735	0.0139857582740446	0.0127190309767352	0.277772485824042	5th_Leaf_Length	0.755799554451462
W22/Oh435	-0.00712409858030402	0.0127190309767352	0.578377653548098	5th_Leaf_Length	0.840512027299172
A188/Oh436	-0.00465234335606855	0.00919470361933542	0.615515742072	5th_Leaf_Width	0.840512027299172
A188/W226	-0.0215292798507236	0.00919470361933542	0.0240260370488378	5th_Leaf_Width	0.490084005141893
B73/A1886	-0.027841954252074	0.00919470361933542	0.00419592790453353	5th_Leaf_Width	0.163641188276808
B73/Oh436	0.00584376756195916	0.00919470361933542	0.528512476402041	5th_Leaf_Width	0.840512027299172
B73/W226	-0.00809251215211161	0.00919470361933542	0.383798655286871	5th_Leaf_Width	0.840512027299172
B73/W22xA188/Oh436	0.00517469971971379	0.00919470361933542	0.57656900769443	5th_Leaf_Width	0.840512027299172
Oh43/A1886	-0.0147112271998735	0.00919470361933542	0.117102182851607	5th_Leaf_Width	0.586603519451875
Oh43/A188/W22/B736	-0.0208462871137981	0.00919470361933542	0.0285860892924085	5th_Leaf_Width	0.490084005141893
Oh43/B736	-0.0028808862876156	0.00919470361933542	0.75558815129683	5th_Leaf_Width	0.889631826206834
Oh43/W226	-0.00102795857417414	0.00919470361933542	0.911515394141715	5th_Leaf_Width	0.983172543497564
W22/A1886	-0.0178254103709539	0.00919470361933542	0.0592820267640395	5th_Leaf_Width	0.586603519451875
W22/B736	-0.0151268828483415	0.00919470361933542	0.107398880330334	5th_Leaf_Width	0.586603519451875
W22/Oh436	0.00698215559269764	0.00919470361933542	0.451874153106272	5th_Leaf_Width	0.840512027299172
A188/Oh437	0.0753913096098192	0.0186532785863779	0.000221425213409174	Tassel_Branch	0.0259067499688734
A188/W227	-0.00182596420957376	0.0186532785863779	0.922485543693179	Tassel_Branch	0.983172543497564
B73/A1887	0.0262982139697413	0.0186532785863779	0.165948332189748	Tassel_Branch	0.693426959507163
B73/Oh437	0.00809166908944385	0.0186532785863779	0.666658643460586	Tassel_Branch	0.840512027299172
B73/W227	0.019358374303178	0.0186532785863779	0.305301266571802	Tassel_Branch	0.776527134541323
B73/W22xA188/Oh437	0.0311918638734489	0.0186532785863779	0.10192125545955	Tassel_Branch	0.586603519451875
Oh43/A1887	-0.0310484703453869	0.0186532785863779	0.103455791841897	Tassel_Branch	0.586603519451875
Oh43/A188/W22/B737	0.0591064174829928	0.0186532785863779	0.00285442708678338	Tassel_Branch	0.163641188276808
Oh43/B737	0.037802372928507	0.0186532785863779	0.049085731193909	Tassel_Branch	0.586603519451875
Oh43/W227	0.0215851895601247	0.0186532785863779	0.253738106439019	Tassel_Branch	0.720840457919415
W22/A1887	-0.00386266147888146	0.0186532785863779	0.83695059173722	Tassel_Branch	0.923803955030705
W22/B737	0.00885961850595159	0.0186532785863779	0.637273949291725	Tassel_Branch	0.840512027299172
W22/Oh437	0.00933855518550141	0.0186532785863779	0.619238872721897	Tassel_Branch	0.840512027299172
A188/Oh438	0.0206499103030494	0.0173997808696435	0.241979584595247	Ear_Length	0.720840457919415
A188/W228	0.0113752236669353	0.0173997808696435	0.516832146920303	Ear_Length	0.840512027299172
B73/A1888	0.0089386535738744	0.0173997808696435	0.610138478139575	Ear_Length	0.840512027299172
B73/Oh438	0.0216107529515419	0.0173997808696435	0.221122681807906	Ear_Length	0.720840457919415
B73/W228	-0.00975083807360074	0.0173997808696435	0.57818387044058	Ear_Length	0.840512027299172
B73/W22xA188/Oh438	0.00251594761081663	0.0173997808696435	0.885721098061434	Ear_Length	0.968498770777456
Oh43/A1888	0.0114939590736891	0.0173997808696435	0.512488353958931	Ear_Length	0.840512027299172
Oh43/A188/W22/B738	0.0114780071066698	0.0173997808696435	0.513070788920693	Ear_Length	0.840512027299172
Oh43/B738	0.00143523163858706	0.0173997808696435	0.934652422604917	Ear_Length	0.983172543497564
Oh43/W228	0.0283911732037552	0.0173997808696435	0.110220023767581	Ear_Length	0.586603519451875
W22/A1888	0.0128191819858632	0.0173997808696435	0.465373780958954	Ear_Length	0.840512027299172
W22/B738	0.0142979103954402	0.0173997808696435	0.415871436404142	Ear_Length	0.840512027299172
W22/Oh438	-0.000909737314177237	0.0173997808696435	0.958549964153841	Ear_Length	0.983172543497564
