# Supplementary material for: Inbreeding Depression in Genotypically Matched Diploid and Tetraploid Maize
Source: Front Genet. 2020 Nov 30;11:564928. doi: 10.3389/fgene.2020.564928 (PMC7734256; doi:10.3389/fgene.2020.564928)
Supplement: Supplementary file 4 [file Data_Sheet_4.ZIP › yao_etal_2020/2009/result/q2/4n_coefs_Field1.csv]

	Estimate	StdError	PValue	Phenotype	Fdr
Oh43/A188/W22/B73	0.0204261814962523	0.0317262750014312	0.53574866710591	Height_at_4_Week	0.642898400527092
W22/B73	0.0383013521681281	0.0317262750014312	0.258107724517083	Height_at_4_Week	0.465979366866962
Oh43/A188/W22/B731	0.0199037460080427	0.018839888054198	0.318286622844446	Height_at_6_Week	0.495948098506382
W22/B731	0.0528662474492298	0.018839888054198	0.0205079116596592	Height_at_6_Week	0.101846332952183
Oh43/A188/W22/B732	-0.00120109362910256	0.0143922351052683	0.935317067346078	Adult_Plant_Height	0.935317067346078
W22/B732	0.0147667773973914	0.0143922351052683	0.331665530605944	Adult_Plant_Height	0.495948098506382
Oh43/A188/W22/B733	-0.0147854227447921	0.0069079966134799	0.0609880710479628	Flower_Time	0.182964213143888
W22/B733	-0.0305842197405776	0.00690799661347989	0.00165345291491023	Flower_Time	0.0297621524683841
Oh43/A188/W22/B734	-0.0180618359929875	0.00657803428372344	0.0226325184338185	Silk_Time	0.101846332952183
W22/B734	-0.0245332763028997	0.00657803428372344	0.00470054837676645	Silk_Time	0.0423049353908981
Oh43/A188/W22/B735	-0.0116611209935485	0.00881162090835898	0.218340116185022	5th_Leaf_Length	0.465979366866962
W22/B735	0.0191544726686248	0.00881162090835898	0.0577573548130925	5th_Leaf_Length	0.182964213143888
Oh43/A188/W22/B736	0.0155903718462779	0.0129365017325663	0.258877426037201	5th_Leaf_Width	0.465979366866962
W22/B736	0.00289599744470762	0.0129365017325663	0.827863388604981	5th_Leaf_Width	0.87656123499351
Oh43/A188/W22/B737	-0.0311073892778124	0.0200818480102292	0.155783472001926	Tassel_Branch	0.400586070862097
W22/B737	0.0174809040053699	0.0200818480102292	0.406655075109235	Tassel_Branch	0.52284223942616
Oh43/A188/W22/B738	-0.0166038157325414	0.0171470416038522	0.358184737810165	Ear_Length	0.495948098506382
W22/B738	-0.00951655632872811	0.0171470416038522	0.592420539305898	Ear_Length	0.666473106719136
