# Supplementary material for: Inbreeding Depression in Genotypically Matched Diploid and Tetraploid Maize
Source: Front Genet. 2020 Nov 30;11:564928. doi: 10.3389/fgene.2020.564928 (PMC7734256; doi:10.3389/fgene.2020.564928)
Supplement: Supplementary file 4 [file Data_Sheet_4.ZIP › yao_etal_2020/2009/result/q2/4n_coefs_Field3.csv]

	Estimate	StdError	PValue	Phenotype	Fdr
Oh43/A188/W22/B73	0.0146449005832167	0.0275878995668861	0.608374410559345	Height_at_4_Week	0.782195670719159
W22/B73	0.106662711862647	0.0275878995668861	0.00381031048443752	Height_at_4_Week	0.0685855887198754
Oh43/A188/W22/B731	0.00458052324687536	0.0248727007033939	0.857971572835462	Height_at_6_Week	0.878173220567832
W22/B731	0.075377097706481	0.0248727007033939	0.0142348076413851	Height_at_6_Week	0.0854088458483106
Oh43/A188/W22/B732	0.00875551921281387	0.0134637008841996	0.531742361329471	Adult_Plant_Height	0.782195670719159
W22/B732	0.00795246779771136	0.0134637008841996	0.569281672999803	Adult_Plant_Height	0.782195670719159
Oh43/A188/W22/B733	0.00125343645709175	0.00629099275995176	0.846501266766174	Flower_Time	0.878173220567832
W22/B733	-0.0161817641552118	0.00629099275995176	0.0300784730084627	Flower_Time	0.127600317143356
Oh43/A188/W22/B734	-0.00280239409680705	0.00621925678249475	0.662937362499223	Silk_Time	0.795524834999067
W22/B734	-0.0124806915005611	0.00621925678249475	0.0757201425390224	Silk_Time	0.208655500388554
Oh43/A188/W22/B735	-0.00756246750656856	0.00868900403640565	0.406724320800666	5th_Leaf_Length	0.732103777441198
W22/B735	0.0134568662916822	0.00868900403640565	0.155856460409531	5th_Leaf_Length	0.311712920819062
Oh43/A188/W22/B736	0.0135123084570556	0.00688060383847506	0.0811438057066599	5th_Leaf_Width	0.208655500388554
W22/B736	0.0127004161352295	0.00688060383847505	0.0979991343733976	5th_Leaf_Width	0.220498052340145
Oh43/A188/W22/B737	-0.0147294176188916	0.0202270674698588	0.485003326489004	Tassel_Branch	0.782195670719159
W22/B737	0.0682882020989067	0.0202270674698588	0.00817767988044685	Tassel_Branch	0.0735991189240216
Oh43/A188/W22/B738	-0.0288931711219662	0.0116874270361227	0.0354445325398212	Ear_Length	0.127600317143356
W22/B738	-0.00184312890970493	0.0116874270361227	0.878173220567832	Ear_Length	0.878173220567832
