# Supplementary material for: Inbreeding Depression in Genotypically Matched Diploid and Tetraploid Maize
Source: Front Genet. 2020 Nov 30;11:564928. doi: 10.3389/fgene.2020.564928 (PMC7734256; doi:10.3389/fgene.2020.564928)
Supplement: Supplementary file 4 [file Data_Sheet_4.ZIP › yao_etal_2020/2009/result/q2/4n_coefs_Field2.csv]

	Estimate	StdError	PValue	Phenotype	Fdr
Oh43/A188/W22/B73	0.00814641380327983	0.0220230919414919	0.720009074732429	Height_at_4_Week	0.913712115255929
W22/B73	0.0595482408778837	0.0220230919414919	0.0242383927790246	Height_at_4_Week	0.109072767505611
Oh43/A188/W22/B731	0.00176694569003808	0.0244630881194943	0.943999311024876	Height_at_6_Week	0.943999311024876
W22/B731	0.0516580014352272	0.0244630881194943	0.0638961341097574	Height_at_6_Week	0.212364255985165
Oh43/A188/W22/B732	-0.00518666549267897	0.0165718572712858	0.761426762713274	Adult_Plant_Height	0.913712115255929
W22/B732	0.0127887654185282	0.0165718572712858	0.46006461631029	Adult_Plant_Height	0.828116309358523
Oh43/A188/W22/B733	-0.00183584271791664	0.00437823936533918	0.684820138903109	Flower_Time	0.913712115255929
W22/B733	-0.00765065161845698	0.00437823936533918	0.114506369043691	Flower_Time	0.294444948969492
Oh43/A188/W22/B734	-0.00273870106278176	0.00488650688700266	0.588842025797319	Silk_Time	0.901279173815193
W22/B734	-0.00403005908760475	0.00488650688700266	0.430838877433191	Silk_Time	0.828116309358523
Oh43/A188/W22/B735	0.00374574740471491	0.00690855972768866	0.600852782543462	5th_Leaf_Length	0.901279173815193
W22/B735	0.0301672198877991	0.00690855972768866	0.00180589589373146	5th_Leaf_Length	0.0325061260871663
Oh43/A188/W22/B736	0.0189423241110102	0.00697867734082228	0.0238285813378158	5th_Leaf_Width	0.109072767505611
W22/B736	0.0216903032553076	0.00697867734082228	0.0125576419141371	5th_Leaf_Width	0.109072767505611
Oh43/A188/W22/B737	-0.0385457296133213	0.0257772239322712	0.169039238223448	Tassel_Branch	0.380338286002759
W22/B737	-0.00209833064489089	0.0257772239322711	0.936903389998655	Tassel_Branch	0.943999311024876
Oh43/A188/W22/B738	-0.0184511609014825	0.00900726310577807	0.0707880853283884	Ear_Length	0.212364255985165
W22/B738	0.000922601023520917	0.00900726310577807	0.920662403461267	Ear_Length	0.943999311024876
