# Supplementary material for: Inbreeding Depression in Genotypically Matched Diploid and Tetraploid Maize
Source: Front Genet. 2020 Nov 30;11:564928. doi: 10.3389/fgene.2020.564928 (PMC7734256; doi:10.3389/fgene.2020.564928)
Supplement: Supplementary file 4 [file Data_Sheet_4.ZIP › yao_etal_2020/2009/result/q5/ploidy_genotype_int_pval_fdr_corrected_field_2.csv]

	4n.A188/Oh43	4n.W22/B73
Height_at_4_Week	0.9934197230981	0.00384309869236837
Height_at_6_Week	0.9934197230981	0.00384309869236837
Adult_Plant_Height	0.9934197230981	0.102077461663361
Flower_Time	0.9934197230981	0.162439457266223
Silk_Time	0.9934197230981	0.998056946166835
5th_Leaf_Length	0.9934197230981	0.998056946166835
5th_Leaf_Width	0.9934197230981	0.904293195184408
Tassel_Branch	0.9934197230981	0.0726222630706886
Ear_Length	0.9934197230981	0.152849358486354
