# Supplementary material for: Inbreeding Depression in Genotypically Matched Diploid and Tetraploid Maize
Source: Front Genet. 2020 Nov 30;11:564928. doi: 10.3389/fgene.2020.564928 (PMC7734256; doi:10.3389/fgene.2020.564928)
Supplement: Supplementary file 4 [file Data_Sheet_4.ZIP › yao_etal_2020/2009/result/q5/ploidy_genotype_int_pval_fdr_corrected_field_3.csv]

	4n.A188/Oh43	4n.W22/B73
Height_at_4_Week	0.995271631424252	0.00207308619782287
Height_at_6_Week	0.995271631424252	0.00303096343754095
Adult_Plant_Height	0.995271631424252	0.20155221504347
Flower_Time	0.795973765553563	0.317793720117582
Silk_Time	0.995271631424252	0.698599165494217
5th_Leaf_Length	0.795973765553563	0.698599165494217
5th_Leaf_Width	0.0299303244352619	0.469119836298752
Tassel_Branch	0.00867203414025908	0.00207308619782287
Ear_Length	0.795973765553563	0.945497181662538
