# Supplementary material for: Inbreeding Depression in Genotypically Matched Diploid and Tetraploid Maize
Source: Front Genet. 2020 Nov 30;11:564928. doi: 10.3389/fgene.2020.564928 (PMC7734256; doi:10.3389/fgene.2020.564928)
Supplement: Supplementary file 4 [file Data_Sheet_4.ZIP › yao_etal_2020/2009/result/q5/ploidy_genotype_int_pval_fdr_corrected_field_1.csv]

	4n.A188/Oh43	4n.W22/B73
Height_at_4_Week	0.999808169994552	0.0815492499695519
Height_at_6_Week	0.999808169994552	0.0319060565313426
Adult_Plant_Height	0.999808169994552	0.0596402498230519
Flower_Time	0.999808169994552	0.71135298188926
Silk_Time	0.999808169994552	0.74478707028271
5th_Leaf_Length	0.999808169994552	0.944251213857007
5th_Leaf_Width	0.283177472157426	0.74478707028271
Tassel_Branch	0.00785176915537367	0.000412943777730268
Ear_Length	0.999808169994552	0.71135298188926
