# Supplementary material for: Inbreeding Depression in Genotypically Matched Diploid and Tetraploid Maize
Source: Front Genet. 2020 Nov 30;11:564928. doi: 10.3389/fgene.2020.564928 (PMC7734256; doi:10.3389/fgene.2020.564928)
Supplement: Supplementary file 4 [file Data_Sheet_4.ZIP › yao_etal_2020/2009/result/q5/genotype_pval_fdr_corrected_field_2.csv]

	A188/Oh43	W22/B73	Gen.A188/Oh43	Gen.W22/B73	4n.A188/Oh43	4n.W22/B73
Height_at_4_Week	0.999852191774034	0.941358129194697	0.999998504097613	0.32638569635619	0.999998696693638	0.0104543871778735
Height_at_6_Week	0.999852191774034	0.941358129194697	0.999998504097613	0.32638569635619	0.999998696693638	0.0104543871778735
Adult_Plant_Height	0.999852191774034	0.474131236094799	0.999998504097613	0.999999999172989	0.999998696693638	0.247416177108583
Flower_Time	0.999852191774034	0.941358129194697	0.999998504097613	0.310826748726613	0.999998696693638	0.365414123134386
Silk_Time	0.999852191774034	0.941358129194697	0.999998504097613	0.779168049250886	0.999998696693638	0.999999965852116
5th_Leaf_Length	0.999852191774034	0.941358129194697	0.999998504097613	0.32638569635619	0.999998696693638	0.999999965852116
5th_Leaf_Width	0.999852191774034	0.941358129194697	0.999998504097613	0.779168049250886	0.999998696693638	0.999999965852116
Tassel_Branch	0.999852191774034	0.723459334924925	0.999998504097613	0.999999999172989	0.999998696693638	0.181682451622447
Ear_Length	0.999852191774034	0.941358129194697	0.999998504097613	0.999999999172989	0.999998696693638	0.351714135031438
