# Supplementary material for: Inbreeding Depression in Genotypically Matched Diploid and Tetraploid Maize
Source: Front Genet. 2020 Nov 30;11:564928. doi: 10.3389/fgene.2020.564928 (PMC7734256; doi:10.3389/fgene.2020.564928)
Supplement: Supplementary file 4 [file Data_Sheet_4.ZIP › yao_etal_2020/2009/result/q5/genotype_pval_fdr_corrected_field_3.csv]

	A188/Oh43	W22/B73	Gen.A188/Oh43	Gen.W22/B73	4n.A188/Oh43	4n.W22/B73
Height_at_4_Week	0.99999999999995	0.99998693424362	0.99996319060079	0.533961439837983	0.999999513942548	0.00634863304160965
Height_at_6_Week	0.99999999999995	0.99998693424362	0.99996319060079	0.62102867030265	0.999999513942548	0.00760621422719931
Adult_Plant_Height	0.99999999999995	0.99998693424362	0.99996319060079	0.847461680659222	0.999999513942548	0.462857546405012
Flower_Time	0.99999999999995	0.99998693424362	0.99996319060079	0.0999106474076785	0.999999513942548	0.670578095755161
Silk_Time	0.99999999999995	0.99998693424362	0.99996319060079	0.729976434732005	0.999999513942548	0.999384064789513
5th_Leaf_Length	0.99999999999995	0.99998693424362	0.99996319060079	0.729976434732005	0.999999513942548	0.999384064789513
5th_Leaf_Width	0.99999999999995	0.99998693424362	0.99996319060079	0.997964409552594	0.0781763412978833	0.881810109974814
Tassel_Branch	0.975899193548993	0.0113275808202248	0.99996319060079	0.123721598413472	0.0246489558713681	0.00634863304160965
Ear_Length	0.99999999999995	0.99998693424362	0.99996319060079	0.979488898319377	0.999999513942548	0.999384064789513
