# Supplementary material for: Inbreeding Depression in Genotypically Matched Diploid and Tetraploid Maize
Source: Front Genet. 2020 Nov 30;11:564928. doi: 10.3389/fgene.2020.564928 (PMC7734256; doi:10.3389/fgene.2020.564928)
Supplement: Supplementary file 4 [file Data_Sheet_4.ZIP › yao_etal_2020/2009/result/q5/genotype_pval_fdr_corrected_field_1.csv]

	A188/Oh43	W22/B73	Gen.A188/Oh43	Gen.W22/B73	4n.A188/Oh43	4n.W22/B73
Height_at_4_Week	0.999999999999963	0.999364786312824	0.999999999998082	0.999999979456551	0.999999999966898	0.200328885849176
Height_at_6_Week	0.999999999999963	0.999364786312824	0.999999999998082	0.999999979456551	0.999999999966898	0.0815699227889403
Adult_Plant_Height	0.999999999999963	0.754626063440117	0.999999999998082	0.999999979456551	0.999999999966898	0.150661800498655
Flower_Time	0.999999999999963	0.999364786312824	0.899588335585906	0.541634142816355	0.999999999966898	0.99934180690106
Silk_Time	0.999999999999963	0.999364786312824	0.899588335585906	0.999999979456551	0.999999999966898	0.99934180690106
5th_Leaf_Length	0.999999999999963	0.999364786312824	0.999999999998082	0.606311929729106	0.999999999966898	0.99934180690106
5th_Leaf_Width	0.999999999999963	0.999364786312824	0.999999999998082	0.999999979456551	0.66714517957402	0.99934180690106
Tassel_Branch	0.360760566642897	0.754626063440117	0.999999999998082	0.999999979456551	0.0235095707846549	0.00130928086862214
Ear_Length	0.999999999999963	0.999364786312824	0.999999999998082	0.999999979456551	0.999999999966898	0.99934180690106
