# Supplementary material for: Inbreeding Depression in Genotypically Matched Diploid and Tetraploid Maize
Source: Front Genet. 2020 Nov 30;11:564928. doi: 10.3389/fgene.2020.564928 (PMC7734256; doi:10.3389/fgene.2020.564928)
Supplement: Supplementary file 4 [file Data_Sheet_4.ZIP › yao_etal_2020/2009/result/q5/ploidy_pval_fdr_corrected_field_1.csv]

	4n	Gen.4n	4n.A188/Oh43	4n.W22/B73
Height_at_4_Week	0.865711256740123	0.999612955632094	0.999999925215143	0.142905102190117
Height_at_6_Week	0.976411721022761	0.999612955632094	0.999999925215143	0.0580824897242396
Adult_Plant_Height	0.865711256740123	0.999612955632094	0.999999925215143	0.105791122094478
Flower_Time	0.865711256740123	0.999612955632094	0.999999925215143	0.947835188407052
Silk_Time	0.865711256740123	0.999612955632094	0.999999925215143	0.947835188407052
5th_Leaf_Length	0.976411721022761	0.999612955632094	0.999999925215143	0.994204995441074
5th_Leaf_Width	0.865711256740123	0.999612955632094	0.487612265502078	0.947835188407052
Tassel_Branch	0.00217889500550839	0.631292725115653	0.0136635074526159	0.00053762596388085
Ear_Length	0.865711256740123	0.999612955632094	0.999999925215143	0.947835188407052
