# Supplementary material for: Inbreeding Depression in Genotypically Matched Diploid and Tetraploid Maize
Source: Front Genet. 2020 Nov 30;11:564928. doi: 10.3389/fgene.2020.564928 (PMC7734256; doi:10.3389/fgene.2020.564928)
Supplement: Supplementary file 4 [file Data_Sheet_4.ZIP › yao_etal_2020/2009/result/q5/ploidy_pval_fdr_corrected_field_3.csv]

	4n	Gen.4n	4n.A188/Oh43	4n.W22/B73
Height_at_4_Week	0.999992298724392	0.576628925364356	0.999954887862746	0.00351092846027867
Height_at_6_Week	0.999992298724392	0.576628925364356	0.999954887862746	0.0054171900181833
Adult_Plant_Height	0.999992298724392	0.614063408452353	0.999954887862746	0.342257988335795
Flower_Time	0.999992298724392	0.576628925364356	0.999954887862746	0.51403020342193
Silk_Time	0.999992298724392	0.576628925364356	0.999954887862746	0.909112273880812
5th_Leaf_Length	0.618221300585578	0.937789459775033	0.999954887862746	0.909112273880812
5th_Leaf_Width	0.0403414740480326	0.970155710525055	0.0551044350144095	0.709577697170477
Tassel_Branch	0.0182668519988191	0.576628925364356	0.0138681049009373	0.00351092846027867
Ear_Length	0.999992298724392	0.906182364760407	0.999954887862746	0.994443173589944
