# Supplementary material for: Inbreeding Depression in Genotypically Matched Diploid and Tetraploid Maize
Source: Front Genet. 2020 Nov 30;11:564928. doi: 10.3389/fgene.2020.564928 (PMC7734256; doi:10.3389/fgene.2020.564928)
Supplement: Supplementary file 4 [file Data_Sheet_4.ZIP › yao_etal_2020/2009/result/q5/ploidy_pval_fdr_corrected_field_2.csv]

	4n	Gen.4n	4n.A188/Oh43	4n.W22/B73
Height_at_4_Week	0.999103165272359	0.224082889465414	0.999912745325264	0.00745897893010877
Height_at_6_Week	0.999103165272359	0.329961830239853	0.999912745325264	0.00745897893010877
Adult_Plant_Height	0.999103165272359	0.450128535175816	0.999912745325264	0.178554350584545
Flower_Time	0.999103165272359	0.248725791978627	0.999912745325264	0.27233589049995
Silk_Time	0.408693673727415	0.224082889465414	0.999912745325264	0.99999233978604
5th_Leaf_Length	0.477985940242376	0.4012485577672	0.999912745325264	0.99999233978604
5th_Leaf_Width	0.595296765109092	0.450128535175816	0.999912745325264	0.99999233978604
Tassel_Branch	0.408693673727415	0.248725791978627	0.999912745325264	0.129753409553007
Ear_Length	0.408693673727415	0.835152466803464	0.999912745325264	0.26116103553678
