# Supplementary material for: Inbreeding Depression in Genotypically Matched Diploid and Tetraploid Maize
Source: Front Genet. 2020 Nov 30;11:564928. doi: 10.3389/fgene.2020.564928 (PMC7734256; doi:10.3389/fgene.2020.564928)
Supplement: Supplementary file 4 [file Data_Sheet_4.ZIP › yao_etal_2020/2009/result/q4/genotype_phenotype_coef_2n_field_2.csv]

Genotype	Phenotype	Estimate	StdErr	PValue	Fdr
A188/B73	Height_at_4_Week	-0.0332344920501279	0.0154642283946694	0.0604040623469919	0.10407152224178
A188/B73	Height_at_6_Week	-0.0491043861757391	0.0236311074747676	0.0646274399942656	0.107145492622072
A188/B73	Adult_Plant_Height	-0.039928877461319	0.0138519532128826	0.0316986026223686	0.0753589420833668
A188/B73	Flower_Time	0.0124791192329971	0.00436060422265536	0.967758762680604	0.999815926438124
A188/B73	Silk_Time	0.0127092896716231	0.00512946902727401	0.95527407081586	0.999815926438124
A188/B73	5th_Leaf_Length	-0.0130892716187001	0.00815869779747776	0.103489828832232	0.155234743248348
A188/B73	5th_Leaf_Width	-0.00758903463733544	0.00612130368768849	0.151598859281608	0.212238402994251
A188/B73	Tassel_Branch	-0.027592066398327	0.00523335353064629	0.00665059018939829	0.0616724417932855
A188/B73	Ear_Length	-0.0375613083588654	0.00900602720859855	0.0125464076397925	0.0616724417932855
A188/Oh43	Height_at_4_Week	-0.0511879401672364	0.00404364701195181	0.000531601246703484	0.0616724417932855
A188/Oh43	Height_at_6_Week	-0.066614056575619	0.0121463476372068	0.00596205634118063	0.0616724417932855
A188/Oh43	Adult_Plant_Height	-0.0251904453167975	0.0110271608905057	0.05325161862318	0.101070947778826
A188/Oh43	Flower_Time	0.0239953136603168	0.00132605465716864	0.999815926438124	0.999815926438124
A188/Oh43	Silk_Time	0.0241633894961303	0.00248381719436549	0.998846419303852	0.999815926438124
A188/Oh43	5th_Leaf_Length	-0.0242455052676303	0.00928059753464226	0.0397569112234641	0.0829035538315687
A188/Oh43	5th_Leaf_Width	-0.0219394826470921	0.00791275548748663	0.034706732199292	0.0809823751316813
A188/Oh43	Tassel_Branch	-0.0195915836715026	0.0134741510970182	0.120958606901592	0.173190732609098
A188/Oh43	Ear_Length	-0.0276775217703385	0.0123598377819192	0.0555162540144326	0.101377507330703
A188/W22	Height_at_4_Week	-0.0380748423366116	0.0193636627509668	0.0719822126475166	0.111972330785026
A188/W22	Height_at_6_Week	-0.0698392084469325	0.0256037798896605	0.0360403347634901	0.0814724720097775
A188/W22	Adult_Plant_Height	-0.035825929263154	0.0103977230650351	0.0205346854913366	0.0645993990319415
A188/W22	Flower_Time	0.0144646913993862	0.00610034310129332	0.950798210330159	0.999815926438124
A188/W22	Silk_Time	0.0176525849987614	0.00571323593294054	0.973138335513622	0.999815926438124
A188/W22	5th_Leaf_Length	-0.0120451276055642	0.00678671975656584	0.0870115443539949	0.133700665714675
A188/W22	5th_Leaf_Width	-0.0346839894332542	0.00950474526556287	0.0177570475192549	0.0645993990319415
A188/W22	Tassel_Branch	-0.0494177630812648	0.014337002437061	0.0205150546408877	0.0645993990319415
A188/W22	Ear_Length	-0.0363688860054149	0.00912108500044503	0.0141208379636755	0.0616724417932855
B73/A188	Height_at_4_Week	-0.0332742493445461	0.0168438175502997	0.0713432937580487	0.111972330785026
B73/A188	Height_at_6_Week	-0.0460541710119483	0.019665747300857	0.0505258927516509	0.0979424997955078
B73/A188	Adult_Plant_Height	-0.041433511431921	0.0104119460286046	0.0141944508889308	0.0616724417932855
B73/A188	Flower_Time	0.00571040379044542	0.004008881858466	0.875237344418941	0.999815926438124
B73/A188	Silk_Time	0.00539214582798114	0.00362105836786634	0.883392634349173	0.999815926438124
B73/A188	5th_Leaf_Length	-0.0303882053087504	0.00965505287913207	0.0256844878082104	0.0717924088634891
B73/A188	5th_Leaf_Width	-0.0406231443930517	0.0112908606401943	0.0184086817152025	0.0645993990319415
B73/A188	Tassel_Branch	-0.0147637944199031	0.0130426942984442	0.169975783293446	0.232792920597545
B73/A188	Ear_Length	-0.04439944973931	0.0104640847825351	0.0119876628308869	0.0616724417932855
B73/Oh43	Height_at_4_Week	-0.0494666243084554	0.0144814587779794	0.0209850150600565	0.0645993990319415
B73/Oh43	Height_at_6_Week	-0.051875683587527	0.0143748477468444	0.0182675130607459	0.0645993990319415
B73/Oh43	Adult_Plant_Height	-0.0235651232199226	0.0114911543500898	0.0663362186581686	0.108439077952817
B73/Oh43	Flower_Time	0.0188686505938759	0.00459094100350119	0.986958524172963	0.999815926438124
B73/Oh43	Silk_Time	0.0206055991730466	0.00475921757464244	0.988639535491629	0.999815926438124
B73/Oh43	5th_Leaf_Length	-0.0237539624220872	0.00789459389009764	0.0286311323444294	0.0724322350867194
B73/Oh43	5th_Leaf_Width	0.00565443649124924	0.00494990847669033	0.8318859116611	0.999815926438124
B73/Oh43	Tassel_Branch	-0.0489632701798842	0.0191913379447152	0.0419230753835866	0.0838461507671733
B73/Oh43	Ear_Length	-0.0111632819689083	0.00678863051432785	0.0993198456917653	0.150774705507981
B73/W22	Height_at_4_Week	-0.0211786883910447	0.0173883030878732	0.155142383064142	0.214812530396504
B73/W22	Height_at_6_Week	-0.0312796369689562	0.0212390795282394	0.118615079924029	0.172248985439237
B73/W22	Adult_Plant_Height	-0.0341571949366938	0.0151248622599007	0.0545462257853983	0.101070947778826
B73/W22	Flower_Time	0.0064094199520198	0.00330205507680993	0.92621926615382	0.999815926438124
B73/W22	Silk_Time	0.00728960573226594	0.00364395741802465	0.930368333750419	0.999815926438124
B73/W22	5th_Leaf_Length	-0.0443208529849672	0.0104599964231076	0.0120316764143569	0.0616724417932855
B73/W22	5th_Leaf_Width	-0.0157134719069865	0.00248742528887903	0.00400885900702508	0.0616724417932855
B73/W22	Tassel_Branch	-0.0195927458113322	0.0091345031520261	0.0606442283239204	0.10407152224178
B73/W22	Ear_Length	-0.0543781403521392	0.0128085405191153	0.0119694796440962	0.0616724417932855
B73/W22xA188/Oh43	Height_at_4_Week	-0.0428816968019067	0.0102904652056018	0.0125747341521434	0.0616724417932855
B73/W22xA188/Oh43	Height_at_6_Week	-0.0603792992322689	0.0149260075198228	0.0135974452075555	0.0616724417932855
B73/W22xA188/Oh43	Adult_Plant_Height	-0.0444386981773924	0.00582502140076925	0.00233785640781969	0.0616724417932855
B73/W22xA188/Oh43	Flower_Time	0.0187589203377912	0.00414746205959444	0.989894224943065	0.999815926438124
B73/W22xA188/Oh43	Silk_Time	0.0132810925451501	0.00330436917840175	0.986170764563728	0.999815926438124
B73/W22xA188/Oh43	5th_Leaf_Length	-0.00738724767688029	0.00724729068995206	0.191546888786773	0.256754340288653
B73/W22xA188/Oh43	5th_Leaf_Width	-0.00577693783508076	0.00533472536158401	0.179063007116029	0.242601493512039
B73/W22xA188/Oh43	Tassel_Branch	-0.0242098772152461	0.0121112725070804	0.0697336383054705	0.111220739575814
B73/W22xA188/Oh43	Ear_Length	-0.03929466571157	0.0127210399996284	0.0268788875784229	0.0717924088634891
Oh43/A188	Height_at_4_Week	-0.05540185468002	0.0131402806793934	0.0121911854581156	0.0616724417932855
Oh43/A188	Height_at_6_Week	-0.0778403593705935	0.0172336898690802	0.0101433338740443	0.0616724417932855
Oh43/A188	Adult_Plant_Height	-0.0574627512929202	0.01137425162335	0.00748081511561494	0.0616724417932855
Oh43/A188	Flower_Time	0.0146632237734653	0.00384705154204314	0.984122678008499	0.999815926438124
Oh43/A188	Silk_Time	0.0194515582869462	0.00450723019466223	0.988541159344041	0.999815926438124
Oh43/A188	5th_Leaf_Length	-0.0325863337077363	0.00933212163040666	0.0198569335947251	0.0645993990319415
Oh43/A188	5th_Leaf_Width	-0.0264830382366015	0.00652870816643568	0.0134994755815813	0.0616724417932855
Oh43/A188	Tassel_Branch	-0.0718766419855978	0.012363801121044	0.00506645038787623	0.0616724417932855
Oh43/A188	Ear_Length	-0.0438095903666608	0.0115392617180297	0.0160396781802662	0.0645993990319415
Oh43/A188/W22/B73	Height_at_4_Week	-0.0545969242767198	0.00798051164451657	0.00319589708554868	0.0616724417932855
Oh43/A188/W22/B73	Height_at_6_Week	-0.0714909720297785	0.0107217819080705	0.00343870142612346	0.0616724417932855
Oh43/A188/W22/B73	Adult_Plant_Height	-0.0386864544048006	0.00399362713490021	0.0011680230723311	0.0616724417932855
Oh43/A188/W22/B73	Flower_Time	0.0175391447072618	0.00376657701800504	0.990657316767236	0.999815926438124
Oh43/A188/W22/B73	Silk_Time	0.0164808488751721	0.00388838594773066	0.98797814337162	0.999815926438124
Oh43/A188/W22/B73	5th_Leaf_Length	-0.0212349331306866	0.0144438714559333	0.118933823279473	0.172248985439237
Oh43/A188/W22/B73	5th_Leaf_Width	-0.0341649920140704	0.0111402111026753	0.027349489090853	0.0717924088634891
Oh43/A188/W22/B73	Tassel_Branch	-0.00907582533057845	0.0160065465745492	0.305181006007548	0.39642068821599
Oh43/A188/W22/B73	Ear_Length	-0.0339291897463127	0.0158058417521368	0.0605465792371312	0.10407152224178
Oh43/B73	Height_at_4_Week	-0.0387507903066898	0.017882246313571	0.0593954379651761	0.10407152224178
Oh43/B73	Height_at_6_Week	-0.0692758251541124	0.0233257306934655	0.0295356819584657	0.072970508367974
Oh43/B73	Adult_Plant_Height	-0.0477001655021826	0.014985198820352	0.0249864595942028	0.0715521342924897
Oh43/B73	Flower_Time	0.0143042247775796	0.00395493410865661	0.981835489587524	0.999815926438124
Oh43/B73	Silk_Time	0.014274010771861	0.00372788654464545	0.984308973232916	0.999815926438124
Oh43/B73	5th_Leaf_Length	-0.0253391217152947	0.00794406554126327	0.0248614142167178	0.0715521342924897
Oh43/B73	5th_Leaf_Width	-0.00415976380938829	0.00653532818258043	0.284844883543901	0.37385890965137
Oh43/B73	Tassel_Branch	-0.0553328036122552	0.0243638412563748	0.0539076594909269	0.101070947778826
Oh43/B73	Ear_Length	-0.0397600985330669	0.0113228980216535	0.0195781230072534	0.0645993990319415
Oh43/W22	Height_at_4_Week	-0.0342730450228858	0.012688238050854	0.0368565944806136	0.0814724720097775
Oh43/W22	Height_at_6_Week	-0.0497332867752468	0.0171714348510321	0.031345817046236	0.0753589420833668
Oh43/W22	Adult_Plant_Height	-0.0369351543980737	0.0141995336431295	0.0401479088179032	0.0829035538315687
Oh43/W22	Flower_Time	0.0128651824598986	0.00432529996962201	0.970569925741015	0.999815926438124
Oh43/W22	Silk_Time	0.0127662554974926	0.0035602956621022	0.981432365138689	0.999815926438124
Oh43/W22	5th_Leaf_Length	-0.0253840217462293	0.00743623641851951	0.0210204393675365	0.0645993990319415
Oh43/W22	5th_Leaf_Width	-0.0117810588557648	0.0086923048522665	0.134161836769563	0.189936982392864
Oh43/W22	Tassel_Branch	-0.0111388123475972	0.00720664374426826	0.109955959291461	0.162993539655577
Oh43/W22	Ear_Length	-0.0235929793609802	0.00522908215331329	0.0101728532842986	0.0616724417932855
W22/A188	Height_at_4_Week	-0.0500085237997967	0.0105121977124041	0.00881623846099633	0.0616724417932855
W22/A188	Height_at_6_Week	-0.0676404596570122	0.019258424935256	0.0195672086023599	0.0645993990319415
W22/A188	Adult_Plant_Height	-0.0348987149536441	0.0138214464190063	0.0429009063175999	0.0844611593127748
W22/A188	Flower_Time	0.0167260463491918	0.00414056337688947	0.9863522993688	0.999815926438124
W22/A188	Silk_Time	0.0144177204503388	0.00390520777905628	0.982764729639742	0.999815926438124
W22/A188	5th_Leaf_Length	-0.0172713420724932	0.00813746801115186	0.0619473346677263	0.10407152224178
W22/A188	5th_Leaf_Width	-0.027441974013042	0.0075907957485809	0.0181855103297924	0.0645993990319415
W22/A188	Tassel_Branch	-0.0448925961043554	0.0107318445055948	0.0124480160941122	0.0616724417932855
W22/A188	Ear_Length	-0.0298125538854404	0.0140278650290596	0.061783641302381	0.10407152224178
W22/B73	Height_at_4_Week	-0.0421569352875391	0.0163227356984163	0.0407938122028354	0.0829035538315687
W22/B73	Height_at_6_Week	-0.0442399741419624	0.021703668026058	0.0671289530184107	0.108439077952817
W22/B73	Adult_Plant_Height	-0.0430500865884869	0.0138119213769667	0.0262995306502165	0.0717924088634891
W22/B73	Flower_Time	0.00396140722028721	0.00346305164633942	0.832166802282441	0.999815926438124
W22/B73	Silk_Time	0.00709603358427649	0.00349351415797603	0.932406377153181	0.999815926438124
W22/B73	5th_Leaf_Length	-0.00557840171805025	0.00724945733693449	0.248818394676404	0.330011765570809
W22/B73	5th_Leaf_Width	-0.0149947262987163	0.00561721486021205	0.0378637857939372	0.0820112007003248
W22/B73	Tassel_Branch	-0.046514233893168	0.0154841469875717	0.0287429504312379	0.0724322350867194
W22/B73	Ear_Length	-0.0402321049549233	0.0119939510741305	0.021958171145566	0.0658745134366979
W22/Oh43	Height_at_4_Week	-0.0664338869516045	0.0112905917737096	0.00489790772549226	0.0616724417932855
W22/Oh43	Height_at_6_Week	-0.0707213946964673	0.0135620388444762	0.00685583243546584	0.0616724417932855
W22/Oh43	Adult_Plant_Height	-0.0523627133822299	0.0125924282093524	0.0126456546153857	0.0616724417932855
W22/Oh43	Flower_Time	0.0162085193191768	0.00442404116381259	0.982423346894415	0.999815926438124
W22/Oh43	Silk_Time	0.0146941032499842	0.00394693533309917	0.983130388703656	0.999815926438124
W22/Oh43	5th_Leaf_Length	-0.024987290667389	0.0092503215193482	0.036854466052144	0.0814724720097775
W22/Oh43	5th_Leaf_Width	-0.0116739852175846	0.0015680677710717	0.00250821612127983	0.0616724417932855
W22/Oh43	Tassel_Branch	-0.040116491517791	0.00893923664965261	0.0103209192992493	0.0616724417932855
W22/Oh43	Ear_Length	-0.0352819592792332	0.0132994707127743	0.0384020701691997	0.0820112007003248
