# Supplementary material for: Inbreeding Depression in Genotypically Matched Diploid and Tetraploid Maize
Source: Front Genet. 2020 Nov 30;11:564928. doi: 10.3389/fgene.2020.564928 (PMC7734256; doi:10.3389/fgene.2020.564928)
Supplement: Supplementary file 4 [file Data_Sheet_4.ZIP › yao_etal_2020/2009/result/q4/genotype_phenotype_coef_2n_field_3.csv]

Genotype	Phenotype	Estimate	StdErr	PValue	Fdr
A188/B73	Height_at_4_Week	-0.0556730286334648	0.00741092757535656	0.0024439437116921	0.0729738391194381
A188/B73	Height_at_6_Week	-0.065197344588683	0.015328556001902	0.011910794014415	0.0729738391194381
A188/B73	Adult_Plant_Height	-0.0324027482395451	0.00973886347555505	0.0224070099101377	0.0729738391194381
A188/B73	Flower_Time	0.0151666065863906	0.00354039655408589	0.988313596868415	0.998348140022799
A188/B73	Silk_Time	0.0165403802775398	0.00425137530017482	0.984945312861357	0.998348140022799
A188/B73	5th_Leaf_Length	-0.0116898447781913	0.00551358552002441	0.0620800914124864	0.105703939432071
A188/B73	5th_Leaf_Width	-0.00237622339148347	0.00428588682381515	0.308968361935197	0.41414908089186
A188/B73	Tassel_Branch	-0.0186988737659189	0.0124527208218096	0.115101348759065	0.170620822866379
A188/B73	Ear_Length	-0.0342871513620375	0.012665436415644	0.0366706859516304	0.0840092078164623
A188/Oh43	Height_at_4_Week	-0.0752742174256697	0.0193288914732089	0.0150165994664544	0.0729738391194381
A188/Oh43	Height_at_6_Week	-0.07575257730151	0.0172830206540311	0.0109944156421454	0.0729738391194381
A188/Oh43	Adult_Plant_Height	-0.0226622659021133	0.0116455819484734	0.0734237175976959	0.117106182497591
A188/Oh43	Flower_Time	0.0215429165377325	0.00251832020004256	0.998321592090173	0.998348140022799
A188/Oh43	Silk_Time	0.0216681374807268	0.00283510068305879	0.997674357708576	0.998348140022799
A188/Oh43	5th_Leaf_Length	-0.0143887458013738	0.00870030358896239	0.0983680481897339	0.147552072284601
A188/Oh43	5th_Leaf_Width	-0.0150690951999855	0.00728918382172898	0.0652882193798967	0.109684208558226
A188/Oh43	Tassel_Branch	-0.0119028918087169	0.0158146349739112	0.253167234898992	0.350539248321681
A188/Oh43	Ear_Length	-0.0212233556661082	0.00778829535764534	0.0361211473027641	0.0840092078164623
A188/W22	Height_at_4_Week	-0.04128331368479	0.0172175764761125	0.0480346799795344	0.0940388623190987
A188/W22	Height_at_6_Week	-0.0503769362622549	0.0224456372089752	0.055255036852555	0.0980582344143933
A188/W22	Adult_Plant_Height	-0.0309119173217149	0.00874387843175006	0.0192469412632296	0.0729738391194381
A188/W22	Flower_Time	0.012606059843034	0.00577267223411826	0.941531322847426	0.998348140022799
A188/W22	Silk_Time	0.0142352506907398	0.00548179203574348	0.959701619932608	0.998348140022799
A188/W22	5th_Leaf_Length	-0.0197758003899331	0.00614991021002157	0.0243732959854499	0.0731198879563497
A188/W22	5th_Leaf_Width	-0.0231701662979155	0.0036966281882171	0.00409864274145477	0.0729738391194381
A188/W22	Tassel_Branch	-0.065346528717726	0.0113137617199524	0.00515948964615021	0.0729738391194381
A188/W22	Ear_Length	-0.0293800935811078	0.0122313303670027	0.0478495799525425	0.0940388623190987
B73/A188	Height_at_4_Week	-0.0703396769468889	0.0234779262332667	0.0289267017222357	0.0790236380478187
B73/A188	Height_at_6_Week	-0.0627660621577185	0.0175905643505698	0.018800519064075	0.0729738391194381
B73/A188	Adult_Plant_Height	-0.034394976346954	0.0120020880469716	0.0321367597994122	0.0795171166851501
B73/A188	Flower_Time	0.010607671679203	0.00142281614738022	0.997502012893464	0.998348140022799
B73/A188	Silk_Time	0.0113774231099203	0.00188390731269687	0.995448025711785	0.998348140022799
B73/A188	5th_Leaf_Length	-0.0293082476643704	0.00759231036848173	0.0153638232666798	0.0729738391194381
B73/A188	5th_Leaf_Width	-0.0338472891097144	0.0111117981234628	0.0278001200620153	0.0778403361736427
B73/A188	Tassel_Branch	0.00155983824771113	0.00629714248233884	0.589825887802245	0.774146477740446
B73/A188	Ear_Length	-0.0470275921677768	0.0137331878046614	0.0208545946091256	0.0729738391194381
B73/Oh43	Height_at_4_Week	-0.0825534891646025	0.0363832955751357	0.0540126198482088	0.0972227157267759
B73/Oh43	Height_at_6_Week	-0.0723389887439544	0.0303455176431286	0.0486398813432607	0.0940388623190987
B73/Oh43	Adult_Plant_Height	-0.0156888224373202	0.00815662968181714	0.0750644840630834	0.118226562399356
B73/Oh43	Flower_Time	0.0182791721879175	0.00659199932895861	0.96530079811943	0.998348140022799
B73/Oh43	Silk_Time	0.0220763155047789	0.00694263049857913	0.974949526778384	0.998348140022799
B73/Oh43	5th_Leaf_Length	-0.0269729057011321	0.00821675441675549	0.023166298133155	0.0729738391194381
B73/Oh43	5th_Leaf_Width	0.00964449760565753	0.00786373844299598	0.846244604464965	0.998348140022799
B73/Oh43	Tassel_Branch	-0.0412137821859842	0.0159275561731504	0.0406221807395856	0.0882481857446169
B73/Oh43	Ear_Length	-0.0308770662692375	0.00953068242055889	0.0239299407358967	0.0731198879563497
B73/W22	Height_at_4_Week	-0.0497392079689509	0.0168824838938747	0.0301042430658357	0.0790236380478187
B73/W22	Height_at_6_Week	-0.0552615113842722	0.0164073485305239	0.0217360149015821	0.0729738391194381
B73/W22	Adult_Plant_Height	-0.02530598699224	0.00797002595060608	0.0251406418409533	0.0736679272548865
B73/W22	Flower_Time	0.00879680667823401	0.00321088991405608	0.964321194804713	0.998348140022799
B73/W22	Silk_Time	0.00875545664212331	0.00280007980025837	0.973903693535818	0.998348140022799
B73/W22	5th_Leaf_Length	-0.038296418661372	0.00608615159491112	0.00405370622849155	0.0729738391194381
B73/W22	5th_Leaf_Width	-0.0150798894837605	0.00410479031045369	0.0174546303473297	0.0729738391194381
B73/W22	Tassel_Branch	-0.0172224634352001	0.0134736711912672	0.145547347925766	0.208397339075529
B73/W22	Ear_Length	-0.0570492040107984	0.0160927585799323	0.0191131278874479	0.0729738391194381
B73/W22xA188/Oh43	Height_at_4_Week	-0.0972323947266883	0.0210726017370215	0.00957639562415868	0.0729738391194381
B73/W22xA188/Oh43	Height_at_6_Week	-0.0845882395748448	0.016721138130039	0.00745340169129294	0.0729738391194381
B73/W22xA188/Oh43	Adult_Plant_Height	-0.0404040781518182	0.00837532053576442	0.0084871246496625	0.0729738391194381
B73/W22xA188/Oh43	Flower_Time	0.025222772571239	0.00293235352796166	0.998348140022799	0.998348140022799
B73/W22xA188/Oh43	Silk_Time	0.0204622292841517	0.00325835270430957	0.995923498948474	0.998348140022799
B73/W22xA188/Oh43	5th_Leaf_Length	-0.0144742380990407	0.00721087929852995	0.0691736982167322	0.113193324354653
B73/W22xA188/Oh43	5th_Leaf_Width	0.00504415095640156	0.00384688701714479	0.85944453154637	0.998348140022799
B73/W22xA188/Oh43	Tassel_Branch	-0.02255351914739	0.00775286561317183	0.031022074447556	0.0795171166851501
B73/W22xA188/Oh43	Ear_Length	-0.0335417175544031	0.0130791181527523	0.041443481959085	0.0885064190990628
Oh43/A188	Height_at_4_Week	-0.0897100296499588	0.0242961221122202	0.0172300260985824	0.0729738391194381
Oh43/A188	Height_at_6_Week	-0.0749961115396173	0.0168170223989339	0.0104967559408421	0.0729738391194381
Oh43/A188	Adult_Plant_Height	-0.0459417404772751	0.0119740684521712	0.0156087164479203	0.0729738391194381
Oh43/A188	Flower_Time	0.0198629165533055	0.00616773771494261	0.97571627411484	0.998348140022799
Oh43/A188	Silk_Time	0.0269440350039204	0.00734546346581248	0.982476998650472	0.998348140022799
Oh43/A188	5th_Leaf_Length	-0.0177761918774717	0.00364335743302096	0.00822930644894471	0.0729738391194381
Oh43/A188	5th_Leaf_Width	-0.012804941003415	0.0027155639172745	0.00903003117925361	0.0729738391194381
Oh43/A188	Tassel_Branch	-0.0853999659269787	0.0298194779818596	0.032185499610656	0.0795171166851501
Oh43/A188	Ear_Length	-0.0451834641086374	0.0122952768462631	0.0174408531142819	0.0729738391194381
Oh43/A188/W22/B73	Height_at_4_Week	-0.0599158890348794	0.0083175031151825	0.00275712225644253	0.0729738391194381
Oh43/A188/W22/B73	Height_at_6_Week	-0.0491366697102631	0.00352646642921672	0.000400173191432929	0.050421822120549
Oh43/A188/W22/B73	Adult_Plant_Height	-0.0197373032835124	0.00705191272099897	0.0339586145780651	0.0808959484193773
Oh43/A188/W22/B73	Flower_Time	0.0148458592046743	0.00243223991694932	0.995582328795901	0.998348140022799
Oh43/A188/W22/B73	Silk_Time	0.0144692998691158	0.00256029308845747	0.994516479894275	0.998348140022799
Oh43/A188/W22/B73	5th_Leaf_Length	-0.0106951500861173	0.0150987141123108	0.264903766797248	0.362802984961449
Oh43/A188/W22/B73	5th_Leaf_Width	-0.0260768647095217	0.0111357621790549	0.050531614435454	0.0940388623190987
Oh43/A188/W22/B73	Tassel_Branch	-0.0283816161096545	0.0145810130629654	0.0733891985558409	0.117106182497591
Oh43/A188/W22/B73	Ear_Length	-0.0278795622399961	0.0160783981478787	0.0906683183297468	0.13764106156082
Oh43/B73	Height_at_4_Week	-0.0704478577908078	0.0179864360777797	0.0147948700953819	0.0729738391194381
Oh43/B73	Height_at_6_Week	-0.0604215107170462	0.0132296527908367	0.00984487342752205	0.0729738391194381
Oh43/B73	Adult_Plant_Height	-0.0332745512698967	0.00991159624325844	0.0219131625542044	0.0729738391194381
Oh43/B73	Flower_Time	0.0162794550600847	0.00351887301200486	0.990491490536254	0.998348140022799
Oh43/B73	Silk_Time	0.0173623619920102	0.00285795762910748	0.995523259228837	0.998348140022799
Oh43/B73	5th_Leaf_Length	-0.0230094403427238	0.00570846755555745	0.0137260109751705	0.0729738391194381
Oh43/B73	5th_Leaf_Width	-0.00231510050169748	0.00384871236898978	0.294953717656484	0.399614714244269
Oh43/B73	Tassel_Branch	-0.0127840152471526	0.0151618964955586	0.230526287685934	0.322736802760308
Oh43/B73	Ear_Length	-0.035050751703171	0.00735602005356042	0.00877749194090194	0.0729738391194381
Oh43/W22	Height_at_4_Week	-0.0722620674252433	0.0193852745306248	0.0168142925005866	0.0729738391194381
Oh43/W22	Height_at_6_Week	-0.0574540513539973	0.0141674709024805	0.0135086398607063	0.0729738391194381
Oh43/W22	Adult_Plant_Height	-0.0260526834074895	0.0146810386936895	0.0870314937860769	0.133731319720069
Oh43/W22	Flower_Time	0.0134718806244399	0.00476693110663908	0.96679882755365	0.998348140022799
Oh43/W22	Silk_Time	0.0169053858453517	0.00677453091158471	0.95596966046102	0.998348140022799
Oh43/W22	5th_Leaf_Length	-0.0222900759853875	0.00729203413998471	0.0275665209646352	0.0778403361736427
Oh43/W22	5th_Leaf_Width	-0.013352960852981	0.00548380207324177	0.046457736186805	0.0940388623190987
Oh43/W22	Tassel_Branch	-0.0242832948669007	0.0239321912235546	0.192490146830732	0.272514140456991
Oh43/W22	Ear_Length	-0.0154068012997665	0.0104611574926364	0.118612255083795	0.173780745820444
W22/A188	Height_at_4_Week	-0.066057966148374	0.0201011724904519	0.0231036064211076	0.0729738391194381
W22/A188	Height_at_6_Week	-0.0638277140912941	0.0239697651867165	0.0380768448062853	0.0841698674665253
W22/A188	Adult_Plant_Height	-0.0321112600123645	0.0136695898074202	0.0501938203598528	0.0940388623190987
W22/A188	Flower_Time	0.0167201787485385	0.00425266911938471	0.985351400223859	0.998348140022799
W22/A188	Silk_Time	0.0142841758289167	0.00462841698995884	0.973062980549996	0.998348140022799
W22/A188	5th_Leaf_Length	-0.0180110922732433	0.00670617734179702	0.0373416692160329	0.084018755736074
W22/A188	5th_Leaf_Width	-0.0203860676883469	0.00613373628935099	0.0224666323256859	0.0729738391194381
W22/A188	Tassel_Branch	-0.0454814712699961	0.0222244741214104	0.066608284192988	0.110429523793638
W22/A188	Ear_Length	-0.0339505995788521	0.00979686807778388	0.0202397868254803	0.0729738391194381
W22/B73	Height_at_4_Week	-0.0576822712118565	0.026066188574106	0.0568959007595201	0.0982038835027333
W22/B73	Height_at_6_Week	-0.0508791460637624	0.0219399483689789	0.0515883277787172	0.0942047724654837
W22/B73	Adult_Plant_Height	-0.0463340310407655	0.0156432724814063	0.0297262616213909	0.0790236380478187
W22/B73	Flower_Time	0.00510460925643341	0.00464498372975623	0.823962502549374	0.998348140022799
W22/B73	Silk_Time	0.011123075853736	0.0068186617299307	0.899334159098242	0.998348140022799
W22/B73	5th_Leaf_Length	-0.00239021387539537	0.0118784383271313	0.426697503682398	0.56593563646297
W22/B73	5th_Leaf_Width	-0.0200822121332626	0.00833785187901729	0.047569987323294	0.0940388623190987
W22/B73	Tassel_Branch	-0.0129532222976927	0.00914172825541573	0.125748383644697	0.182118348726802
W22/B73	Ear_Length	-0.036440031636024	0.00871683360301143	0.0124692920225598	0.0729738391194381
W22/Oh43	Height_at_4_Week	-0.06871588832362	0.029361250670379	0.050594296661099	0.0940388623190987
W22/Oh43	Height_at_6_Week	-0.0495959940036242	0.0177355852681745	0.0340276608430714	0.0808959484193773
W22/Oh43	Adult_Plant_Height	-0.0356852976013906	0.00680541362772568	0.00675162504220239	0.0729738391194381
W22/Oh43	Flower_Time	0.0100205313278277	0.00389410942596521	0.958869898718296	0.998348140022799
W22/Oh43	Silk_Time	0.0104559077454763	0.00419824489970095	0.9557791627551	0.998348140022799
W22/Oh43	5th_Leaf_Length	-0.0233269620716438	0.0105193966706322	0.0566523368942153	0.0982038835027333
W22/Oh43	5th_Leaf_Width	-0.0126066036683164	0.00660138000673857	0.076086040960244	0.118356063715935
W22/Oh43	Tassel_Branch	-0.0342246596729328	0.00834609949751906	0.0131195019445703	0.0729738391194381
W22/Oh43	Ear_Length	-0.0324491530126224	0.0138852046601221	0.0507511320452279	0.0940388623190987
