# Supplementary material for: Inbreeding Depression in Genotypically Matched Diploid and Tetraploid Maize
Source: Front Genet. 2020 Nov 30;11:564928. doi: 10.3389/fgene.2020.564928 (PMC7734256; doi:10.3389/fgene.2020.564928)
Supplement: Supplementary file 4 [file Data_Sheet_4.ZIP › yao_etal_2020/2009/result/q4/genotype_phenotype_coef_2n_field_1.csv]

Genotype	Phenotype	Estimate	StdErr	PValue	Fdr
A188/B73	Height_at_4_Week	-0.0199135348830686	0.0127391750250546	0.107977788863617	0.161966683295426
A188/B73	Height_at_6_Week	-0.0273406449623136	0.012634231296537	0.0595624154761113	0.0987482151314477
A188/B73	Adult_Plant_Height	-0.0319234614912771	0.00572232267322286	0.00568515028755223	0.0561478130826625
A188/B73	Flower_Time	0.0107322378382969	0.00651592279140474	0.900951214159617	0.998186780384762
A188/B73	Silk_Time	0.0115063796243733	0.00774951064739731	0.882866399167726	0.998186780384762
A188/B73	5th_Leaf_Length	-0.0223765530773769	0.0122142742370977	0.0821709270735772	0.127821442114453
A188/B73	5th_Leaf_Width	-0.0113394203745483	0.00763544599548177	0.117095181407259	0.173576386556642
A188/B73	Tassel_Branch	-0.029671848273741	0.0160813053619537	0.0811052477178255	0.127740765155575
A188/B73	Ear_Length	-0.0451567769088993	0.00865020550480866	0.00683535325529139	0.0561478130826625
A188/Oh43	Height_at_4_Week	-0.0262309208654568	0.00986864644220025	0.0382343808897516	0.073091257354976
A188/Oh43	Height_at_6_Week	-0.0394197178730354	0.012432258435034	0.0252255686155162	0.0648657478684702
A188/Oh43	Adult_Plant_Height	-0.0092170374948703	0.0110453646131062	0.232623485782656	0.322094057237523
A188/Oh43	Flower_Time	0.028845673043286	0.00641128615752932	0.989749910427752	0.998186780384762
A188/Oh43	Silk_Time	0.0286808456718396	0.00624596806823649	0.990297717410349	0.998186780384762
A188/Oh43	5th_Leaf_Length	-0.0285254888844496	0.00706623765214285	0.0136715475080011	0.0561478130826625
A188/Oh43	5th_Leaf_Width	-0.0159917637306169	0.00374156602462165	0.0117577148159899	0.0561478130826625
A188/Oh43	Tassel_Branch	0.0457194613360781	0.0121121742211612	0.983719149156084	0.998186780384762
A188/Oh43	Ear_Length	-0.0245068666058499	0.00904655217794884	0.0366140011712823	0.073091257354976
A188/W22	Height_at_4_Week	-0.0382595587872127	0.0125211974232595	0.0275923188376141	0.0669117646874549
A188/W22	Height_at_6_Week	-0.0378962200630716	0.0156330778017829	0.0469117284038721	0.0820955247067763
A188/W22	Adult_Plant_Height	-0.0314875291086353	0.00608486851623024	0.00700275685700025	0.0561478130826625
A188/W22	Flower_Time	0.0247156540792236	0.0080215542624322	0.9729565363824	0.998186780384762
A188/W22	Silk_Time	0.0238578024325042	0.0064390522905637	0.982922300725578	0.998186780384762
A188/W22	5th_Leaf_Length	-0.0197038303922949	0.00711390537435844	0.034791134973883	0.073091257354976
A188/W22	5th_Leaf_Width	-0.0328687002252719	0.00517498709529364	0.00394785785969431	0.0561478130826625
A188/W22	Tassel_Branch	-0.0314978124833148	0.0160705576704881	0.0724282175888953	0.115518422989884
A188/W22	Ear_Length	-0.033781553241964	0.011128083112594	0.0280287165418365	0.0669117646874549
B73/A188	Height_at_4_Week	-0.0277665527889276	0.00275545444184961	0.00104056262491969	0.0426107549310738
B73/A188	Height_at_6_Week	-0.0473733590070506	0.0103943831310194	0.00990048850872838	0.0561478130826625
B73/A188	Adult_Plant_Height	-0.0282947090506546	0.0102568185397997	0.0351165552392765	0.073091257354976
B73/A188	Flower_Time	0.0110362156154784	0.00346950184718129	0.974970725501826	0.998186780384762
B73/A188	Silk_Time	0.00873453590803957	0.0033365266692115	0.960426203408063	0.998186780384762
B73/A188	5th_Leaf_Length	-0.0344088469765692	0.012039946777322	0.0323443822715757	0.073091257354976
B73/A188	5th_Leaf_Width	-0.0391813746266223	0.0110571099713782	0.0191333108579252	0.0572424078619283
B73/A188	Tassel_Branch	-0.0033736343039998	0.0114937575981088	0.394129878856891	0.5283017525103
B73/A188	Ear_Length	-0.036218123335025	0.00873391891721538	0.0127379541933268	0.0561478130826625
B73/Oh43	Height_at_4_Week	-0.029827947509819	0.00680131232786353	0.0109773144997164	0.0561478130826625
B73/Oh43	Height_at_6_Week	-0.0430294443414528	0.0107720239889925	0.0140542353497956	0.0561478130826625
B73/Oh43	Adult_Plant_Height	-0.0200774926947781	0.00886398442560222	0.0542088606178147	0.0923015734843872
B73/Oh43	Flower_Time	0.0209400021018054	0.0039469266373537	0.993463366438646	0.998186780384762
B73/Oh43	Silk_Time	0.0250906987880111	0.005921460416168	0.987968864024706	0.998186780384762
B73/Oh43	5th_Leaf_Length	-0.0282737989256783	0.00738196576529933	0.0156789872962559	0.0561478130826625
B73/Oh43	5th_Leaf_Width	-0.00549565281258912	0.00488130823183772	0.171080640146828	0.244956371119322
B73/Oh43	Tassel_Branch	-0.0215801791842972	0.00805410335220447	0.0375435500354153	0.073091257354976
B73/Oh43	Ear_Length	-0.0235460239573575	0.0139077595151136	0.0945141983649577	0.145229134072984
B73/W22	Height_at_4_Week	-0.0457280626500601	0.00500371377582829	0.00138471222008818	0.0426107549310738
B73/W22	Height_at_6_Week	-0.0360034452258884	0.0145125427939539	0.0446014055449685	0.0791517901220568
B73/W22	Adult_Plant_Height	-0.0325861942328252	0.00993097135538265	0.0231907514924169	0.0608757226675943
B73/W22	Flower_Time	0.0125369553581353	0.00262016022559796	0.991321399352811	0.998186780384762
B73/W22	Silk_Time	0.0159299891141394	0.00266955312051608	0.995291773607682	0.998186780384762
B73/W22	5th_Leaf_Length	-0.0424947464540311	0.0087085021087334	0.00822647092420048	0.0561478130826625
B73/W22	5th_Leaf_Width	-0.0194319325266599	0.00313610242798785	0.00423417877937671	0.0561478130826625
B73/W22	Tassel_Branch	-0.0103134739705631	0.0267901430584952	0.362964505015659	0.491758361634118
B73/W22	Ear_Length	-0.0549076149825001	0.0134736637325106	0.013336585330364	0.0561478130826625
B73/W22xA188/Oh43	Height_at_4_Week	-0.0346603115407611	0.00406207310643316	0.00169090297345531	0.0426107549310738
B73/W22xA188/Oh43	Height_at_6_Week	-0.0493283041278948	0.0175724878902601	0.0337263929477623	0.073091257354976
B73/W22xA188/Oh43	Adult_Plant_Height	-0.040374296423375	0.00388128172392871	0.000947956094901947	0.0426107549310738
B73/W22xA188/Oh43	Flower_Time	0.0265146948555244	0.00916092113716997	0.968604297857296	0.998186780384762
B73/W22xA188/Oh43	Silk_Time	0.0187004060464419	0.0095461308815358	0.927499741612926	0.998186780384762
B73/W22xA188/Oh43	5th_Leaf_Length	-0.0186388435563503	0.00743041250520376	0.0435279905232163	0.0791517901220568
B73/W22xA188/Oh43	5th_Leaf_Width	-0.00616472065483452	0.00302594345710671	0.0671984695705692	0.109864738211938
B73/W22xA188/Oh43	Tassel_Branch	0.00152001559970783	0.00455891539312421	0.619618084400285	0.821809248783536
B73/W22xA188/Oh43	Ear_Length	-0.0426408292980827	0.0160519326235922	0.0382858967097494	0.073091257354976
Oh43/A188	Height_at_4_Week	-0.0485045787492455	0.0129303741264228	0.0165443847526906	0.0561478130826625
Oh43/A188	Height_at_6_Week	-0.0524143315844631	0.0108464454538654	0.00844787755199328	0.0561478130826625
Oh43/A188	Adult_Plant_Height	-0.0504257115456805	0.0130049401587541	0.01518785940825	0.0561478130826625
Oh43/A188	Flower_Time	0.025271763928927	0.00527197675009401	0.991364664258364	0.998186780384762
Oh43/A188	Silk_Time	0.0311043141687327	0.00627841475344241	0.992107186459331	0.998186780384762
Oh43/A188	5th_Leaf_Length	-0.0297873271897757	0.00691619606492307	0.0115208830786342	0.0561478130826625
Oh43/A188	5th_Leaf_Width	-0.0260506475744219	0.00576590314393051	0.0101355073046069	0.0561478130826625
Oh43/A188	Tassel_Branch	-0.060720318619128	0.0176693355642629	0.0206709924421062	0.057554288591193
Oh43/A188	Ear_Length	-0.0336628178352103	0.010874046117749	0.0267373519349353	0.0669117646874549
Oh43/A188/W22/B73	Height_at_4_Week	-0.0470177076622783	0.0183208201572074	0.0413775610550391	0.0766701866608077
Oh43/A188/W22/B73	Height_at_6_Week	-0.0346767948662485	0.0124194703045331	0.0341488631279756	0.073091257354976
Oh43/A188/W22/B73	Adult_Plant_Height	-0.0130590309703703	0.00789971050925081	0.0984403536197951	0.14943957296499
Oh43/A188/W22/B73	Flower_Time	0.0206869841503667	0.00855538980130203	0.952831353502932	0.998186780384762
Oh43/A188/W22/B73	Silk_Time	0.0202032625827853	0.00881859028242177	0.947069736939058	0.998186780384762
Oh43/A188/W22/B73	5th_Leaf_Length	-0.0183255546770236	0.0161355557345977	0.16929746871197	0.244956371119322
Oh43/A188/W22/B73	5th_Leaf_Width	-0.0321857074883464	0.00940131660979239	0.020867467649813	0.057554288591193
Oh43/A188/W22/B73	Tassel_Branch	0.0294345692092518	0.0179073751528175	0.900609319438137	0.998186780384762
Oh43/A188/W22/B73	Ear_Length	-0.0336787698022295	0.0120095705705462	0.0338048941414274	0.073091257354976
Oh43/B73	Height_at_4_Week	-0.0367506648716571	0.0135043592672476	0.0362321186426336	0.073091257354976
Oh43/B73	Height_at_6_Week	-0.040886147006257	0.00877763332411449	0.0093346997347129	0.0561478130826625
Oh43/B73	Adult_Plant_Height	-0.031310744340657	0.0117652038634579	0.0381269837548467	0.073091257354976
Oh43/B73	Flower_Time	0.0178937025019917	0.00214815424725589	0.998186780384762	0.998186780384762
Oh43/B73	Silk_Time	0.0207348407050509	0.00376770670080595	0.994095083613802	0.998186780384762
Oh43/B73	5th_Leaf_Length	-0.0306136476487724	0.00747874924331666	0.0131808407852457	0.0561478130826625
Oh43/B73	5th_Leaf_Width	-0.0142203066621639	0.00469247052679696	0.0281454248288501	0.0669117646874549
Oh43/B73	Tassel_Branch	0.00813052465476586	0.00665574049196643	0.845448228658199	0.998186780384762
Oh43/B73	Ear_Length	-0.0437215452703123	0.00875456617075763	0.00772098845676994	0.0561478130826625
Oh43/W22	Height_at_4_Week	-0.0402512494421864	0.0103119502672085	0.0149270231599109	0.0561478130826625
Oh43/W22	Height_at_6_Week	-0.0433594796993451	0.0123371788474016	0.0195351074449438	0.0572424078619283
Oh43/W22	Adult_Plant_Height	-0.0326992967949319	0.0161493071765289	0.06801150460739	0.109864738211938
Oh43/W22	Flower_Time	0.0206868370625998	0.00446079810079404	0.990553156296025	0.998186780384762
Oh43/W22	Silk_Time	0.0201365351004646	0.00390534718395963	0.992927472786378	0.998186780384762
Oh43/W22	5th_Leaf_Length	-0.0277059620842354	0.0072494482957404	0.0157674029483438	0.0561478130826625
Oh43/W22	5th_Leaf_Width	-0.0123673789487224	0.00455532784039587	0.0364303332806986	0.073091257354976
Oh43/W22	Tassel_Branch	-0.0080866587136164	0.00769808854571261	0.185326326664265	0.259456857329971
Oh43/W22	Ear_Length	-0.0167656037051442	0.0155263096118433	0.179648020369874	0.254333152433754
W22/A188	Height_at_4_Week	-0.0380601667750331	0.011147892748154	0.0210118831364673	0.057554288591193
W22/A188	Height_at_6_Week	-0.037939772692012	0.0152080491126405	0.0440581719116928	0.0791517901220568
W22/A188	Adult_Plant_Height	-0.0275921843648461	0.0105023305617274	0.0392554043439912	0.0738235962289984
W22/A188	Flower_Time	0.0212132765485195	0.00878847784273519	0.95265147347424	0.998186780384762
W22/A188	Silk_Time	0.0149990500265544	0.00732092814681765	0.933540819397312	0.998186780384762
W22/A188	5th_Leaf_Length	-0.0226464206126681	0.00687079047187074	0.0229346995327682	0.0608757226675943
W22/A188	5th_Leaf_Width	-0.0291648307455022	0.00784540608687622	0.0169334674376284	0.0561478130826625
W22/A188	Tassel_Branch	-0.0335345097526226	0.00779044447657038	0.0115374609905587	0.0561478130826625
W22/A188	Ear_Length	-0.0323375949230362	0.0148213652300841	0.0585742876155277	0.0984048031940866
W22/B73	Height_at_4_Week	-0.0269601259220844	0.00513953830908715	0.00674462767988682	0.0561478130826625
W22/B73	Height_at_6_Week	-0.0315667414208575	0.00863623650636805	0.0176823619762151	0.0571276310000795
W22/B73	Adult_Plant_Height	-0.0401439000589364	0.0106280310889757	0.0162530628332853	0.0561478130826625
W22/B73	Flower_Time	0.00667645160409441	0.00252911989141616	0.961166430766175	0.998186780384762
W22/B73	Silk_Time	0.00752449371115418	0.00539329182858058	0.871343476289177	0.998186780384762
W22/B73	5th_Leaf_Length	-0.00839079480333245	0.00615133999719196	0.132935463106129	0.194765911062469
W22/B73	5th_Leaf_Width	-0.0264663032228897	0.0068694441442233	0.0154414563328072	0.0561478130826625
W22/B73	Tassel_Branch	-0.0208122297677895	0.00591901229372226	0.019512269668889	0.0572424078619283
W22/B73	Ear_Length	-0.0308588665134592	0.0129595815700163	0.048757737881347	0.08415719141164
W22/Oh43	Height_at_4_Week	-0.0593557542521415	0.0154733928435709	0.0156169480653869	0.0561478130826625
W22/Oh43	Height_at_6_Week	-0.0412085331126644	0.00585670379795244	0.0029493534935312	0.0561478130826625
W22/Oh43	Adult_Plant_Height	-0.0375976621291844	0.00708464126846278	0.00653141588892492	0.0561478130826625
W22/Oh43	Flower_Time	0.014257080121826	0.00338996982727239	0.987727854608215	0.998186780384762
W22/Oh43	Silk_Time	0.0175610015736347	0.00372069502750848	0.990992934060524	0.998186780384762
W22/Oh43	5th_Leaf_Length	-0.0295006516576811	0.00710371342495183	0.0126893005504807	0.0561478130826625
W22/Oh43	5th_Leaf_Width	-0.00435726478185068	0.00738237848199862	0.298274745102418	0.408506716118529
W22/Oh43	Tassel_Branch	-0.0203332930882397	0.00209819923602751	0.00116668953414145	0.0426107549310738
W22/Oh43	Ear_Length	-0.0460665142230766	0.0127298055802344	0.0181391186207417	0.0571382236553363
