# Supplementary material for: Inbreeding Depression in Genotypically Matched Diploid and Tetraploid Maize
Source: Front Genet. 2020 Nov 30;11:564928. doi: 10.3389/fgene.2020.564928 (PMC7734256; doi:10.3389/fgene.2020.564928)
Supplement: Supplementary file 4 [file Data_Sheet_4.ZIP › yao_etal_2020/2009/result/q4/genotype_phenotype_coef_4n_field_3.csv]

Genotype	Phenotype	Estimate	StdErr	PValue	Fdr
A188/Oh43	Height_at_4_Week	-0.0710336356037497	0.0076544584049043	0.00132412494187972	0.0125498671282397
A188/Oh43	Height_at_6_Week	-0.0576893178973929	0.0121519505091072	0.00886607146075735	0.0299229911800561
A188/Oh43	Adult_Plant_Height	-0.0220264146520424	0.0075750897805775	0.0310551484847562	0.0698740840907015
A188/Oh43	Flower_Time	0.0127895093586281	0.00396962014076817	0.975742029787293	0.977449291173181
A188/Oh43	Silk_Time	0.015111715109674	0.00455364946208863	0.977449291173181	0.977449291173181
A188/Oh43	5th_Leaf_Length	-0.00513999379689801	0.0075237214792342	0.271764673538165	0.411498250375583
A188/Oh43	5th_Leaf_Width	-0.0264305072270367	0.00267167226781985	0.00109831047507325	0.0125498671282397
A188/Oh43	Tassel_Branch	-0.0575620628998073	0.00752974079586507	0.00232404946819253	0.0125498671282397
A188/Oh43	Ear_Length	-0.0267003527418365	0.0064470759082408	0.0127815865243496	0.0383447595730487
Oh43/A188/W22/B73	Height_at_4_Week	-0.0563887350205329	0.00725241890952298	0.00221327955503081	0.0125498671282397
Oh43/A188/W22/B73	Height_at_6_Week	-0.0531087946505174	0.00677839580172358	0.00216482236575011	0.0125498671282397
Oh43/A188/W22/B73	Adult_Plant_Height	-0.0132708954392285	0.0126544788374042	0.185673345660207	0.313323770801599
Oh43/A188/W22/B73	Flower_Time	0.0140429458157198	0.004273936450105	0.976886711076647	0.977449291173181
Oh43/A188/W22/B73	Silk_Time	0.012309321012867	0.00456287422035413	0.963035417979018	0.977449291173181
Oh43/A188/W22/B73	5th_Leaf_Length	-0.0127024613034666	0.00621785721036359	0.0668365906591206	0.13763183311519
Oh43/A188/W22/B73	5th_Leaf_Width	-0.012918198769981	0.00345143413164898	0.0166396557492012	0.0449270705228433
Oh43/A188/W22/B73	Tassel_Branch	-0.0722914805186988	0.0129058746538338	0.00562118903974196	0.0216817291532904
Oh43/A188/W22/B73	Ear_Length	-0.0555935238638027	0.00894170484985785	0.00419365053320675	0.0188714273994304
W22/B73	Height_at_4_Week	0.0356290762588978	0.0321006228951601	0.82599999421953	0.977449291173181
W22/B73	Height_at_6_Week	0.0176877798090884	0.0270990831874495	0.719749805722237	0.925392607357162
W22/B73	Adult_Plant_Height	-0.0140739468543311	0.00737489270557051	0.076185893829295	0.13763183311519
W22/B73	Flower_Time	-0.00339225479658366	0.00503393166591676	0.274332166917056	0.411498250375583
W22/B73	Silk_Time	0.00263102360911283	0.00405748540546458	0.718544256771114	0.925392607357162
W22/B73	5th_Leaf_Length	0.00831687249478426	0.00424028932166778	0.927672241506515	0.977449291173181
W22/B73	5th_Leaf_Width	-0.0137300910918072	0.00720859441925452	0.0764621295084387	0.13763183311519
W22/B73	Tassel_Branch	0.0107261391990994	0.0197596252649677	0.687510523567007	0.925392607357162
W22/B73	Ear_Length	-0.0285434816515414	0.0091309940695658	0.0261137458290776	0.0640973761259176
