# Supplementary material for: Inbreeding Depression in Genotypically Matched Diploid and Tetraploid Maize
Source: Front Genet. 2020 Nov 30;11:564928. doi: 10.3389/fgene.2020.564928 (PMC7734256; doi:10.3389/fgene.2020.564928)
Supplement: Supplementary file 4 [file Data_Sheet_4.ZIP › yao_etal_2020/2009/result/q4/genotype_phenotype_coef_4n_field_2.csv]

Genotype	Phenotype	Estimate	StdErr	PValue	Fdr
A188/Oh43	Height_at_4_Week	-0.0379086708433749	0.0149882412173169	0.0427409891134288	0.0824290504330413
A188/Oh43	Height_at_6_Week	-0.0527149151025175	0.0165440146050835	0.0249253361110068	0.063273751640615
A188/Oh43	Adult_Plant_Height	-0.0243734323577363	0.00161744366351269	0.000317201736531159	0.00428222344317064
A188/Oh43	Flower_Time	0.0121506812874779	0.00302943982012678	0.986094899529564	0.987609759214585
A188/Oh43	Silk_Time	0.0105060542879306	0.0032867466174461	0.975267739308003	0.987609759214585
A188/Oh43	5th_Leaf_Length	-0.016788690617441	0.00547917410211285	0.0274081603737212	0.063273751640615
A188/Oh43	5th_Leaf_Width	-0.0281718236360068	0.00395020827409165	0.00283752568249296	0.0218420427542802
A188/Oh43	Tassel_Branch	-0.0445547160738106	0.0256798480357986	0.0905738810490141	0.152843424270211
A188/Oh43	Ear_Length	-0.03479597405515	0.00763990234628928	0.00991858126355738	0.0303376776300596
Oh43/A188/W22/B73	Height_at_4_Week	-0.0297622570400951	0.00658186193804794	0.0101125592100199	0.0303376776300596
Oh43/A188/W22/B73	Height_at_6_Week	-0.0509479694124795	0.0107362803482528	0.00887585610029795	0.0303376776300596
Oh43/A188/W22/B73	Adult_Plant_Height	-0.0295600978504152	0.0150659755747979	0.0722818627232935	0.130107352901928
Oh43/A188/W22/B73	Flower_Time	0.0103148385695613	0.00246149268412504	0.987609759214585	0.987609759214585
Oh43/A188/W22/B73	Silk_Time	0.00776735322514886	0.00194198875209768	0.985992932083144	0.987609759214585
Oh43/A188/W22/B73	5th_Leaf_Length	-0.013042943212726	0.00430244532402638	0.0281216673958289	0.063273751640615
Oh43/A188/W22/B73	5th_Leaf_Width	-0.00922949952499649	0.00346358887391472	0.0380158695042118	0.0789560366625937
Oh43/A188/W22/B73	Tassel_Branch	-0.0831004456871319	0.0154405395831756	0.00628221373078652	0.0303376776300596
Oh43/A188/W22/B73	Ear_Length	-0.0532471349566325	0.00781716924415809	0.00323585818581928	0.0218420427542802
W22/B73	Height_at_4_Week	0.0216395700345087	0.0214372709698578	0.806440740335292	0.987609759214585
W22/B73	Height_at_6_Week	-0.00105691366729032	0.0225541988450869	0.482784495244228	0.686062177452323
W22/B73	Adult_Plant_Height	-0.011584666939208	0.0135033305560057	0.227008171917318	0.340512257875977
W22/B73	Flower_Time	0.00450002966902097	0.00367654974841056	0.845841276978256	0.987609759214585
W22/B73	Silk_Time	0.00647599520032585	0.00460900213652796	0.872676821262661	0.987609759214585
W22/B73	5th_Leaf_Length	0.0133785292703582	0.00480207368321875	0.965676275047807	0.987609759214585
W22/B73	5th_Leaf_Width	-0.00648152038069904	0.00674183304782546	0.203639062284793	0.32342674598173
W22/B73	Tassel_Branch	-0.0466530467187015	0.00994148141477706	0.00914855202667175	0.0303376776300596
W22/B73	Ear_Length	-0.0338733730316291	0.00148994635219497	9.31881423609227e-05	0.00251607984374491
