# Supplementary material for: Inbreeding Depression in Genotypically Matched Diploid and Tetraploid Maize
Source: Front Genet. 2020 Nov 30;11:564928. doi: 10.3389/fgene.2020.564928 (PMC7734256; doi:10.3389/fgene.2020.564928)
Supplement: Supplementary file 4 [file Data_Sheet_4.ZIP › yao_etal_2020/2009/result/q4/genotype_phenotype_coef_4n_field_1.csv]

Genotype	Phenotype	Estimate	StdErr	PValue	Fdr
A188/Oh43	Height_at_4_Week	-0.0635301847608911	0.0130750911581931	0.00832298083921057	0.0499760934558279
A188/Oh43	Height_at_6_Week	-0.0527870183504879	0.0105521975401138	0.0076858197026699	0.0499760934558279
A188/Oh43	Adult_Plant_Height	-0.0265875203572602	0.010131288389175	0.0393549394943291	0.0854916736375228
A188/Oh43	Flower_Time	0.0301486134738695	0.00578680414232358	0.993126837246497	0.993126837246497
A188/Oh43	Silk_Time	0.0274982514956566	0.00596946944699032	0.990380419735872	0.993126837246497
A188/Oh43	5th_Leaf_Length	-0.0100063962150237	0.00906205175716315	0.175057827757926	0.278033020556706
A188/Oh43	5th_Leaf_Width	-0.0270860077247288	0.00768421332456063	0.0193904896239983	0.0665498110243071
A188/Oh43	Tassel_Branch	-0.0129557266330334	0.00369999577058858	0.0197184625257206	0.0665498110243071
A188/Oh43	Ear_Length	-0.0314054944583887	0.0125218619718097	0.0435433304029448	0.0854916736375228
Oh43/A188/W22/B73	Height_at_4_Week	-0.0431040032646388	0.00217969492041968	0.00014128350198872	0.00381465455369545
Oh43/A188/W22/B73	Height_at_6_Week	-0.0328832723424451	0.00771466098257277	0.0118432712348047	0.053294720556621
Oh43/A188/W22/B73	Adult_Plant_Height	-0.0277886139863627	0.0136192739534091	0.0669982619112359	0.120596871440225
Oh43/A188/W22/B73	Flower_Time	0.0153631907290774	0.00301502612124313	0.992693521655827	0.993126837246497
Oh43/A188/W22/B73	Silk_Time	0.00943641550266919	0.00319555025035812	0.970059693466622	0.993126837246497
Oh43/A188/W22/B73	5th_Leaf_Length	-0.0216675172085722	0.004636944364622	0.00925483212144962	0.0499760934558279
Oh43/A188/W22/B73	5th_Leaf_Width	-0.011495635878451	0.0103820799071292	0.174492207417457	0.278033020556706
Oh43/A188/W22/B73	Tassel_Branch	-0.0440631159108457	0.0161095939879298	0.0358130612764225	0.0854916736375228
Oh43/A188/W22/B73	Ear_Length	-0.0480093101909301	0.0150369534054742	0.0248031166462754	0.0744093499388263
W22/B73	Height_at_4_Week	-0.025228832592763	0.0365256856124358	0.269694630254984	0.404541945382476
W22/B73	Height_at_6_Week	7.92290987419263e-05	0.0190143947008696	0.501531510684362	0.677067539423889
W22/B73	Adult_Plant_Height	-0.0118207429598688	0.0047515281273857	0.044329015960197	0.0854916736375228
W22/B73	Flower_Time	-0.000435606266708121	0.00538545644531481	0.470313400012011	0.66834009475391
W22/B73	Silk_Time	0.00296497519275701	0.00436574113704039	0.727125469541738	0.892381258073951
W22/B73	5th_Leaf_Length	0.00914807645360108	0.00358398653162088	0.958119513884419	0.993126837246497
W22/B73	5th_Leaf_Width	-0.0241900102800212	0.00917577778717782	0.0389516989804142	0.0854916736375228
W22/B73	Tassel_Branch	0.00452517737233646	0.0182129608274053	0.590091800820195	0.758689458197393
W22/B73	Ear_Length	-0.0409220507871168	0.00762394639848057	0.00632904998649919	0.0499760934558279
