# Supplementary material for: Inbreeding Depression in Genotypically Matched Diploid and Tetraploid Maize
Source: Front Genet. 2020 Nov 30;11:564928. doi: 10.3389/fgene.2020.564928 (PMC7734256; doi:10.3389/fgene.2020.564928)
Supplement: Supplementary file 4 [file Data_Sheet_4.ZIP › yao_etal_2020/2009/result/q3/coef_field_1.csv]

Phenotype	Estimate	StdErr	PValue	Fdr
Height_at_4_Week	-0.0383029504304838	0.00429654832823098	4.82947015711943e-14	1.18155485395732e-13
Height_at_6_Week	-0.0381196469162791	0.00420910954153565	2.52020626589911e-14	1.1340928196546e-13
Adult_Plant_Height	-0.0289991840002655	0.00353803428291496	1.32083233239655e-12	1.98124849859482e-12
Flower_Time	0.0180637486321361	0.00201831011783773	0.999999999999959	0.999999999999973
Silk_Time	0.0179213998614593	0.00198164188460929	0.999999999999973	0.999999999999973
5th_Leaf_Length	-0.0225834296417784	0.00253834233354445	5.25135490647699e-14	1.18155485395732e-13
5th_Leaf_Width	-0.0198857446034259	0.00239329546890985	7.87481191366624e-13	1.41746614445992e-12
Tassel_Branch	-0.0122125325017089	0.00630851118079024	0.0281431971414831	0.0361841106104782
Ear_Length	-0.0363639032963872	0.00293156677735628	0	0
