# Supplementary material for: Inbreeding Depression in Genotypically Matched Diploid and Tetraploid Maize
Source: Front Genet. 2020 Nov 30;11:564928. doi: 10.3389/fgene.2020.564928 (PMC7734256; doi:10.3389/fgene.2020.564928)
Supplement: Supplementary file 4 [file Data_Sheet_4.ZIP › yao_etal_2020/2009/result/q3/coef_field_2.csv]

Phenotype	Estimate	StdErr	PValue	Fdr
Height_at_4_Week	-0.038644226563185	0.00531373812711479	8.94992968625274e-11	1.61098734352549e-10
Height_at_6_Week	-0.0547534418827324	0.00691551396158982	4.74786876480948e-12	1.09452447105696e-11
Adult_Plant_Height	-0.0365384716162881	0.00342498145583797	0	0
Flower_Time	0.0131717539470443	0.001603012918936	0.999999999998798	0.999999999999535
Silk_Time	0.0132366847573197	0.00157139135088277	0.999999999999535	0.999999999999535
5th_Leaf_Length	-0.0190626307177804	0.00312042193296555	1.55346059349526e-08	1.99730647735105e-08
5th_Leaf_Width	-0.0173678827263777	0.00252353165375647	5.17181630854679e-10	7.75772446282019e-10
Tassel_Branch	-0.0386698067087322	0.00488737750457373	4.86455320469759e-12	1.09452447105696e-11
Ear_Length	-0.0364222477692103	0.00290049664689336	0	0
