# Supplementary material for: Inbreeding Depression in Genotypically Matched Diploid and Tetraploid Maize
Source: Front Genet. 2020 Nov 30;11:564928. doi: 10.3389/fgene.2020.564928 (PMC7734256; doi:10.3389/fgene.2020.564928)
Supplement: Supplementary file 4 [file Data_Sheet_4.ZIP › yao_etal_2020/2009/result/q3/coef_field_3.csv]

Phenotype	Estimate	StdErr	PValue	Fdr
Height_at_4_Week	-0.0616870936765399	0.00875970842928638	2.52783571852433e-10	5.68763036667974e-10
Height_at_6_Week	-0.0568060700136273	0.0070443615178379	2.42517117499119e-12	7.27551352497358e-12
Adult_Plant_Height	-0.0288399364370589	0.00343261570823218	5.13811215796522e-13	2.31215047108435e-12
Flower_Time	0.0136451551315776	0.00157831119277179	0.999999999999833	1
Silk_Time	0.0151006761682448	0.00147514535636775	1	1
5th_Leaf_Length	-0.0165841711889986	0.0026965350290254	1.30002376641514e-08	2.34004277954725e-08
5th_Leaf_Width	-0.0138563272098333	0.00277451037758694	1.61058465064645e-06	2.0707516936883e-06
Tassel_Branch	-0.03164787473082	0.00549497519610991	6.92553148162744e-08	1.03882972224412e-07
Ear_Length	-0.0347402295557482	0.00289603646694911	0	0
