# Supplementary material for: Inbreeding Depression in Genotypically Matched Diploid and Tetraploid Maize
Source: Front Genet. 2020 Nov 30;11:564928. doi: 10.3389/fgene.2020.564928 (PMC7734256; doi:10.3389/fgene.2020.564928)
Supplement: Supplementary file 4 [file Data_Sheet_4.ZIP › yao_etal_2020/2009/code/q4.R]

rm(list = ls())

library(reshape2)
dep.2n <- read.csv("../data/Depression_Rates_For_2n_Ploids_All_Phenotypes_Genotype.csv", stringsAsFactors = FALSE)
dep.4n <- read.csv("../data/Depression_Rates_For_4n_Ploids_All_Phenotypes_Genotype.csv", stringsAsFactors = FALSE)
colnames(dep.2n) <- colnames(dep.4n) <- c("h4", "h6", "ht", "flower.time",
                                          "silk.time", "ll", "lw", "tassel.branch",
                                          "ear.length",  "genotype", "family", "field", "ploidy")

dep.rates.2n <- melt(dep.2n, id.var=c("genotype", "family", "field", "ploidy"))
dep.rates.4n <- melt(dep.4n, id.var=c("genotype", "family", "field", "ploidy"))

## Oh43/A188/W22/B73 and A188/Oh43xB73/W22 have the same genetic constitution
dep.rates.2n$genotype [dep.rates.2n$genotype == "A188/Oh43xB73/W22"] <- "Oh43/A188/W22/B73"

avg.2n <- with(dep.rates.2n, aggregate(value, by = list(field, genotype, family, ploidy, variable), FUN = mean, na.rm = TRUE))
colnames(avg.2n) <- c("field", "genotype", "family", "ploidy", "variable", "value")

avg.4n <- with(dep.rates.4n, aggregate(value, by = list(field, genotype, family, ploidy, variable), FUN = mean, na.rm = TRUE))
colnames(avg.4n) <- c("field", "genotype", "family", "ploidy", "variable", "value")

avg.4n$gen <- as.numeric(gsub("F1", "0", gsub("S", "", avg.4n$family)))
avg.2n$gen <- as.numeric(gsub("F1", "0", gsub("S", "", avg.2n$family)))

## 2n ploidy
split.geno2n <- split(avg.2n, list(avg.2n$genotype))

ques2n <- vector("list", length(split.geno2n))
names(ques2n) <- names(split.geno2n)

for (ii in 1:length(ques2n)) {
    ques2n[[ii]] <- list("f1" = vector("list", length(unique(avg.2n$variable))),
                         "f2" = vector("list", length(unique(avg.2n$variable))),
                         "f3" = vector("list", length(unique(avg.2n$variable)))
                        )
    names(ques2n[[ii]][[1]]) <- names(ques2n[[ii]][[2]]) <- names(ques2n[[ii]][[3]]) <- unique(avg.2n$variable)
}

for (ii in 1:(length(ques2n))) {
    for (jj in 1:(length(ques2n[[ii]]))) {
        for (kk in 1:length(ques2n[[ii]][[jj]])) {
            ques2n[[ii]][[jj]][[kk]] <- lm(value ~ gen,
                                           subset = (variable == names(ques2n[[ii]][[jj]])[kk] & field == jj) & (genotype == names(ques2n)[ii]), avg.2n)
        }
    }
}


library(multcomp)

pval <- list()
for (ii in 1:(length(ques2n))) {
    pval[[ii]] <- list()
    for (jj in 1:(length(ques2n[[ii]]))) {
        pval[[ii]][[jj]] <- list()
        tmp <- as.data.frame(matrix(NA, ncol = 4, nrow = length(ques2n[[ii]][[jj]])))
        colnames(tmp) <- c("Phenotype", "Estimate", "StdErr", "PValue")
        K <- matrix(c(0, 1), 1)
        for (kk in 1:length(ques2n[[ii]][[jj]])) {
            colnames(K) <- names(coef(ques2n[[ii]][[jj]][[kk]]))
            sg <- summary(glht(ques2n[[ii]][[jj]][[kk]], linfct = K,  alternative="less"))
            tmp[kk, "PValue"] <- sg$test$pvalues
            tmp[kk, "Estimate"] <- sg$test$coefficients
            tmp[kk, "StdErr"] <- sg$test$sigma
            tmp[kk, "Phenotype"] <- c("Height_at_4_Week", "Height_at_6_Week", "Adult_Plant_Height",
                                      "Flower_Time", "Silk_Time",
                                      "5th_Leaf_Length", "5th_Leaf_Width",
                                      "Tassel_Branch", "Ear_Length")[kk]
        }        
        pval[[ii]][[jj]] <- tmp
    }
}

field1 <- cbind.data.frame(Genotype = rep(names(ques2n), each = 9),
                           do.call(rbind.data.frame, lapply(pval, function(x) x[[1]])))
field1$Fdr <- p.adjust(field1$PValue, method = "fdr")

field2 <- cbind.data.frame(Genotype = rep(names(ques2n), each = 9),
                           do.call(rbind.data.frame, lapply(pval, function(x) x[[2]])))
field2$Fdr <- p.adjust(field2$PValue, method = "fdr")

field3 <- cbind.data.frame(Genotype = rep(names(ques2n), each = 9),
                           do.call(rbind.data.frame, lapply(pval, function(x) x[[3]])))
field3$Fdr <- p.adjust(field3$PValue, method = "fdr")

write.csv(field1, paste0("result/q4/genotype_phenotype_coef_2n_field_1.csv"), row.names = F)
write.csv(field2, paste0("result/q4/genotype_phenotype_coef_2n_field_2.csv"), row.names = F)
write.csv(field3, paste0("result/q4/genotype_phenotype_coef_2n_field_3.csv"), row.names = F)

write.csv(field2[which(field1$Fdr < 0.05), c(1, 2)], paste0("result/q4/sig_genotype_phenotype_coef_2n_field_1.csv"), row.names = F)
write.csv(field2[which(field2$Fdr < 0.05), c(1, 2)], paste0("result/q4/sig_genotype_phenotype_coef_2n_field_2.csv"), row.names = F)
write.csv(field3[which(field3$Fdr < 0.05), c(1, 2)], paste0("result/q4/sig_genotype_phenotype_coef_2n_field_3.csv"), row.names = F)

## 4n ploidy
split.geno4n <- split(avg.4n, list(avg.4n$genotype))

ques4n <- vector("list", length(split.geno4n))
names(ques4n) <- names(split.geno4n)

for (ii in 1:length(ques4n)) {
    ques4n[[ii]] <- list("f1" = vector("list", length(unique(avg.4n$variable))),
                         "f2" = vector("list", length(unique(avg.4n$variable))),
                         "f3" = vector("list", length(unique(avg.4n$variable)))
                        )
    names(ques4n[[ii]][[1]]) <- names(ques4n[[ii]][[2]]) <- names(ques4n[[ii]][[3]]) <- unique(avg.4n$variable)
}

for (ii in 1:(length(ques4n))) {
    for (jj in 1:(length(ques4n[[ii]]))) {
        for (kk in 1:length(ques4n[[ii]][[jj]])) {
            ques4n[[ii]][[jj]][[kk]] <- lm(value ~ gen,
                                           subset = (variable == names(ques4n[[ii]][[jj]])[kk] & field == jj) & (genotype == names(ques4n)[ii]), avg.4n)
        }
    }
}


library(multcomp)

pval <- list()
for (ii in 1:(length(ques4n))) {
    pval[[ii]] <- list()
    for (jj in 1:(length(ques4n[[ii]]))) {
        pval[[ii]][[jj]] <- list()
        tmp <- as.data.frame(matrix(NA, ncol = 4, nrow = length(ques4n[[ii]][[jj]])))
        colnames(tmp) <- c("Phenotype", "Estimate", "StdErr", "PValue")
        K <- matrix(c(0, 1), 1)
        for (kk in 1:length(ques4n[[ii]][[jj]])) {
            colnames(K) <- names(coef(ques4n[[ii]][[jj]][[kk]]))
            sg <- summary(glht(ques4n[[ii]][[jj]][[kk]], linfct = K,  alternative="less"))
            tmp[kk, "PValue"] <- sg$test$pvalues
            tmp[kk, "Estimate"] <- sg$test$coefficients
            tmp[kk, "StdErr"] <- sg$test$sigma
            tmp[kk, "Phenotype"] <- c("Height_at_4_Week", "Height_at_6_Week", "Adult_Plant_Height",
                                      "Flower_Time", "Silk_Time",
                                      "5th_Leaf_Length", "5th_Leaf_Width",
                                      "Tassel_Branch", "Ear_Length")[kk]
        }        
        pval[[ii]][[jj]] <- tmp
    }
}

field1 <- cbind.data.frame(Genotype = rep(names(ques4n), each = 9),
                           do.call(rbind.data.frame, lapply(pval, function(x) x[[1]])))
field1$Fdr <- p.adjust(field1$PValue, method = "fdr")

field2 <- cbind.data.frame(Genotype = rep(names(ques4n), each = 9),
                           do.call(rbind.data.frame, lapply(pval, function(x) x[[2]])))
field2$Fdr <- p.adjust(field2$PValue, method = "fdr")

field3 <- cbind.data.frame(Genotype = rep(names(ques4n), each = 9),
                           do.call(rbind.data.frame, lapply(pval, function(x) x[[3]])))
field3$Fdr <- p.adjust(field3$PValue, method = "fdr")

write.csv(field1, paste0("result/q4/genotype_phenotype_coef_4n_field_1.csv"), row.names = F)
write.csv(field2, paste0("result/q4/genotype_phenotype_coef_4n_field_2.csv"), row.names = F)
write.csv(field3, paste0("result/q4/genotype_phenotype_coef_4n_field_3.csv"), row.names = F)

write.csv(field2[which(field1$Fdr < 0.05), c(1, 2)], paste0("result/q4/sig_genotype_phenotype_coef_4n_field_1.csv"), row.names = F)
write.csv(field2[which(field2$Fdr < 0.05), c(1, 2)], paste0("result/q4/sig_genotype_phenotype_coef_4n_field_2.csv"), row.names = F)
write.csv(field3[which(field3$Fdr < 0.05), c(1, 2)], paste0("result/q4/sig_genotype_phenotype_coef_4n_field_3.csv"), row.names = F)
