# Supplementary material for: Inbreeding Depression in Genotypically Matched Diploid and Tetraploid Maize
Source: Front Genet. 2020 Nov 30;11:564928. doi: 10.3389/fgene.2020.564928 (PMC7734256; doi:10.3389/fgene.2020.564928)
Supplement: Supplementary file 4 [file Data_Sheet_4.ZIP › yao_etal_2020/2009/code/q1.R]

rm(list = ls())

library(reshape2)
dep.2n <- read.csv("../data/Depression_Rates_For_2n_Ploids_All_Phenotypes_Genotype.csv", stringsAsFactors = FALSE)
dep.4n <- read.csv("../data/Depression_Rates_For_4n_Ploids_All_Phenotypes_Genotype.csv", stringsAsFactors = FALSE)
colnames(dep.2n) <- colnames(dep.4n) <- c("h4", "h6", "ht", "flower.time",
                                          "silk.time", "ll", "lw", "tassel.branch",
                                          "ear.length",  "genotype", "family", "field", "ploidy")

dep.rates.2n <- melt(dep.2n, id.var=c("genotype", "family", "field", "ploidy"))
dep.rates.4n <- melt(dep.4n, id.var=c("genotype", "family", "field", "ploidy"))

dep.rates.2n$genotype [dep.rates.2n$genotype == "A188/Oh43xB73/W22"] <- "Oh43/A188/W22/B73"

commonGeno <- intersect(unique(dep.rates.2n$genotype), unique(dep.rates.4n$genotype))

dep.rates2n4n <- rbind.data.frame(dep.rates.2n, dep.rates.4n)
df2 <- dep.rates2n4n[dep.rates2n4n$genotype %in% commonGeno, ]
df2$genotype <- factor(df2$genotype, levels = c("Oh43/A188/W22/B73", "A188/Oh43", "W22/B73"), labels = c("Oh43/A188/W22/B73", "A188/Oh43", "W22/B73"))

avg <- with(df2, aggregate(value, by = list(field, genotype, family, ploidy, variable), FUN = mean, na.rm = TRUE))
colnames(avg) <- c("field", "genotype", "family", "ploidy", "variable", "value")
avg$gen <- as.numeric(gsub("F1", "0", gsub("S", "", avg$family)))

library(ggplot2)
## plot
plt.pheno <- ggplot(avg, aes(x = gen, y = value, color = ploidy)) + geom_point(shape = 21) +
    geom_smooth(method = "lm", fullrange = TRUE, na.rm = TRUE, level = 0.95) +
    scale_colour_brewer(name="",
                        breaks=c("2n", "4n"),
                        labels=c("Diploids", "Tetraploids"),
                        palette="Set1") +
    facet_grid(genotype ~ variable,
               labeller = labeller(.cols = c(ear.length = "Ear Length", flower.time = "Flower Time",
                                             h4 = "4th Week Height", h6 = "6th Week Height",
                                             ht = "Adult Plant Height",
                                             ll = "5th Leaf (From Top) Length", lw = "5th Leaf (From Top) Width",
                                             silk.time = "Silk Emergence Time",
                                             tassel.branch = "Tassel Branch Number")
                                   )
               ) +
    theme_bw() +
    scale_x_continuous(name = "Generation", breaks = 0:7) +
    scale_y_continuous(name = "Average Phenotype Value", breaks = seq(0.4, 1.4, by = 0.2)) +
        theme(strip.text.x = element_text(size=12, face="bold"),
              strip.text.y = element_text(size=12, face="bold"),
              axis.title.x = element_text(size=16, face= "bold"),
              axis.title.y = element_text(size=16, face= "bold"),
              axis.text.x = element_text(size=10, face= "bold"),
              axis.text.y = element_text(size=10, face= "bold"),
              legend.text = element_text(size=12, face= "bold"))


png("result/depression_geno_ploidy.png", 1800, 800)
print(plt.pheno)
dev.off()

split.geno <- split(avg, avg$genotype)

ques <- vector("list", length(split.geno))
names(ques) <- names(split.geno)

for (ii in 1:length(ques)) {
    ques[[ii]] <- list("f1" = vector("list", length(unique(avg$variable))),
                       "f2" = vector("list", length(unique(avg$variable))),
                       "f3" = vector("list", length(unique(avg$variable)))
                       )
    names(ques[[ii]][[1]]) <- names(ques[[ii]][[2]]) <- names(ques[[ii]][[3]]) <- unique(avg$variable)
}

for (ii in 1:(length(ques))) {
    for (jj in 1:(length(ques[[ii]]))) {
        for (kk in 1:length(ques[[ii]][[jj]])) {
            ques[[ii]][[jj]][[kk]] <- lm(value ~ ploidy*gen,
                                          subset = (variable == names(ques[[ii]][[jj]])[kk] & field == jj) & (genotype == names(ques)[ii]), avg)
        }
    }
}

## get the coefficient of the interaction between genotype and ploidy
## and do the hypothesis test for the ploidy slopes within a genotype
## and phenotype in names(ques)[1, 2, 3]

df.field1 <- vector("list", 3)
names(df.field1) <- names(ques)
for (ii in 1:length(ques)) {
    ## the coefficient for ploidy4n:gen is the \beta that indicates
    ## there is an interaction between ploidy and generation
    df.field1[[ii]] <- do.call(rbind.data.frame, lapply(ques[[ii]][[1]], function(x) coef(summary(x))[4, c(1, 2, 4)]))
    rownames(df.field1[[ii]]) <- c("Height_at_4_Week", "Height_at_6_Week", "Adult_Plant_Height",
                                   "Flower_Time", "Silk_Time",
                                   "5th_Leaf_Length", "5th_Leaf_Width",
                                   "Tassel_Branch", "Ear_Length")
    colnames(df.field1[[ii]]) <- c("Estimate", "StdError", "PValue")
    df.field1[[ii]]$Fdr <- p.adjust(df.field1[[ii]][ , "PValue"], method = "fdr")
}


df.field2 <- vector("list", 3)
names(df.field2) <- names(ques)
for (ii in 1:length(ques)) {
    ## the coefficient for ploidy4n:gen is the \beta that indicates
    ## there is an interaction between ploidy and generation
    df.field2[[ii]] <- do.call(rbind.data.frame, lapply(ques[[ii]][[2]], function(x) coef(summary(x))[4, c(1, 2, 4)]))
    rownames(df.field2[[ii]]) <- c("Height_at_4_Week", "Height_at_6_Week", "Adult_Plant_Height",
                                   "Flower_Time", "Silk_Time",
                                   "5th_Leaf_Length", "5th_Leaf_Width",
                                   "Tassel_Branch", "Ear_Length")
    colnames(df.field2[[ii]]) <- c("Estimate", "StdError", "PValue")
    df.field2[[ii]]$Fdr <- p.adjust(df.field2[[ii]][ , "PValue"], method = "fdr")
}

df.field3 <- vector("list", 3)
names(df.field3) <- names(ques)
for (ii in 1:length(ques)) {
    df.field3[[ii]] <- do.call(rbind.data.frame, lapply(ques[[ii]][[3]], function(x) coef(summary(x))[4, c(1, 2, 4)]))
    rownames(df.field3[[ii]]) <- c("Height_at_4_Week", "Height_at_6_Week", "Adult_Plant_Height",
                                   "Flower_Time", "Silk_Time",
                                   "5th_Leaf_Length", "5th_Leaf_Width",
                                   "Tassel_Branch", "Ear_Length")
    colnames(df.field3[[ii]]) <- c("Estimate", "StdError", "PValue")
    df.field3[[ii]]$Fdr <- p.adjust(df.field3[[ii]][ , "PValue"], method = "fdr")
}

for (ii in 1:3) {
    write.csv(df.field1[[ii]], paste0("result/q1/", make.names(names(ques)[ii]), "_coefs_field_1.csv"))
    write.csv(df.field2[[ii]], paste0("result/q1/", make.names(names(ques)[ii]), "_coefs_field_2.csv"))
    write.csv(df.field3[[ii]], paste0("result/q1/", make.names(names(ques)[ii]), "_coefs_field_3.csv"))
}
