# Supplementary material for: Inbreeding Depression in Genotypically Matched Diploid and Tetraploid Maize
Source: Front Genet. 2020 Nov 30;11:564928. doi: 10.3389/fgene.2020.564928 (PMC7734256; doi:10.3389/fgene.2020.564928)
Supplement: Supplementary file 4 [file Data_Sheet_4.ZIP › yao_etal_2020/2009/code/q2.R]

rm(list = ls())

library(reshape2)
dep.2n <- read.csv("../data/Depression_Rates_For_2n_Ploids_All_Phenotypes_Genotype.csv", stringsAsFactors = FALSE)
dep.4n <- read.csv("../data/Depression_Rates_For_4n_Ploids_All_Phenotypes_Genotype.csv", stringsAsFactors = FALSE)
colnames(dep.2n) <- colnames(dep.4n) <- c("h4", "h6", "ht", "flower.time",
                                          "silk.time", "ll", "lw", "tassel.branch",
                                          "ear.length",  "genotype", "family", "field", "ploidy")

dep.rates.2n <- melt(dep.2n, id.var=c("genotype", "family", "field", "ploidy"))
dep.rates.4n <- melt(dep.4n, id.var=c("genotype", "family", "field", "ploidy"))

## Oh43/A188/W22/B73 and A188/Oh43xB73/W22 have the same genetic constitution
dep.rates.2n$genotype [dep.rates.2n$genotype == "A188/Oh43xB73/W22"] <- "Oh43/A188/W22/B73"

avg.2n <- with(dep.rates.2n, aggregate(value, by = list(field, genotype, family, ploidy, variable), FUN = mean, na.rm = TRUE))
colnames(avg.2n) <- c("field", "genotype", "family", "ploidy", "variable", "value")

avg.4n <- with(dep.rates.4n, aggregate(value, by = list(field, genotype, family, ploidy, variable), FUN = mean, na.rm = TRUE))
colnames(avg.4n) <- c("field", "genotype", "family", "ploidy", "variable", "value")

avg.4n$gen <- as.numeric(gsub("F1", "0", gsub("S", "", avg.4n$family)))
avg.2n$gen <- as.numeric(gsub("F1", "0", gsub("S", "", avg.2n$family)))

avg.pheno <- rbind.data.frame(avg.4n, avg.2n)

plt.pheno <- ggplot(avg.pheno, aes(x = gen, y = value, color = ploidy)) + geom_point(shape = 21) +
    geom_smooth(method = "lm", fullrange = TRUE, na.rm = TRUE, level = 0.95) +
    scale_colour_brewer(name="",
                        breaks=c("2n", "4n"),
                        labels=c("Diploids", "Tetraploids"),
                        palette="Set1") +
    facet_wrap( ~ variable, nrow = 2,
               labeller = labeller(.rows = c(ear.length = "Ear Length", flower.time = "Flower Time",
                                             h4 = "4th Week Height", h6 = "6th Week Height",
                                             ht = "Adult Plant Height",
                                             ll = "5th Leaf (From Top) Length", lw = "5th Leaf (From Top) Width",
                                             silk.time = "Silk Emergence Time",
                                             tassel.branch = "Tassel Branch Number")
                                   )
               ) +
    theme_bw() +
    scale_x_continuous(name = "Generation", breaks = 0:7) +
    scale_y_continuous(name = "Average Phenotype Value") +
        theme(strip.text.x = element_text(size=12, face="bold"),
              strip.text.y = element_text(size=12, face="bold"),
              axis.title.x = element_text(size=16, face= "bold"),
              axis.title.y = element_text(size=16, face= "bold"),
              axis.text.x = element_text(size=10, face= "bold"),
              axis.text.y = element_text(size=10, face= "bold"),
              legend.text = element_text(size=12, face= "bold"))


png("result/depression_pheno_2n_vs_4n.png", 1200, 500)
print(plt.pheno)
dev.off()

### analysis of inbreeding depression
## 2n ploidy
ques2n <- list("f1" = vector("list", length(unique(avg.2n$variable))),
               "f2" = vector("list", length(unique(avg.2n$variable))),
               "f3" = vector("list", length(unique(avg.2n$variable)))
               )
names(ques2n[[1]]) <- names(ques2n[[2]]) <- names(ques2n[[3]]) <- unique(avg.2n$variable)

for (ii in 1:3) {
    for (jj in 1:length(ques2n[[ii]])) {
        ques2n[[ii]][[jj]] <- lm(value ~ gen + genotype + gen * genotype,
                                 subset = (variable == names(ques2n[[ii]])[jj] & field == ii), avg.2n)
    }
}

for (ii in 1:3) {
    fres <- lapply(ques2n[[ii]],
                   function(x) {
                       idx <- grep("gen:", rownames(coef(summary(x))))
                       cbind(coef(summary(x))[idx, c(1, 2, 4)])
                   })

    dfList <- list()
    for (jj in seq_along(fres)) {
        dfList[[jj]] <- as.data.frame(fres[[jj]])
        pname <- c("Height_at_4_Week", "Height_at_6_Week", "Adult_Plant_Height",
                   "Flower_Time", "Silk_Time",
                   "5th_Leaf_Length", "5th_Leaf_Width",
                   "Tassel_Branch", "Ear_Length")[jj]
        rownames(dfList[[jj]]) <- gsub("gen:genotype", "", rownames(dfList[[jj]]))
        colnames(dfList[[jj]]) <- c("Estimate", "StdError", "PValue")
        dfList[[jj]]$Phenotype <- pname
    }

    df <- do.call(rbind.data.frame, dfList)
    df$Fdr <- p.adjust(df$PValue, method = "fdr")
    fname <- paste0("result/q2/2n_coefs_Field", ii, ".csv")
    write.csv(df, fname)
}

## 4n ploidy
ques4n <- list("f1" = vector("list", length(unique(avg.4n$variable))),
               "f2" = vector("list", length(unique(avg.4n$variable))),
               "f3" = vector("list", length(unique(avg.4n$variable)))
               )
names(ques4n[[1]]) <- names(ques4n[[2]]) <- names(ques4n[[3]]) <- unique(avg.4n$variable)

for (ii in 1:3) {
    for (jj in 1:length(ques4n[[ii]])) {
        ques4n[[ii]][[jj]] <- lm(value ~ gen + genotype + gen * genotype,
                                 subset = (variable == names(ques4n[[ii]])[jj] & field == ii), avg.4n)
    }
}

for (ii in 1:3) {
    fres <- lapply(ques4n[[ii]],
                   function(x) {
                       idx <- grep("gen:", rownames(coef(summary(x))))
                       cbind(coef(summary(x))[idx, c(1, 2, 4)])
                   })

    dfList <- list()
    for (jj in seq_along(fres)) {
        dfList[[jj]] <- as.data.frame(fres[[jj]])
        pname <- c("Height_at_4_Week", "Height_at_6_Week", "Adult_Plant_Height",
                   "Flower_Time", "Silk_Time",
                   "5th_Leaf_Length", "5th_Leaf_Width",
                   "Tassel_Branch", "Ear_Length")[jj]
        rownames(dfList[[jj]]) <- gsub("gen:genotype", "", rownames(dfList[[jj]]))
        colnames(dfList[[jj]]) <- c("Estimate", "StdError", "PValue")
        dfList[[jj]]$Phenotype <- pname
    }

    df <- do.call(rbind.data.frame, dfList)
    df$Fdr <- p.adjust(df$PValue, method = "fdr")
    fname <- paste0("result/q2/4n_coefs_Field", ii, ".csv")
    write.csv(df, fname)
}
