# Supplementary material for: Inbreeding Depression in Genotypically Matched Diploid and Tetraploid Maize
Source: Front Genet. 2020 Nov 30;11:564928. doi: 10.3389/fgene.2020.564928 (PMC7734256; doi:10.3389/fgene.2020.564928)
Supplement: Supplementary file 4 [file Data_Sheet_4.ZIP › yao_etal_2020/2009/data/Depression_Rates_For_4n_Ploids_All_Phenotypes_Genotype.csv]

Height_at_4_Week	Height_at_6_Week	Adult_Height	Flower_Time	Silk_Time	Leaf_Length	Leaf_Width	Tassel_Branch	Ear_Length	Genotype	Generation	Field	Ploidy
1.011009174	0.651298312	0.77759417	1.050125887	1.097206188	1.041794985	0.869629086	1.14869281	0.900592495	A188/Oh43	F1	1	4n
0.85412844	0.703402177	1.097411127	1.050125887	1.047333179	0.976682798	1.00550863	0.483660131	1.066491113	A188/Oh43	F1	1	4n
0.819266055	0.729454109	1.238506843	1.067063401	1.063957516	1.15899692	0.969274085	0.725490196	1.13759052	A188/Oh43	F1	1	4n
1.150458716	0.911817636	1.109952968	0.98237583	0.980835835	1.067839859	1.023625903	0.725490196	1.090190915	A188/Oh43	F1	1	4n
0.888990826	0.755506042	1.135036651	1.050125887	1.097206188	1.172019358	0.987391358	0.725490196	1.019091508	A188/Oh43	F1	1	4n
0.78440367	0.703402177	0.890470743	1.016250858	1.080581852	1.028772547	0.905863631	0.846405229	0.85319289	A188/Oh43	F1	1	4n
0.888990826	0.768532008	1.091140206	1.016250858	1.030708843	1.067839859	0.960215449	0.846405229	1.161290323	A188/Oh43	F1	1	4n
0.871559633	0.716428143	0.909283505	1.067063401	1.080581852	0.963660361	0.896804994	0.785947712	1.04279131	A188/Oh43	F1	1	4n
0.453211009	0.31262319	NA	NA	NA	NA	NA	NA	NA	A188/Oh43	F1	1	4n
0.383486239	0.494986717	1.178933096	1.168688487	1.163703533	0.976682798	0.960215449	0.906862745	1.019091508	A188/Oh43	F1	1	4n
0.697247706	0.534064616	NA	NA	NA	NA	NA	NA	NA	A188/Oh43	F1	1	4n
0.732110092	0.664324278	0.984534554	1.050125887	1.063957516	0.950637923	1.014567266	0.906862745	1.13759052	A188/Oh43	F1	1	4n
0.418348624	0.508012683	1.053514682	1.10093843	1.113830524	1.145974483	0.905863631	0.967320261	1.184990125	A188/Oh43	F1	1	4n
0.871559633	0.651298312	1.191474938	1.050125887	1.063957516	0.898548174	0.996449994	1.027777778	1.019091508	A188/Oh43	F1	1	4n
0.871559633	0.716428143	0.990805474	1.016250858	1.014084507	1.041794985	1.050801812	0.785947712	1.13759052	A188/Oh43	F1	1	4n
1.011009174	0.729454109	0.965721791	1.033188373	1.030708843	1.002727673	1.068919084	0.846405229	1.184990125	A188/Oh43	F1	1	4n
0.801834862	0.670837261	0.984534554	1.067063401	1.063957516	0.813902332	1.17762272	1.390522876	0.971691903	A188/Oh43	F1	1	4n
0.958715596	0.840174822	1.053514682	1.016250858	0.997460171	1.093884734	0.978332721	0.544117647	1.066491113	A188/Oh43	F1	1	4n
0.871559633	0.89879167	1.015889157	0.98237583	0.964211498	1.048306203	1.041743175	1.027777778	1.090190915	A188/Oh43	F1	1	4n
0.627522936	0.683863227	0.890470743	1.016250858	1.063957516	1.067839859	0.878687722	0.906862745	1.019091508	A188/Oh43	F1	1	4n
0.505504587	0.41683092	0.761916868	1.151750973	1.13045486	0.781346238	0.860570449	1.269607843	0.497695853	A188/Oh43	F1	1	4n
0.801834862	0.859713772	0.946909029	0.999313344	0.980835835	1.035283766	0.779042722	0.66503268	0.924292298	A188/Oh43	F1	1	4n
0.732110092	0.950895535	0.834032456	0.999313344	0.980835835	0.963660361	0.996449994	1.330065359	1.113890718	A188/Oh43	F1	2	4n
0.749541284	1.081155198	1.166391255	0.999313344	1.014084507	1.048306203	1.023625903	1.088235294	1.113890718	A188/Oh43	F1	2	4n
1.063302752	1.393778387	1.116223889	0.948500801	0.947587162	0.996216454	1.00550863	1.14869281	1.13759052	A188/Oh43	F1	2	4n
1.167889908	0.976947468	0.884199822	1.016250858	1.014084507	1.048306203	1.014567266	1.632352941	0.9479921	A188/Oh43	F1	2	4n
0.662385321	0.89879167	0.940638109	1.050125887	1.014084507	0.970171579	0.896804994	0.785947712	1.113890718	A188/Oh43	F1	2	4n
0.59266055	0.840174822	0.884199822	1.084000916	1.097206188	0.944126705	1.123270902	1.088235294	1.019091508	A188/Oh43	F1	2	4n
0.697247706	1.042077299	1.12249481	1.050125887	1.030708843	1.152485702	0.996449994	1.209150327	1.208689928	A188/Oh43	F1	2	4n
0.941284404	1.217927843	1.12876573	0.98237583	0.964211498	0.937615486	1.014567266	1.14869281	1.13759052	A188/Oh43	F1	2	4n
0.976146789	1.198388894	1.015889157	0.965438315	1.014084507	1.067839859	1.032684539	0.846405229	1.019091508	A188/Oh43	F1	2	4n
0.662385321	1.10720713	1.053514682	0.999313344	0.964211498	0.846458425	1.186681356	0.846405229	1.019091508	A188/Oh43	F1	2	4n
0.697247706	0.976947468	1.066056523	0.999313344	0.997460171	0.944126705	1.087036357	0.967320261	1.184990125	A188/Oh43	F1	2	4n
0.610091743	0.677350244	0.645904835	1.084000916	1.113830524	1.074351078	0.914922267	1.390522876	0.734693878	A188/Oh43	F1	2	4n
1.11559633	1.309109607	0.990805474	0.948500801	0.91433849	0.833435988	1.077977721	1.088235294	1.04279131	A188/Oh43	F1	2	4n
0.906422018	1.094181164	1.047243761	1.033188373	1.014084507	0.664144303	0.824335904	1.209150327	0.900592495	A188/Oh43	F1	2	4n
1.011009174	1.159310995	0.984534554	0.931563287	0.930962826	0.924593049	0.860570449	0.483660131	0.47399605	A188/Oh43	F1	2	4n
0.627522936	1.042077299	1.047243761	1.033188373	1.030708843	0.8725033	0.896804994	0.906862745	1.066491113	A188/Oh43	F1	2	4n
0.418348624	1.52403805	1.028430999	1.134813458	1.163703533	1.002727673	0.851511813	0.906862745	0.85319289	A188/Oh43	F1	2	4n
1.324770642	1.198388894	1.072327444	0.931563287	0.91433849	1.041794985	1.041743175	1.027777778	1.161290323	A188/Oh43	F1	2	4n
0.976146789	0.833661839	1.147578492	0.965438315	0.947587162	0.8725033	1.141388175	0.785947712	0.900592495	A188/Oh43	F1	2	4n
0.59266055	1.185362927	0.940638109	1.016250858	1.014084507	1.106907171	0.851511813	0.967320261	0.995391705	A188/Oh43	F1	2	4n
0.976146789	NA	1.135036651	0.948500801	0.930962826	1.048306203	1.123270902	1.027777778	1.090190915	A188/Oh43	F1	2	4n
0.557798165	0.872739738	1.04097284	1.050125887	1.030708843	1.145974483	0.960215449	1.269607843	1.161290323	A188/Oh43	F1	2	4n
0.627522936	0.859713772	NA	NA	NA	NA	NA	NA	1.208689928	A188/Oh43	F1	2	4n
NA	0.455908818	0.884199822	1.117875944	1.113830524	1.237131544	0.978332721	0.604575163	NA	A188/Oh43	F1	2	4n
0.801834862	1.094181164	0.978263633	0.999313344	0.997460171	0.911570612	1.032684539	0.725490196	0.924292298	A188/Oh43	F1	2	4n
0.923853211	1.185362927	1.028430999	0.999313344	1.030708843	1.067839859	0.905863631	0.785947712	0.876892693	A188/Oh43	F1	2	4n
0.836697248	1.042077299	1.053514682	1.033188373	1.014084507	1.093884734	1.032684539	1.027777778	1.066491113	A188/Oh43	F1	2	4n
0.644954128	0.866226755	0.997076395	1.050125887	1.080581852	1.002727673	0.824335904	1.027777778	0.710994075	A188/Oh43	F1	2	4n
0.941284404	1.224440826	1.053514682	0.965438315	1.063957516	1.028772547	0.951156812	0.725490196	0.75839368	A188/Oh43	F1	2	4n
0.557798165	0.79458394	0.796406932	1.050125887	1.047333179	0.911570612	1.023625903	0.967320261	0.995391705	A188/Oh43	F1	2	4n
0.732110092	1.068129231	0.86538706	0.999313344	0.980835835	0.963660361	0.869629086	0.967320261	1.113890718	A188/Oh43	F1	2	4n
0.209174312	0.521038649	0.884199822	1.151750973	1.163703533	1.106907171	1.014567266	0.604575163	0.9479921	A188/Oh43	F1	2	4n
1.812844037	1.354700488	0.978263633	0.880750744	0.847841145	1.054817422	1.132329538	1.027777778	1.090190915	A188/Oh43	F1	3	4n
1.464220183	1.094181164	1.022160078	0.914625772	0.930962826	1.028772547	0.779042722	0.66503268	1.090190915	A188/Oh43	F1	3	4n
1.777981651	1.224440826	0.827761536	0.914625772	0.91433849	1.01575011	1.059860448	1.390522876	0.9479921	A188/Oh43	F1	3	4n
1.464220183	1.302596624	0.758781408	0.897688258	0.897714154	0.963660361	0.978332721	1.390522876	0.85319289	A188/Oh43	F1	3	4n
1.464220183	1.094181164	0.790136011	0.98237583	0.964211498	0.950637923	1.231974538	1.269607843	0.876892693	A188/Oh43	F1	3	4n
1.11559633	1.068129231	0.971992712	0.965438315	0.947587162	1.080862297	1.096094993	0.967320261	1.090190915	A188/Oh43	F1	3	4n
1.708256881	1.484960151	0.993940935	0.880750744	0.831216809	0.833435988	1.087036357	1.14869281	1.019091508	A188/Oh43	F1	3	4n
0.662385321	0.625246379	0.834032456	1.084000916	1.097206188	0.859480862	0.769984086	1.088235294	0.805793285	A188/Oh43	F1	3	4n
1.777981651	1.52403805	1.078598364	0.880750744	0.881089818	0.957149142	1.041743175	1.209150327	0.876892693	A188/Oh43	F1	3	4n
1.63853211	1.406804353	1.135036651	0.914625772	0.897714154	1.15899692	1.087036357	0.906862745	0.995391705	A188/Oh43	F1	3	4n
1.533944954	1.224440826	0.752510487	0.999313344	NA	0.8725033	1.17762272	1.088235294	NA	A188/Oh43	F1	3	4n
1.63853211	1.354700488	1.147578492	0.948500801	0.91433849	1.119929608	1.132329538	0.967320261	1.208689928	A188/Oh43	F1	3	4n
1.464220183	1.263518725	1.135036651	0.98237583	1.014084507	1.054817422	1.087036357	1.330065359	0.734693878	A188/Oh43	F1	3	4n
1.673394495	1.576141914	1.097411127	0.897688258	0.881089818	1.11341839	1.132329538	1.14869281	1.04279131	A188/Oh43	F1	3	4n
1.324770642	1.367726455	0.990805474	0.914625772	0.897714154	0.957149142	0.923980903	0.906862745	0.924292298	A188/Oh43	F1	3	4n
1.220183486	1.0029994	1.015889157	0.98237583	0.980835835	1.250153982	0.942098176	0.725490196	1.13759052	A188/Oh43	F1	3	4n
1.220183486	1.094181164	1.034701919	0.948500801	0.947587162	0.742278927	0.996449994	1.088235294	1.019091508	A188/Oh43	F1	3	4n
1.185321101	1.120233096	0.903012584	0.948500801	0.930962826	0.963660361	1.123270902	1.511437908	0.924292298	A188/Oh43	F1	3	4n
1.690825688	1.41983032	1.147578492	0.931563287	0.91433849	0.839947206	1.068919084	1.632352941	0.995391705	A188/Oh43	F1	3	4n
1.673394495	1.563115948	1.153849413	0.897688258	0.881089818	1.048306203	1.087036357	1.14869281	1.066491113	A188/Oh43	F1	3	4n
1.446788991	1.224440826	0.997076395	0.948500801	NA	0.983194017	1.059860448	1.390522876	NA	A188/Oh43	F1	3	4n
1.621100917	1.550089982	1.103682047	0.897688258	0.881089818	0.879014518	0.996449994	1.027777778	0.900592495	A188/Oh43	F1	3	4n
1.812844037	1.445882252	1.028430999	0.897688258	0.881089818	1.106907171	1.123270902	0.846405229	0.876892693	A188/Oh43	F1	3	4n
1.04587156	0.599194447	1.053514682	1.134813458	1.13045486	1.080862297	1.023625903	0.725490196	1.208689928	A188/Oh43	S1	1	4n
0.749541284	0.455908818	0.928096267	1.050125887	1.047333179	0.937615486	0.851511813	0.66503268	1.161290323	A188/Oh43	S1	1	4n
0.749541284	0.547090582	0.877928901	1.016250858	1.063957516	1.002727673	0.842453177	1.14869281	0.971691903	A188/Oh43	S1	1	4n
0.888990826	0.625246379	0.859116139	1.084000916	1.13045486	0.807391113	0.860570449	0.423202614	0.331797235	A188/Oh43	S1	1	4n
1.028440367	0.729454109	1.003347316	1.084000916	1.097206188	0.931104267	1.032684539	0.846405229	1.04279131	A188/Oh43	S1	1	4n
0.766972477	0.625246379	1.204016779	1.10093843	1.13045486	0.950637923	0.969274085	1.027777778	0.9479921	A188/Oh43	S1	1	4n
0.801834862	0.573142514	0.903012584	1.067063401	1.047333179	0.859480862	0.887746358	0.66503268	1.090190915	A188/Oh43	S1	1	4n
0.78440367	0.664324278	0.940638109	1.117875944	1.180327869	1.041794985	1.041743175	0.967320261	0.805793285	A188/Oh43	S1	1	4n
0.819266055	0.631759362	1.028430999	1.10093843	1.163703533	1.106907171	0.93303954	0.604575163	0.971691903	A188/Oh43	S1	1	4n
0.801834862	0.677350244	0.990805474	1.050125887	1.097206188	0.989705235	0.860570449	0.604575163	0.995391705	A188/Oh43	S1	1	4n
0.801834862	0.599194447	0.965721791	1.067063401	1.080581852	0.989705235	0.951156812	0.423202614	0.971691903	A188/Oh43	S1	1	4n
0.732110092	0.573142514	0.921825346	1.084000916	1.13045486	1.067839859	0.851511813	0.725490196	0.924292298	A188/Oh43	S1	1	4n
0.732110092	0.560116548	0.877928901	1.134813458	1.113830524	0.755301364	1.222915902	1.14869281	0.876892693	A188/Oh43	S1	1	4n
0.59266055	0.638272346	1.12876573	1.202563516	1.213576541	1.041794985	0.769984086	1.269607843	0.900592495	A188/Oh43	S1	1	4n
0.766972477	0.755506042	0.978263633	0.999313344	0.980835835	0.8725033	1.032684539	0.66503268	0.9479921	A188/Oh43	S1	1	4n
0.871559633	0.716428143	0.959450871	1.067063401	1.063957516	0.859480862	0.815277268	0.362745098	1.04279131	A188/Oh43	S1	1	4n
0.871559633	0.716428143	0.921825346	1.016250858	1.047333179	0.885525737	0.887746358	1.088235294	0.900592495	A188/Oh43	S1	1	4n
0.906422018	0.79458394	NA	NA	NA	NA	NA	NA	NA	A188/Oh43	S1	1	4n
1.011009174	0.846687805	1.084869285	1.016250858	1.014084507	0.924593049	0.923980903	0.483660131	1.04279131	A188/Oh43	S1	1	4n
0.627522936	0.586168481	1.015889157	1.168688487	1.180327869	0.833435988	0.869629086	1.330065359	0.687294273	A188/Oh43	S1	1	4n
0.697247706	0.644785329	0.984534554	1.050125887	1.097206188	0.937615486	0.842453177	0.544117647	0.805793285	A188/Oh43	S1	1	4n
0.941284404	0.963921501	1.254184145	0.999313344	0.980835835	0.846458425	0.878687722	0.725490196	0.924292298	A188/Oh43	S1	1	4n
0.610091743	0.677350244	1.034701919	1.050125887	1.030708843	0.846458425	0.914922267	0.725490196	0.805793285	A188/Oh43	S1	1	4n
1.011009174	0.820635873	1.191474938	1.016250858	1.030708843	0.937615486	0.996449994	0.906862745	0.995391705	A188/Oh43	S1	1	4n
0.766972477	0.638272346	0.884199822	1.067063401	1.080581852	0.911570612	0.779042722	0.604575163	0.9479921	A188/Oh43	S1	1	4n
0.906422018	0.79458394	1.066056523	1.033188373	1.080581852	1.002727673	0.788101359	0.725490196	1.04279131	A188/Oh43	S1	1	4n
0.801834862	0.664324278	1.047243761	1.084000916	1.080581852	1.01575011	0.996449994	1.14869281	1.090190915	A188/Oh43	S1	1	4n
NA	0.573142514	0.884199822	1.050125887	1.147079196	0.885525737	0.987391358	0.967320261	0.782093483	A188/Oh43	S1	1	4n
0.418348624	0.664324278	0.915554426	1.168688487	1.296698222	0.794368676	0.851511813	0.967320261	NA	A188/Oh43	S1	1	4n
0.836697248	0.625246379	0.890470743	1.067063401	1.113830524	0.82041355	0.978332721	0.967320261	0.85319289	A188/Oh43	S1	1	4n
0.85412844	0.755506042	1.034701919	1.050125887	1.063957516	0.976682798	0.851511813	1.027777778	1.113890718	A188/Oh43	S1	1	4n
0.958715596	0.768532008	1.034701919	1.050125887	1.063957516	0.924593049	0.923980903	1.088235294	1.13759052	A188/Oh43	S1	1	4n
0.871559633	0.742480075	0.877928901	1.050125887	1.080581852	0.846458425	0.996449994	0.906862745	0.85319289	A188/Oh43	S1	1	4n
0.976146789	0.807609907	0.877928901	1.016250858	NA	0.976682798	0.951156812	1.209150327	NA	A188/Oh43	S1	1	4n
0.749541284	0.579655497	0.896741663	1.10093843	1.080581852	0.898548174	0.951156812	0.423202614	0.995391705	A188/Oh43	S1	1	4n
0.766972477	0.833661839	0.755645947	1.033188373	1.030708843	0.657633084	0.951156812	1.14869281	1.13759052	A188/Oh43	S1	2	4n
1.063302752	1.276544691	1.100546587	0.98237583	0.997460171	1.080862297	0.896804994	1.269607843	1.066491113	A188/Oh43	S1	2	4n
0.836697248	1.0029994	0.909283505	0.999313344	1.063957516	1.093884734	0.93303954	1.571895425	0.734693878	A188/Oh43	S1	2	4n
0.871559633	1.159310995	0.852845218	0.98237583	1.014084507	0.957149142	0.742808177	1.027777778	0.9479921	A188/Oh43	S1	2	4n
0.906422018	1.016025366	1.084869285	1.033188373	0.997460171	1.041794985	0.996449994	1.14869281	1.23238973	A188/Oh43	S1	2	4n
0.836697248	0.807609907	0.959450871	1.067063401	1.063957516	0.82041355	0.996449994	1.450980392	0.971691903	A188/Oh43	S1	2	4n
0.941284404	1.068129231	1.047243761	0.999313344	1.014084507	0.852969644	0.987391358	1.753267974	0.805793285	A188/Oh43	S1	2	4n
0.958715596	1.0029994	0.906148045	1.033188373	1.014084507	1.002727673	0.960215449	0.967320261	0.9479921	A188/Oh43	S1	2	4n
1.04587156	1.237466792	1.047243761	0.98237583	0.980835835	0.983194017	0.960215449	0.544117647	1.090190915	A188/Oh43	S1	2	4n
0.662385321	0.911817636	0.859116139	1.016250858	1.047333179	0.924593049	0.978332721	0.967320261	1.13759052	A188/Oh43	S1	2	4n
0.941284404	0.937869569	1.075462904	1.050125887	1.063957516	0.996216454	0.715632268	0.846405229	0.9479921	A188/Oh43	S1	2	4n
0.993577982	1.198388894	1.153849413	0.98237583	0.980835835	0.924593049	0.878687722	1.027777778	1.019091508	A188/Oh43	S1	2	4n
0.871559633	0.963921501	1.109952968	1.033188373	1.030708843	0.742278927	0.93303954	0.967320261	1.090190915	A188/Oh43	S1	2	4n
0.836697248	1.198388894	1.084869285	1.016250858	1.014084507	0.77483502	1.032684539	1.330065359	0.924292298	A188/Oh43	S1	2	4n
0.801834862	1.016025366	1.078598364	1.050125887	1.030708843	0.931104267	1.059860448	1.209150327	0.924292298	A188/Oh43	S1	2	4n
0.906422018	1.10720713	0.990805474	0.965438315	0.947587162	0.996216454	0.942098176	0.725490196	1.090190915	A188/Oh43	S1	2	4n
0.906422018	1.120233096	1.015889157	0.948500801	0.947587162	0.905059393	0.878687722	1.027777778	0.9479921	A188/Oh43	S1	2	4n
0.906422018	1.146285029	1.022160078	0.98237583	0.980835835	0.77483502	1.023625903	1.390522876	1.090190915	A188/Oh43	S1	2	4n
0.766972477	1.432856286	0.765052328	1.050125887	1.063957516	0.846458425	0.996449994	1.209150327	0.85319289	A188/Oh43	S1	2	4n
0.662385321	0.742480075	NA	NA	NA	NA	NA	NA	NA	A188/Oh43	S1	2	4n
0.871559633	1.094181164	0.959450871	0.948500801	0.964211498	0.885525737	0.942098176	0.66503268	1.208689928	A188/Oh43	S1	2	4n
0.836697248	1.042077299	0.990805474	0.999313344	0.997460171	0.905059393	1.00550863	1.269607843	0.924292298	A188/Oh43	S1	2	4n
0.819266055	1.0029994	0.95317995	1.067063401	1.047333179	0.794368676	0.815277268	0.725490196	0.995391705	A188/Oh43	S1	2	4n
0.714678899	0.820635873	0.940638109	1.016250858	1.030708843	1.041794985	0.860570449	0.725490196	0.805793285	A188/Oh43	S1	2	4n
0.801834862	1.042077299	0.940638109	0.98237583	0.997460171	0.833435988	1.087036357	0.906862745	0.995391705	A188/Oh43	S1	2	4n
0.801834862	1.0029994	0.840303377	0.965438315	0.980835835	0.937615486	0.896804994	0.604575163	1.066491113	A188/Oh43	S1	2	4n
0.888990826	1.0029994	1.072327444	1.033188373	1.014084507	0.911570612	1.00550863	0.906862745	1.066491113	A188/Oh43	S1	2	4n
0.941284404	0.781557974	0.896741663	1.016250858	0.997460171	0.937615486	0.923980903	0.725490196	0.924292298	A188/Oh43	S1	2	4n
0.976146789	1.094181164	0.915554426	1.016250858	1.014084507	0.911570612	1.041743175	1.692810458	0.900592495	A188/Oh43	S1	2	4n
0.923853211	0.989973434	1.084869285	1.016250858	1.047333179	0.937615486	1.032684539	0.66503268	0.995391705	A188/Oh43	S1	2	4n
0.679816514	0.976947468	0.921825346	1.016250858	1.014084507	0.781346238	1.00550863	1.571895425	0.924292298	A188/Oh43	S1	2	4n
0.78440367	0.859713772	0.896741663	1.033188373	1.063957516	0.989705235	0.860570449	0.967320261	0.75839368	A188/Oh43	S1	2	4n
0.871559633	1.029051333	0.95317995	0.98237583	0.980835835	0.963660361	0.960215449	1.330065359	1.090190915	A188/Oh43	S1	2	4n
1.289908257	0.625246379	0.43269353	1.033188373	1.030708843	0.781346238	0.742808177	0.725490196	0.402896643	A188/Oh43	S1	3	4n
1.464220183	1.042077299	0.664717597	0.880750744	0.897714154	0.937615486	1.087036357	1.632352941	1.019091508	A188/Oh43	S1	3	4n
1.673394495	1.094181164	0.771323249	0.897688258	0.897714154	0.67716674	0.914922267	1.209150327	1.161290323	A188/Oh43	S1	3	4n
1.533944954	1.302596624	0.752510487	0.829938201	0.814592473	1.048306203	0.733749541	1.027777778	1.090190915	A188/Oh43	S1	3	4n
1.63853211	1.094181164	0.733697725	0.931563287	0.930962826	0.794368676	1.032684539	1.209150327	0.734693878	A188/Oh43	S1	3	4n
1.220183486	0.976947468	0.877928901	0.999313344	1.080581852	0.8725033	0.996449994	0.544117647	0.876892693	A188/Oh43	S1	3	4n
1.63853211	1.185362927	0.77759417	0.846875715	0.847841145	1.028772547	1.014567266	1.269607843	0.971691903	A188/Oh43	S1	3	4n
1.63853211	1.380752421	0.884199822	0.846875715	0.847841145	0.963660361	1.077977721	1.571895425	1.04279131	A188/Oh43	S1	3	4n
1.673394495	1.276544691	0.921825346	0.948500801	0.91433849	0.768323801	1.00550863	1.330065359	0.900592495	A188/Oh43	S1	3	4n
1.673394495	1.393778387	1.003347316	0.897688258	0.881089818	0.807391113	0.996449994	1.390522876	1.04279131	A188/Oh43	S1	3	4n
1.568807339	1.458908218	0.946909029	0.897688258	0.897714154	1.067839859	1.10515363	0.785947712	0.9479921	A188/Oh43	S1	3	4n
1.499082569	1.198388894	0.877928901	0.914625772	0.930962826	1.165508139	1.132329538	1.14869281	1.184990125	A188/Oh43	S1	3	4n
1.11559633	0.963921501	0.752510487	0.999313344	1.014084507	0.807391113	1.268209083	1.632352941	0.995391705	A188/Oh43	S1	3	4n
0.906422018	0.846687805	0.702343121	0.948500801	0.997460171	0.839947206	1.00550863	0.846405229	0.900592495	A188/Oh43	S1	3	4n
1.499082569	1.120233096	0.802677853	0.897688258	0.897714154	0.937615486	1.159505447	1.027777778	1.23238973	A188/Oh43	S1	3	4n
1.359633028	1.029051333	1.019024618	0.965438315	0.947587162	0.931104267	1.141388175	1.209150327	1.113890718	A188/Oh43	S1	3	4n
0.976146789	0.807609907	0.702343121	0.98237583	0.964211498	0.879014518	1.041743175	0.906862745	1.04279131	A188/Oh43	S1	3	4n
1.185321101	1.10720713	0.884199822	0.948500801	0.930962826	0.664144303	1.268209083	1.14869281	1.019091508	A188/Oh43	S1	3	4n
1.04587156	0.820635873	0.871657981	1.084000916	1.080581852	0.703211615	0.951156812	0.846405229	NA	A188/Oh43	S1	3	4n
0.871559633	0.768532008	0.821490615	1.033188373	1.030708843	0.82041355	0.923980903	0.604575163	0.900592495	A188/Oh43	S1	3	4n
1.37706422	1.302596624	0.821490615	0.914625772	0.930962826	1.067839859	0.996449994	0.906862745	1.019091508	A188/Oh43	S1	3	4n
1.429357798	1.081155198	0.68980128	0.880750744	0.881089818	1.041794985	0.860570449	0.846405229	0.900592495	A188/Oh43	S1	3	4n
1.516513761	1.367726455	1.072327444	0.948500801	0.91433849	1.054817422	1.059860448	0.846405229	1.23238973	A188/Oh43	S1	3	4n
1.37706422	1.10720713	1.053514682	0.948500801	0.947587162	1.054817422	0.942098176	0.483660131	0.592495063	A188/Oh43	S1	3	4n
0.766972477	0.586168481	1.066056523	NA	1.047333179	0.599032116	0.606928633	0.483660131	0.497695853	A188/Oh43	S1	3	4n
1.167889908	0.924843603	1.053514682	1.016250858	0.980835835	0.879014518	0.815277268	1.027777778	0.924292298	A188/Oh43	S1	3	4n
1.568807339	1.172336961	1.04097284	0.948500801	0.91433849	0.781346238	1.132329538	0.725490196	1.066491113	A188/Oh43	S1	3	4n
0.993577982	0.781557974	1.084869285	1.10093843	1.097206188	0.794368676	0.815277268	0.66503268	0.734693878	A188/Oh43	S1	3	4n
1.777981651	1.354700488	1.091140206	0.897688258	0.897714154	0.911570612	0.905863631	0.967320261	0.971691903	A188/Oh43	S1	3	4n
1.708256881	1.276544691	0.997076395	0.897688258	0.897714154	1.01575011	1.087036357	1.571895425	1.066491113	A188/Oh43	S1	3	4n
1.429357798	1.172336961	1.066056523	0.965438315	1.030708843	1.080862297	1.041743175	0.483660131	0.9479921	A188/Oh43	S1	3	4n
1.812844037	1.406804353	1.141307572	0.897688258	0.897714154	0.781346238	1.00550863	1.330065359	1.113890718	A188/Oh43	S1	3	4n
0.331192661	0.351701088	0.95317995	1.21950103	1.230200877	0.976682798	0.905863631	0.906862745	0.56879526	A188/Oh43	S3	1	4n
0.627522936	0.455908818	1.091140206	1.151750973	1.147079196	1.002727673	1.050801812	0.785947712	1.04279131	A188/Oh43	S3	1	4n
0.418348624	0.390778987	0.884199822	1.21950103	1.196952205	0.924593049	0.815277268	0.967320261	0.829493088	A188/Oh43	S3	1	4n
0.52293578	0.442882852	0.990805474	1.202563516	1.180327869	0.976682798	1.087036357	1.14869281	0.85319289	A188/Oh43	S3	1	4n
0.191743119	0.286571257	0.658446676	1.33806363	1.296698222	0.768323801	0.869629086	1.330065359	0.900592495	A188/Oh43	S3	1	4n
0.505504587	0.455908818	1.047243761	1.168688487	1.180327869	1.080862297	1.014567266	1.027777778	0.9479921	A188/Oh43	S3	1	4n
0.836697248	0.586168481	0.965721791	1.185626001	1.230200877	0.924593049	0.905863631	0.906862745	0.782093483	A188/Oh43	S3	1	4n
0.313761468	0.221441426	0.946909029	1.253376059	1.230200877	1.106907171	1.00550863	0.906862745	0.782093483	A188/Oh43	S3	1	4n
0.679816514	0.442882852	1.247913224	1.117875944	1.147079196	0.794368676	0.769984086	1.14869281	0.995391705	A188/Oh43	S3	1	4n
0.453211009	0.286571257	0.896741663	1.21950103	1.230200877	0.976682798	1.050801812	1.269607843	0.971691903	A188/Oh43	S3	1	4n
0.488073394	0.403804953	0.68980128	1.168688487	1.113830524	0.690189177	0.896804994	0.846405229	0.75839368	A188/Oh43	S3	1	4n
0.557798165	0.521038649	0.852845218	1.117875944	1.097206188	0.944126705	1.141388175	0.725490196	NA	A188/Oh43	S3	1	4n
0.400917431	0.494986717	0.887335282	1.168688487	1.147079196	0.846458425	1.096094993	0.785947712	1.066491113	A188/Oh43	S3	1	4n
0.679816514	0.521038649	0.890470743	1.084000916	1.080581852	0.898548174	0.797159995	0.423202614	1.04279131	A188/Oh43	S3	1	4n
0.59266055	0.455908818	0.77759417	1.117875944	1.147079196	1.067839859	0.887746358	0.604575163	0.9479921	A188/Oh43	S3	1	4n
0.383486239	0.31262319	0.533028262	1.253376059	NA	0.735767708	0.797159995	0.846405229	NA	A188/Oh43	S3	1	4n
0.575229358	0.508012683	0.752510487	1.134813458	1.213576541	0.800879894	1.032684539	0.785947712	0.876892693	A188/Oh43	S3	1	4n
0.59266055	0.494986717	0.765052328	1.117875944	1.063957516	0.813902332	0.76092545	0.725490196	0.900592495	A188/Oh43	S3	1	4n
0.610091743	0.508012683	0.965721791	1.134813458	1.113830524	0.944126705	0.923980903	0.604575163	0.924292298	A188/Oh43	S3	1	4n
0.52293578	NA	1.103682047	1.151750973	1.13045486	1.067839859	0.93303954	0.604575163	1.066491113	A188/Oh43	S3	1	4n
0.871559633	0.560116548	0.683530359	1.033188373	1.014084507	0.755301364	0.779042722	0.483660131	0.876892693	A188/Oh43	S3	1	4n
0.383486239	0.338675122	0.790136011	1.151750973	1.147079196	0.944126705	0.842453177	0.906862745	0.995391705	A188/Oh43	S3	1	4n
0.871559633	0.442882852	0.702343121	1.134813458	1.147079196	0.716234052	0.742808177	0.544117647	0.545095458	A188/Oh43	S3	1	4n
0.418348624	0.403804953	0.903012584	1.151750973	1.147079196	1.080862297	0.860570449	0.785947712	1.04279131	A188/Oh43	S3	1	4n
0.627522936	0.481960751	0.896741663	1.117875944	1.047333179	0.898548174	0.824335904	0.846405229	0.616194865	A188/Oh43	S3	1	4n
0.732110092	0.742480075	0.884199822	1.033188373	1.047333179	0.885525737	0.860570449	0.544117647	0.924292298	A188/Oh43	S3	2	4n
0.191743119	0.273545291	0.721155883	1.202563516	1.246825214	1.002727673	0.769984086	0.725490196	0.971691903	A188/Oh43	S3	2	4n
0.470642202	0.703402177	0.821490615	1.033188373	1.030708843	0.742278927	0.83339454	1.269607843	0.829493088	A188/Oh43	S3	2	4n
0.26146789	0.41683092	NA	1.134813458	1.13045486	1.041794985	0.996449994	0.544117647	1.04279131	A188/Oh43	S3	2	4n
0.801834862	1.016025366	1.022160078	1.016250858	0.997460171	0.950637923	0.905863631	0.967320261	0.9479921	A188/Oh43	S3	2	4n
0.296330275	0.703402177	0.940638109	1.10093843	1.080581852	1.054817422	1.023625903	0.66503268	1.066491113	A188/Oh43	S3	2	4n
0.78440367	0.755506042	0.815219694	1.050125887	1.030708843	0.885525737	1.023625903	1.269607843	1.019091508	A188/Oh43	S3	2	4n
0.801834862	1.029051333	1.04097284	0.999313344	0.964211498	0.911570612	1.041743175	0.785947712	0.900592495	A188/Oh43	S3	2	4n
0.52293578	0.69037621	0.965721791	1.067063401	1.063957516	0.976682798	0.769984086	0.604575163	0.995391705	A188/Oh43	S3	2	4n
0.470642202	0.494986717	0.708614042	1.168688487	1.196952205	1.022261329	0.797159995	0.725490196	0.900592495	A188/Oh43	S3	2	4n
0.662385321	0.742480075	0.846574298	1.151750973	1.163703533	0.651121865	0.942098176	0.544117647	0.829493088	A188/Oh43	S3	2	4n
0.52293578	0.534064616	0.702343121	1.067063401	1.063957516	1.054817422	0.969274085	0.846405229	1.04279131	A188/Oh43	S3	2	4n
0.627522936	0.79458394	0.946909029	1.033188373	1.047333179	0.82041355	1.023625903	0.906862745	1.184990125	A188/Oh43	S3	2	4n
0.662385321	0.729454109	0.921825346	1.084000916	1.063957516	0.826924769	0.878687722	0.544117647	1.066491113	A188/Oh43	S3	2	4n
0.801834862	1.042077299	0.990805474	1.016250858	0.997460171	1.054817422	1.141388175	0.725490196	1.13759052	A188/Oh43	S3	2	4n
0.732110092	0.989973434	0.946909029	1.016250858	1.030708843	1.106907171	0.969274085	0.604575163	1.066491113	A188/Oh43	S3	2	4n
0.470642202	0.625246379	0.915554426	1.117875944	1.113830524	0.944126705	0.942098176	0.785947712	0.876892693	A188/Oh43	S3	2	4n
0.52293578	0.299597223	0.928096267	1.084000916	1.097206188	0.755301364	0.978332721	0.785947712	1.04279131	A188/Oh43	S3	2	4n
0.540366972	0.651298312	0.959450871	1.050125887	1.063957516	1.028772547	0.851511813	0.544117647	0.9479921	A188/Oh43	S3	2	4n
0.662385321	0.885765704	1.015889157	1.067063401	1.063957516	0.970171579	1.014567266	0.967320261	1.04279131	A188/Oh43	S3	2	4n
0.662385321	0.89879167	1.015889157	1.067063401	1.080581852	0.976682798	0.923980903	0.604575163	0.900592495	A188/Oh43	S3	2	4n
1.220183486	1.133259062	0.959450871	0.948500801	0.930962826	0.963660361	1.050801812	0.544117647	0.9479921	A188/Oh43	S3	3	4n
1.63853211	1.289570657	0.928096267	0.914625772	0.897714154	1.119929608	0.987391358	0.483660131	0.995391705	A188/Oh43	S3	3	4n
1.185321101	0.625246379	NA	NA	NA	NA	NA	NA	NA	A188/Oh43	S3	3	4n
1.603669725	1.31562259	0.971992712	0.914625772	0.897714154	1.080862297	1.096094993	0.66503268	0.876892693	A188/Oh43	S3	3	4n
1.63853211	1.029051333	0.645904835	0.948500801	0.947587162	0.950637923	0.987391358	0.604575163	0.545095458	A188/Oh43	S3	3	4n
1.743119266	0.390778987	NA	NA	NA	NA	NA	NA	NA	A188/Oh43	S3	3	4n
1.394495413	1.21141486	0.990805474	0.914625772	0.91433849	0.8725033	0.996449994	0.66503268	1.04279131	A188/Oh43	S3	3	4n
1.289908257	1.146285029	0.984534554	0.897688258	0.91433849	0.976682798	0.860570449	0.66503268	0.85319289	A188/Oh43	S3	3	4n
1.289908257	1.10720713	0.959450871	0.948500801	0.930962826	0.911570612	1.041743175	0.544117647	0.971691903	A188/Oh43	S3	3	4n
0.662385321	0.664324278	0.903012584	1.117875944	1.180327869	0.390673119	0.498224997	1.027777778	0.66359447	A188/Oh43	S3	3	4n
1.202752294	0.10420773	0.677259438	1.016250858	0.964211498	0.852969644	0.996449994	0.544117647	NA	A188/Oh43	S3	3	4n
0.766972477	0.781557974	0.558111944	NA	1.014084507	NA	NA	NA	0.47399605	A188/Oh43	S3	3	4n
1.098165138	0.807609907	0.827761536	0.98237583	1.063957516	0.807391113	0.851511813	0.967320261	0.236998025	A188/Oh43	S3	3	4n
1.133027523	1.042077299	0.928096267	NA	0.980835835	0.846458425	1.096094993	NA	0.75839368	A188/Oh43	S3	3	4n
1.167889908	0.924843603	0.884199822	0.948500801	0.930962826	0.8725033	0.905863631	1.14869281	1.04279131	A188/Oh43	S3	3	4n
0.993577982	0.807609907	0.752510487	0.948500801	0.997460171	0.937615486	1.014567266	1.330065359	0.876892693	A188/Oh43	S3	3	4n
0.627522936	0.664324278	0.959450871	1.067063401	1.097206188	0.807391113	0.996449994	1.088235294	0.829493088	A188/Oh43	S3	3	4n
1.04587156	0.729454109	0.627092072	0.98237583	1.047333179	0.807391113	0.905863631	1.209150327	0.75839368	A188/Oh43	S3	3	4n
1.464220183	1.263518725	0.993940935	0.914625772	0.897714154	0.885525737	1.241033174	0.967320261	0.971691903	A188/Oh43	S3	3	4n
1.533944954	1.341674522	1.031566459	0.897688258	0.881089818	0.924593049	0.969274085	1.088235294	1.04279131	A188/Oh43	S3	3	4n
1.394495413	1.302596624	0.965721791	0.914625772	0.91433849	0.950637923	1.023625903	0.846405229	0.9479921	A188/Oh43	S3	3	4n
1.150458716	1.146285029	0.727426804	0.931563287	0.91433849	1.048306203	0.978332721	0.906862745	0.782093483	A188/Oh43	S3	3	4n
1.185321101	1.172336961	0.739968645	0.897688258	0.881089818	1.009238891	0.923980903	0.967320261	0.876892693	A188/Oh43	S3	3	4n
1.220183486	0.911817636	0.501673658	0.897688258	0.881089818	0.885525737	0.93303954	0.906862745	0.85319289	A188/Oh43	S3	3	4n
0.313761468	0.260519325	0.68980128	1.473563745	1.47956592	0.755301364	0.525400906	0.785947712	0.66359447	A188/Oh43	S5	1	4n
0.191743119	0.260519325	0.623956612	1.287251087	1.329946894	1.11341839	0.634104542	0.785947712	0.616194865	A188/Oh43	S5	1	4n
0.52293578	0.521038649	1.191474938	1.202563516	1.163703533	0.807391113	0.83339454	1.027777778	0.876892693	A188/Oh43	S5	1	4n
0.453211009	0.31262319	0.793271472	1.134813458	1.13045486	1.080862297	0.83339454	0.362745098	0.876892693	A188/Oh43	S5	1	4n
0.627522936	0.351701088	0.683530359	1.21950103	1.196952205	0.885525737	0.942098176	0.604575163	0.497695853	A188/Oh43	S5	1	4n
0.400917431	0.384266004	0.827761536	1.168688487	1.196952205	0.898548174	0.679397723	0.423202614	0.545095458	A188/Oh43	S5	1	4n
0.78440367	0.547090582	0.852845218	1.067063401	1.063957516	0.846458425	0.951156812	0.725490196	0.85319289	A188/Oh43	S5	1	4n
0.732110092	0.612220413	NA	NA	NA	NA	NA	NA	NA	A188/Oh43	S5	1	4n
0.610091743	0.390778987	0.595737469	1.033188373	1.063957516	0.546942367	0.625045905	0.423202614	0.782093483	A188/Oh43	S5	1	4n
0.313761468	0.31262319	0.752510487	1.151750973	NA	0.983194017	0.769984086	0.302287582	NA	A188/Oh43	S5	1	4n
0.52293578	0.468934784	0.934367188	1.084000916	1.063957516	0.963660361	0.896804994	0.302287582	0.85319289	A188/Oh43	S5	1	4n
0.732110092	0.586168481	0.702343121	1.050125887	1.014084507	0.865992081	0.93303954	0.483660131	0.900592495	A188/Oh43	S5	1	4n
0.52293578	NA	NA	NA	NA	NA	NA	NA	NA	A188/Oh43	S5	1	4n
0.59266055	0.521038649	0.808948773	1.10093843	1.080581852	0.879014518	0.679397723	1.330065359	0.734693878	A188/Oh43	S5	1	4n
0.766972477	0.481960751	0.765052328	1.10093843	1.097206188	0.755301364	0.507283633	1.390522876	0.687294273	A188/Oh43	S5	1	4n
0.557798165	0.403804953	0.664717597	1.117875944	NA	0.879014518	0.724690905	1.027777778	NA	A188/Oh43	S5	1	4n
0.59266055	0.403804953	0.909283505	1.202563516	1.180327869	0.905059393	0.869629086	1.692810458	0.710994075	A188/Oh43	S5	1	4n
NA	0.494986717	0.884199822	1.084000916	1.080581852	0.8725033	0.824335904	0.66503268	0.710994075	A188/Oh43	S5	1	4n
NA	0.534064616	0.859116139	1.084000916	1.063957516	0.879014518	0.788101359	0.906862745	0.75839368	A188/Oh43	S5	1	4n
0.557798165	0.429856886	0.808948773	1.236438544	1.196952205	0.800879894	0.779042722	1.330065359	0.710994075	A188/Oh43	S5	1	4n
0.836697248	0.494986717	0.721155883	1.084000916	1.080581852	0.852969644	0.715632268	0.967320261	0.734693878	A188/Oh43	S5	1	4n
0.313761468	0.481960751	0.752510487	1.134813458	1.147079196	0.944126705	0.914922267	0.967320261	0.9479921	A188/Oh43	S5	2	4n
0.348623853	0.599194447	0.990805474	1.168688487	1.147079196	0.989705235	0.83339454	0.66503268	0.9479921	A188/Oh43	S5	2	4n
0.697247706	0.950895535	1.097411127	1.084000916	1.063957516	0.963660361	0.83339454	0.967320261	0.9479921	A188/Oh43	S5	2	4n
0.209174312	0.442882852	0.771323249	1.21950103	1.180327869	1.054817422	0.806218631	0.604575163	0.971691903	A188/Oh43	S5	2	4n
0.278899083	0.41683092	0.727426804	1.185626001	1.196952205	0.976682798	0.815277268	0.785947712	0.995391705	A188/Oh43	S5	2	4n
0.766972477	0.989973434	0.921825346	0.98237583	0.964211498	0.911570612	0.93303954	0.604575163	0.9479921	A188/Oh43	S5	2	4n
0.958715596	0.89879167	NA	NA	1.13045486	NA	NA	NA	0.56879526	A188/Oh43	S5	2	4n
0.59266055	0.599194447	NA	NA	NA	NA	NA	NA	NA	A188/Oh43	S5	2	4n
0.679816514	0.69037621	0.940638109	1.050125887	1.063957516	0.924593049	0.769984086	0.362745098	0.592495063	A188/Oh43	S5	2	4n
0.679816514	0.742480075	1.053514682	1.050125887	0.997460171	0.911570612	0.769984086	0.302287582	0.75839368	A188/Oh43	S5	2	4n
0.644954128	0.742480075	0.78386509	1.050125887	1.047333179	0.781346238	0.860570449	0.544117647	0.829493088	A188/Oh43	S5	2	4n
0.888990826	0.911817636	0.758781408	0.999313344	0.980835835	0.911570612	0.878687722	0.725490196	0.85319289	A188/Oh43	S5	2	4n
0.575229358	0.573142514	0.808948773	NA	1.063957516	0.520897492	0.733749541	NA	0.56879526	A188/Oh43	S5	2	4n
0.941284404	0.937869569	0.928096267	1.016250858	0.980835835	0.807391113	0.878687722	0.604575163	0.876892693	A188/Oh43	S5	2	4n
0.644954128	0.651298312	0.890470743	1.151750973	0.980835835	0.937615486	0.688456359	0.423202614	0.639894668	A188/Oh43	S5	2	4n
0.871559633	0.950895535	0.86538706	0.999313344	0.980835835	0.859480862	0.914922267	0.66503268	0.782093483	A188/Oh43	S5	2	4n
0.662385321	0.781557974	0.78386509	0.98237583	0.980835835	0.989705235	0.815277268	0.483660131	0.995391705	A188/Oh43	S5	2	4n
0.801834862	0.586168481	0.6960722	NA	NA	0.8725033	0.93303954	1.209150327	0.829493088	A188/Oh43	S5	3	4n
1.011009174	0.846687805	0.752510487	0.965438315	0.980835835	0.833435988	0.996449994	1.14869281	0.995391705	A188/Oh43	S5	3	4n
0.697247706	0.573142514	NA	NA	NA	NA	NA	NA	0.75839368	A188/Oh43	S5	3	4n
0.906422018	0.807609907	0.639633914	0.965438315	0.980835835	0.846458425	0.969274085	0.906862745	0.971691903	A188/Oh43	S5	3	4n
0.488073394	0.651298312	0.702343121	1.084000916	1.147079196	NA	0.806218631	1.330065359	0.924292298	A188/Oh43	S5	3	4n
1.080733945	0.846687805	0.752510487	0.98237583	0.997460171	0.8725033	1.068919084	1.209150327	0.85319289	A188/Oh43	S5	3	4n
0.871559633	0.820635873	0.752510487	1.016250858	1.030708843	0.924593049	0.951156812	1.209150327	0.805793285	A188/Oh43	S5	3	4n
0.941284404	0.885765704	0.990805474	0.965438315	0.864465481	1.145974483	0.851511813	0.544117647	0.805793285	A188/Oh43	S5	3	4n
0.418348624	0.442882852	0.708614042	1.134813458	1.13045486	0.859480862	0.652221814	0.846405229	0.710994075	A188/Oh43	S5	3	4n
1.011009174	0.885765704	0.921825346	1.033188373	1.047333179	1.080862297	0.851511813	1.027777778	1.019091508	A188/Oh43	S5	3	4n
1.63853211	1.302596624	0.77759417	0.846875715	0.847841145	0.885525737	0.806218631	0.725490196	0.876892693	A188/Oh43	S5	3	4n
1.289908257	0.755506042	0.887335282	0.965438315	0.997460171	1.002727673	0.724690905	0.302287582	1.066491113	A188/Oh43	S5	3	4n
1.11559633	0.79458394	0.928096267	1.084000916	1.063957516	0.911570612	0.914922267	0.362745098	0.734693878	A188/Oh43	S5	3	4n
1.603669725	1.387265404	0.890470743	0.897688258	0.864465481	0.911570612	0.996449994	0.66503268	0.900592495	A188/Oh43	S5	3	4n
1.568807339	1.302596624	0.871657981	0.880750744	0.881089818	0.898548174	0.905863631	0.544117647	0.687294273	A188/Oh43	S5	3	4n
2.091743119	1.31562259	0.959450871	0.779125658	0.781343801	0.82041355	0.851511813	0.423202614	0.805793285	A188/Oh43	S5	3	4n
1.324770642	1.042077299	0.752510487	0.897688258	0.91433849	1.028772547	0.887746358	0.66503268	0.56879526	A188/Oh43	S5	3	4n
1.464220183	1.250492759	0.928096267	0.914625772	0.91433849	1.002727673	0.978332721	0.725490196	0.85319289	A188/Oh43	S5	3	4n
1.743119266	1.016025366	0.940638109	0.948500801	0.897714154	0.787857457	0.824335904	0.544117647	0.782093483	A188/Oh43	S5	3	4n
1.603669725	1.224440826	0.884199822	0.948500801	0.897714154	1.041794985	0.93303954	0.785947712	0.805793285	A188/Oh43	S5	3	4n
1.324770642	0.846687805	0.896741663	0.897688258	0.881089818	0.755301364	1.077977721	0.846405229	0.924292298	A188/Oh43	S5	3	4n
1.011009174	0.911817636	0.884199822	1.033188373	1.063957516	1.15899692	0.751866814	0.483660131	0.829493088	A188/Oh43	S5	3	4n
0.59266055	0.481960751	0.909283505	1.185626001	1.180327869	0.807391113	0.869629086	0.423202614	0.995391705	A188/Oh43	S7	1	4n
0.226605505	0.325649156	0.903012584	1.304188602	1.296698222	1.067839859	0.806218631	0.967320261	1.066491113	A188/Oh43	S7	1	4n
0.348623853	0.221441426	1.153849413	1.388876173	1.446317248	1.172019358	0.670339087	0.362745098	0.66359447	A188/Oh43	S7	1	4n
0.209174312	0.156311595	NA	NA	NA	NA	NA	NA	NA	A188/Oh43	S7	1	4n
0.244036697	0.338675122	0.78386509	1.270313573	1.280073886	1.126440827	0.842453177	1.027777778	1.019091508	A188/Oh43	S7	1	4n
0.366055046	0.377753021	0.971992712	1.321126116	1.296698222	0.8725033	0.996449994	1.027777778	0.639894668	A188/Oh43	S7	1	4n
0.174311927	0.247493358	0.677259438	1.388876173	1.446317248	1.106907171	0.751866814	0.967320261	0.805793285	A188/Oh43	S7	1	4n
0.174311927	0.195389494	0.903012584	1.33806363	1.329946894	1.028772547	0.724690905	1.027777778	0.876892693	A188/Oh43	S7	1	4n
0.191743119	0.234467392	0.796406932	1.33806363	1.329946894	1.028772547	0.76092545	0.906862745	0.924292298	A188/Oh43	S7	1	4n
0.331192661	0.299597223	0.727426804	1.253376059	1.26344955	1.01575011	0.634104542	0.66503268	0.805793285	A188/Oh43	S7	1	4n
0.59266055	0.481960751	0.752510487	1.202563516	1.196952205	0.859480862	0.905863631	0.725490196	1.066491113	A188/Oh43	S7	1	4n
0.418348624	0.286571257	0.95317995	1.321126116	1.346571231	0.976682798	0.688456359	0.302287582	NA	A188/Oh43	S7	1	4n
0.644954128	0.468934784	0.946909029	1.117875944	1.113830524	0.768323801	0.83339454	0.483660131	0.66359447	A188/Oh43	S7	1	4n
0.59266055	0.5014997	0.890470743	1.134813458	1.13045486	0.911570612	0.923980903	0.604575163	0.592495063	A188/Oh43	S7	1	4n
0.296330275	0.351701088	0.827761536	1.21950103	1.246825214	0.82041355	0.742808177	1.209150327	0.75839368	A188/Oh43	S7	1	4n
0.139449541	0.195389494	0.834032456	1.388876173	NA	0.566476023	0.842453177	0.725490196	NA	A188/Oh43	S7	1	4n
0.383486239	0.299597223	0.808948773	NA	NA	NA	NA	NA	NA	A188/Oh43	S7	1	4n
0.575229358	0.722941126	NA	NA	NA	NA	NA	NA	NA	A188/Oh43	S7	2	4n
0.505504587	0.573142514	0.627092072	1.067063401	1.097206188	0.761812582	0.93303954	0.785947712	0.829493088	A188/Oh43	S7	2	4n
0.679816514	0.807609907	0.790136011	0.98237583	0.980835835	0.807391113	0.896804994	0.483660131	0.805793285	A188/Oh43	S7	2	4n
0.278899083	0.468934784	0.840303377	1.151750973	1.147079196	0.742278927	0.896804994	0.423202614	0.829493088	A188/Oh43	S7	2	4n
0.209174312	0.351701088	0.652175755	1.151750973	1.180327869	0.892036956	0.697514996	0.241830065	0.710994075	A188/Oh43	S7	2	4n
0.59266055	0.729454109	0.928096267	1.117875944	1.113830524	0.950637923	0.769984086	1.14869281	0.900592495	A188/Oh43	S7	2	4n
0.697247706	0.762019025	0.890470743	1.168688487	1.13045486	0.833435988	0.733749541	0.725490196	0.66359447	A188/Oh43	S7	2	4n
0.418348624	0.364727055	0.570653786	1.151750973	NA	0.572987242	0.461990452	0.483660131	NA	A188/Oh43	S7	2	4n
0.836697248	1.0029994	0.971992712	1.033188373	1.030708843	0.963660361	0.76092545	0.967320261	0.924292298	A188/Oh43	S7	2	4n
0.540366972	0.755506042	0.86538706	1.10093843	1.097206188	0.924593049	0.797159995	0.906862745	0.829493088	A188/Oh43	S7	2	4n
0.610091743	0.79458394	0.934367188	1.067063401	1.063957516	0.989705235	0.860570449	0.725490196	0.85319289	A188/Oh43	S7	2	4n
0.662385321	0.89879167	0.959450871	1.10093843	1.13045486	0.859480862	0.878687722	1.209150327	0.66359447	A188/Oh43	S7	2	4n
0.662385321	0.963921501	0.95317995	1.050125887	1.047333179	0.963660361	0.896804994	0.604575163	0.900592495	A188/Oh43	S7	2	4n
0.557798165	0.781557974	0.827761536	1.10093843	1.080581852	0.937615486	0.769984086	1.027777778	0.66359447	A188/Oh43	S7	2	4n
0.801834862	0.911817636	1.04097284	1.050125887	1.047333179	0.898548174	0.788101359	0.967320261	0.805793285	A188/Oh43	S7	2	4n
0.52293578	0.625246379	NA	NA	NA	NA	NA	NA	NA	A188/Oh43	S7	2	4n
0.610091743	0.859713772	0.86538706	1.084000916	1.063957516	1.067839859	0.806218631	0.66503268	0.66359447	A188/Oh43	S7	2	4n
0.557798165	0.625246379	0.645904835	1.10093843	1.097206188	0.742278927	0.815277268	1.088235294	NA	A188/Oh43	S7	2	4n
0.383486239	0.521038649	0.771323249	1.151750973	1.163703533	0.729256489	0.679397723	1.088235294	0.876892693	A188/Oh43	S7	2	4n
0.505504587	0.677350244	0.670988517	1.050125887	1.063957516	0.742278927	0.733749541	0.785947712	0.56879526	A188/Oh43	S7	2	4n
0.331192661	0.429856886	0.802677853	1.134813458	1.163703533	0.807391113	0.83339454	0.604575163	0.900592495	A188/Oh43	S7	2	4n
0.662385321	0.807609907	0.915554426	1.033188373	1.014084507	0.67716674	0.815277268	1.330065359	0.545095458	A188/Oh43	S7	2	4n
0.662385321	0.612220413	NA	NA	NA	NA	NA	NA	NA	A188/Oh43	S7	2	4n
0.644954128	0.612220413	NA	NA	NA	NA	NA	NA	NA	A188/Oh43	S7	2	4n
1.04587156	0.833661839	0.971992712	0.98237583	1.014084507	0.8725033	0.978332721	1.450980392	0.85319289	A188/Oh43	S7	3	4n
1.11559633	0.820635873	0.86538706	1.067063401	1.063957516	0.729256489	0.942098176	1.14869281	0.545095458	A188/Oh43	S7	3	4n
0.244036697	0.612220413	NA	NA	NA	NA	NA	NA	0.56879526	A188/Oh43	S7	3	4n
0.59266055	0.664324278	0.840303377	1.084000916	1.080581852	0.755301364	0.860570449	1.390522876	0.616194865	A188/Oh43	S7	3	4n
0.906422018	NA	0.60827931	1.033188373	1.063957516	0.690189177	0.769984086	1.088235294	0.616194865	A188/Oh43	S7	3	4n
0.244036697	0.299597223	0.664717597	1.253376059	1.280073886	0.748790145	0.643163178	0.241830065	0.545095458	A188/Oh43	S7	3	4n
0.836697248	0.521038649	0.627092072	1.016250858	1.097206188	0.983194017	0.090586363	0.302287582	0.66359447	A188/Oh43	S7	3	4n
0.871559633	0.625246379	0.583195627	0.999313344	1.047333179	0.82041355	0.724690905	0.302287582	0.66359447	A188/Oh43	S7	3	4n
1.011009174	0.872739738	0.840303377	1.016250858	0.980835835	0.82041355	0.951156812	0.302287582	0.900592495	A188/Oh43	S7	3	4n
0.732110092	0.547090582	0.746239566	1.033188373	1.063957516	0.833435988	0.842453177	0.181372549	0.450296248	A188/Oh43	S7	3	4n
1.011009174	0.911817636	0.946909029	0.98237583	1.014084507	0.849062912	0.914922267	0.544117647	0.734693878	A188/Oh43	S7	3	4n
1.11559633	0.872739738	0.714884963	0.965438315	0.980835835	0.807391113	0.93303954	0.66503268	0.971691903	A188/Oh43	S7	3	4n
1.11559633	0.911817636	0.896741663	0.965438315	0.964211498	0.950637923	0.978332721	0.483660131	0.829493088	A188/Oh43	S7	3	4n
1.255045872	0.950895535	0.915554426	0.98237583	0.964211498	0.937615486	0.951156812	0.181372549	0.687294273	A188/Oh43	S7	3	4n
0.976146789	0.846687805	0.928096267	1.084000916	1.080581852	0.742278927	0.942098176	0.483660131	NA	A188/Oh43	S7	3	4n
0.871559633	0.859713772	0.846574298	1.067063401	1.047333179	0.826924769	0.942098176	0.241830065	0.9479921	A188/Oh43	S7	3	4n
0.941284404	1.302596624	0.849709758	1.050125887	1.030708843	1.067839859	0.942098176	0.906862745	0.995391705	A188/Oh43	S7	3	4n
1.220183486	1.172336961	0.86538706	1.050125887	1.097206188	1.093884734	0.942098176	0.785947712	0.900592495	A188/Oh43	S7	3	4n
1.533944954	1.172336961	0.840303377	0.98237583	1.080581852	1.106907171	0.851511813	0.846405229	0.9479921	A188/Oh43	S7	3	4n
1.150458716	0.859713772	0.827761536	1.067063401	1.030708843	1.119929608	0.960215449	1.027777778	1.019091508	A188/Oh43	S7	3	4n
1.04587156	0.807609907	0.824626075	1.033188373	1.014084507	1.145974483	0.905863631	0.906862745	0.924292298	A188/Oh43	S7	3	4n
1.11559633	0.911817636	0.855980679	1.016250858	0.997460171	1.119929608	1.00550863	1.088235294	0.924292298	A188/Oh43	S7	3	4n
1.080733945	0.937869569	0.837167917	1.016250858	0.997460171	1.106907171	0.960215449	1.027777778	0.995391705	A188/Oh43	S7	3	4n
0.871559633	0.560116548	0.752510487	1.117875944	1.147079196	0.898548174	0.742808177	0.725490196	0.85319289	A188/Oh43	S7	3	4n
0.814925373	0.639805157	1.086705795	1.07242653	1.02367688	0.927186761	0.951982927	0.309760374	1.076855124	Oh43/A188/W22/B73	F1	1	4n
0.579850746	0.572457246	0.950867571	1.089449173	1.072423398	0.864539007	0.980259648	0.371712449	0.842756184	Oh43/A188/W22/B73	F1	1	4n
0.61119403	0.505109334	0.929133455	1.12349446	1.137418756	0.90212766	0.791748177	0.743424898	0.81934629	Oh43/A188/W22/B73	F1	1	4n
0.689552239	0.740827024	1.054104621	1.0213586	1.02367688	1.127659574	0.951982927	0.805376973	0.983215548	Oh43/A188/W22/B73	F1	1	4n
0.814925373	0.763276328	1.081272266	1.07242653	1.056174559	1.06501182	1.083940957	0.929281122	1.1704947	Oh43/A188/W22/B73	F1	1	4n
0.705223881	0.527558638	1.013353154	1.140517103	1.121169916	0.889598109	0.867152765	1.362945646	1.030035336	Oh43/A188/W22/B73	F1	1	4n
0.814925373	0.673479113	1.105723146	1.055403886	1.03992572	1.05248227	0.914280633	0.991233197	1.217314488	Oh43/A188/W22/B73	F1	1	4n
0.799253731	0.729602372	1.026936976	1.038381243	1.02367688	0.989834515	1.206473413	0.805376973	1.006625442	Oh43/A188/W22/B73	F1	1	4n
0.736567164	0.606131201	1.021503447	1.106471816	1.153667595	0.927186761	0.970834074	0.867329047	1.123674912	Oh43/A188/W22/B73	F1	1	4n
0.87761194	0.763276328	1.075838737	1.0213586	1.056174559	1.06501182	1.027387516	0.805376973	1.100265018	Oh43/A188/W22/B73	F1	1	4n
0.752238806	0.729602372	1.086705795	1.055403886	1.056174559	0.989834515	0.942557354	0.619520748	1.076855124	Oh43/A188/W22/B73	F1	1	4n
0.752238806	0.71837772	0.967168157	1.055403886	1.056174559	0.864539007	0.980259648	0.867329047	1.100265018	Oh43/A188/W22/B73	F1	1	4n
0.752238806	0.572457246	1.032370505	1.106471816	1.056174559	0.801891253	1.083940957	0.805376973	0.889575972	Oh43/A188/W22/B73	F1	1	4n
0.61119403	0.572457246	0.988902273	1.106471816	1.202414113	1.039952719	0.857727192	0.991233197	0.632067138	Oh43/A188/W22/B73	F1	1	4n
0.799253731	0.740827024	1.086705795	1.055403886	1.088672238	1.046217494	1.06508981	0.991233197	1.006625442	Oh43/A188/W22/B73	F1	1	4n
0.940298507	0.841848891	1.016069918	1.004335956	0.991179201	1.033687943	0.951982927	0.619520748	1.076855124	Oh43/A188/W22/B73	F1	1	4n
NA	0.594906549	0.940000513	1.07242653	1.088672238	0.952245863	0.980259648	0.743424898	0.959805654	Oh43/A188/W22/B73	F1	1	4n
0.689552239	0.622968179	1.016069918	1.038381243	1.088672238	0.989834515	0.980259648	0.991233197	1.076855124	Oh43/A188/W22/B73	F1	1	4n
0.752238806	0.561232594	1.048671092	1.055403886	1.121169916	1.06501182	0.886003913	0.929281122	0.795936396	Oh43/A188/W22/B73	F1	1	4n
0.689552239	0.71837772	0.978035215	1.004335956	1.072423398	1.096335697	0.914280633	0.867329047	0.795936396	Oh43/A188/W22/B73	F1	1	4n
0.705223881	0.695928416	1.081272266	1.089449173	1.072423398	1.083806147	0.876578339	0.929281122	1.147084806	Oh43/A188/W22/B73	F1	1	4n
0.673880597	0.594906549	1.064971679	1.106471816	1.137418756	0.989834515	1.121643251	0.743424898	0.842756184	Oh43/A188/W22/B73	F1	1	4n
0.689552239	0.639805157	1.064971679	1.038381243	1.072423398	0.91465721	1.036813089	1.053185272	0.983215548	Oh43/A188/W22/B73	F1	1	4n
0.61119403	0.527558638	1.11387344	1.106471816	1.137418756	1.039952719	1.121643251	0.371712449	0.93639576	Oh43/A188/W22/B73	F1	1	4n
0.87761194	0.639805157	0.896532281	1.055403886	1.088672238	0.91465721	0.970834074	0.929281122	1.030035336	Oh43/A188/W22/B73	F1	1	4n
0.689552239	0.662254461	0.999769331	1.07242653	1.121169916	1.108865248	0.942557354	0.929281122	1.076855124	Oh43/A188/W22/B73	F1	1	4n
0.940298507	0.796950283	1.037804034	1.0213586	1.02367688	0.90212766	0.970834074	0.805376973	1.123674912	Oh43/A188/W22/B73	F1	1	4n
0.658208955	0.505109334	0.853064049	1.140517103	NA	0.801891253	1.017961942	1.486849795	0.795936396	Oh43/A188/W22/B73	F1	1	4n
0.908955224	0.729602372	0.853064049	1.004335956	1.267409471	0.852009456	1.046238663	1.239041496	0.81934629	Oh43/A188/W22/B73	F1	1	4n
0.893283582	0.707153068	1.206243432	1.106471816	1.104921077	1.06501182	1.027387516	0.619520748	1.217314488	Oh43/A188/W22/B73	F1	1	4n
1.002985075	0.886747498	1.037804034	0.987313313	0.991179201	0.996099291	0.923706207	0.929281122	1.100265018	Oh43/A188/W22/B73	F1	1	4n
1.002985075	0.780113305	0.877514929	1.004335956	1.007428041	1.027423168	0.942557354	1.239041496	0.81934629	Oh43/A188/W22/B73	F1	1	4n
1.002985075	0.836236565	0.983468744	1.038381243	1.02367688	1.077541371	1.06508981	0.867329047	1.147084806	Oh43/A188/W22/B73	F1	1	4n
0.830597015	0.673479113	0.880231694	1.0213586	1.104921077	1.05248227	0.754045883	0.743424898	0.632067138	Oh43/A188/W22/B73	F1	1	4n
0.987313433	0.785725631	0.904682574	1.055403886	1.072423398	0.952245863	0.980259648	0.991233197	0.93639576	Oh43/A188/W22/B73	F1	1	4n
0.846268657	0.673479113	0.912832868	1.055403886	1.202414113	0.996099291	0.895429486	0.991233197	0.842756184	Oh43/A188/W22/B73	F1	1	4n
0.673880597	0.841848891	0.940000513	1.07242653	1.03992572	1.039952719	0.895429486	0.867329047	0.983215548	Oh43/A188/W22/B73	F1	2	4n
0.861940299	1.167363795	1.146474614	1.004335956	0.974930362	0.996099291	0.980259648	1.053185272	1.1704947	Oh43/A188/W22/B73	F1	2	4n
0.689552239	0.909196802	1.078555501	1.07242653	1.056174559	1.058747045	0.989685221	0.805376973	0.93639576	Oh43/A188/W22/B73	F1	2	4n
1.034328358	1.178588447	1.03508727	1.004335956	0.991179201	1.115130024	0.999110795	1.424897721	1.123674912	Oh43/A188/W22/B73	F1	2	4n
0.673880597	0.89797215	0.92641669	1.038381243	1.007428041	1.115130024	0.93313178	1.115137347	1.030035336	Oh43/A188/W22/B73	F1	2	4n
0.908955224	1.234711706	1.135607556	1.0213586	0.991179201	1.002364066	1.06508981	0.929281122	1.123674912	Oh43/A188/W22/B73	F1	2	4n
0.720895522	0.864298195	0.915549632	1.038381243	1.03992572	0.958510638	0.895429486	1.239041496	1.030035336	Oh43/A188/W22/B73	F1	2	4n
0.78358209	0.931646106	1.007919625	1.055403886	1.072423398	0.745508274	0.895429486	1.424897721	0.81934629	Oh43/A188/W22/B73	F1	2	4n
0.814925373	1.066341928	1.029653741	0.987313313	0.974930362	1.06501182	0.980259648	0.867329047	1.100265018	Oh43/A188/W22/B73	F1	2	4n
0.720895522	1.055117276	0.896532281	0.987313313	0.974930362	0.908392435	0.763471457	0.805376973	0.912985866	Oh43/A188/W22/B73	F1	2	4n
0.673880597	0.976544713	0.945434042	0.97029067	1.02367688	0.91465721	0.669215721	0.681472823	0.93639576	Oh43/A188/W22/B73	F1	2	4n
0.87761194	1.07756658	1.176359023	1.038381243	1.007428041	1.008628842	0.970834074	1.053185272	0.983215548	Oh43/A188/W22/B73	F1	2	4n
0.814925373	1.043892625	0.9563011	1.0213586	0.958681523	1.115130024	0.886003913	0.619520748	1.05344523	Oh43/A188/W22/B73	F1	2	4n
0.658208955	0.662254461	0.565087013	1.038381243	1.03992572	0.826950355	0.810599324	0.805376973	0.81934629	Oh43/A188/W22/B73	F1	2	4n
0.78358209	0.920421454	0.700925238	1.004335956	1.007428041	1.002364066	0.801173751	1.053185272	0.70229682	Oh43/A188/W22/B73	F1	2	4n
0.814925373	1.13368984	0.950867571	0.97029067	0.958681523	1.06501182	0.970834074	1.610753945	1.006625442	Oh43/A188/W22/B73	F1	2	4n
1.018656716	1.25716101	1.195376374	0.987313313	0.942432683	1.102600473	1.055664236	0.867329047	1.123674912	Oh43/A188/W22/B73	F1	2	4n
0.846268657	1.032667973	0.999769331	0.97029067	0.958681523	0.877068558	0.970834074	0.867329047	0.912985866	Oh43/A188/W22/B73	F1	2	4n
0.830597015	1.167363795	1.021503447	0.987313313	0.974930362	1.06501182	1.036813089	1.424897721	1.1704947	Oh43/A188/W22/B73	F1	2	4n
0.689552239	1.100015884	0.967168157	0.97029067	0.942432683	0.952245863	1.017961942	1.115137347	1.100265018	Oh43/A188/W22/B73	F1	2	4n
0.673880597	0.89797215	0.809595817	1.0213586	1.007428041	0.952245863	1.036813089	1.177089421	0.93639576	Oh43/A188/W22/B73	F1	2	4n
0.673880597	0.886747498	0.74439347	1.004335956	1.007428041	0.939716312	0.895429486	1.362945646	0.912985866	Oh43/A188/W22/B73	F1	2	4n
0.564179104	0.695928416	0.836763462	1.106471816	1.104921077	0.939716312	0.914280633	1.300993571	1.006625442	Oh43/A188/W22/B73	F1	2	4n
0.908955224	1.13368984	1.05953815	1.0213586	0.991179201	1.077541371	1.055664236	1.239041496	1.123674912	Oh43/A188/W22/B73	F1	2	4n
0.689552239	1.066341928	1.124740498	1.055403886	1.02367688	0.877068558	0.895429486	1.300993571	1.1704947	Oh43/A188/W22/B73	F1	2	4n
0.814925373	1.144914491	1.146474614	1.038381243	1.02367688	0.927186761	0.980259648	1.239041496	0.959805654	Oh43/A188/W22/B73	F1	2	4n
0.924626866	1.268385662	1.064971679	0.987313313	0.958681523	0.939716312	1.036813089	1.115137347	1.006625442	Oh43/A188/W22/B73	F1	2	4n
0.893283582	1.189813099	0.950867571	0.987313313	0.958681523	1.06501182	0.942557354	1.920514319	0.772526502	Oh43/A188/W22/B73	F1	2	4n
0.752238806	0.942870758	0.978035215	1.055403886	1.03992572	1.002364066	1.06508981	1.424897721	0.889575972	Oh43/A188/W22/B73	F1	2	4n
0.752238806	1.144914491	1.05953815	1.004335956	1.03992572	1.002364066	0.942557354	1.053185272	1.123674912	Oh43/A188/W22/B73	F1	2	4n
0.940298507	1.279610314	1.206243432	1.0213586	0.974930362	0.939716312	1.036813089	0.991233197	1.05344523	Oh43/A188/W22/B73	F1	2	4n
0.924626866	1.290834966	1.108439911	0.987313313	0.958681523	1.06501182	0.914280633	1.486849795	0.93639576	Oh43/A188/W22/B73	F1	2	4n
0.61119403	0.95409541	1.043237563	1.07242653	1.104921077	0.939716312	0.989685221	1.486849795	0.959805654	Oh43/A188/W22/B73	F1	2	4n
0.955970149	1.234711706	1.157341672	1.004335956	0.991179201	1.06501182	1.06508981	1.239041496	1.240724382	Oh43/A188/W22/B73	F1	2	4n
1.22238806	0.987769365	0.923699926	0.953268026	0.991179201	0.889598109	1.244175707	1.177089421	1.006625442	Oh43/A188/W22/B73	F1	3	4n
1.473134328	1.380632181	0.885665223	0.834109523	0.828690808	0.977304965	1.06508981	1.177089421	0.842756184	Oh43/A188/W22/B73	F1	3	4n
1.723880597	1.593900567	1.064971679	0.885177453	0.861188487	1.140189125	1.131068824	1.053185272	1.217314488	Oh43/A188/W22/B73	F1	3	4n
1.159701493	0.89797215	0.801445524	0.953268026	1.007428041	1.039952719	0.867152765	0.929281122	0.81934629	Oh43/A188/W22/B73	F1	3	4n
1.629850746	1.178588447	0.978035215	0.902200096	0.877437326	0.864539007	1.046238663	0.867329047	0.93639576	Oh43/A188/W22/B73	F1	3	4n
1.567164179	1.25716101	1.064971679	0.91922274	0.893686165	1.014893617	1.149919972	0.805376973	1.076855124	Oh43/A188/W22/B73	F1	3	4n
1.128358209	1.055117276	0.978035215	0.953268026	1.02367688	1.13392435	1.131068824	0.929281122	0.725706714	Oh43/A188/W22/B73	F1	3	4n
1.755223881	1.414306136	0.950867571	0.902200096	0.893686165	1.090070922	1.131068824	1.54880187	1.1704947	Oh43/A188/W22/B73	F1	3	4n
1.504477612	1.167363795	0.994335802	0.885177453	0.877437326	1.090070922	1.036813089	1.115137347	0.983215548	Oh43/A188/W22/B73	F1	3	4n
1.629850746	1.380632181	0.988902273	0.86815481	0.861188487	0.852009456	1.036813089	1.177089421	1.1704947	Oh43/A188/W22/B73	F1	3	4n
1.441791045	1.380632181	0.988902273	0.902200096	0.877437326	1.140189125	0.90485506	0.619520748	1.05344523	Oh43/A188/W22/B73	F1	3	4n
1.473134328	1.447980092	0.950867571	0.885177453	0.877437326	1.146453901	1.074515383	1.177089421	1.1704947	Oh43/A188/W22/B73	F1	3	4n
0.720895522	0.673479113	0.738959941	1.0213586	1.072423398	0.989834515	0.970834074	1.239041496	0.81934629	Oh43/A188/W22/B73	F1	3	4n
1.002985075	0.875522846	1.141041085	1.055403886	1.02367688	0.939716312	0.989685221	1.115137347	1.193904594	Oh43/A188/W22/B73	F1	3	4n
1.551492537	1.31328427	0.983468744	0.902200096	0.909935005	1.014893617	1.178196692	1.362945646	1.030035336	Oh43/A188/W22/B73	F1	3	4n
1.410447761	1.403081485	1.075838737	0.936245383	0.926183844	1.027423168	1.168771119	1.362945646	1.05344523	Oh43/A188/W22/B73	F1	3	4n
1.394776119	1.358182877	1.021503447	0.936245383	0.877437326	0.989834515	1.22532456	1.177089421	1.100265018	Oh43/A188/W22/B73	F1	3	4n
1.379104478	1.380632181	1.032370505	0.91922274	0.893686165	1.002364066	1.291303575	0.991233197	1.217314488	Oh43/A188/W22/B73	F1	3	4n
1.441791045	1.189813099	1.054104621	0.97029067	0.974930362	0.939716312	1.178196692	0.867329047	0.93639576	Oh43/A188/W22/B73	F1	3	4n
1.410447761	1.346958225	1.070405208	0.936245383	0.926183844	1.002364066	1.083940957	1.177089421	1.123674912	Oh43/A188/W22/B73	F1	3	4n
1.191044776	0.976544713	0.728092883	0.953268026	0.926183844	0.939716312	1.083940957	1.053185272	0.795936396	Oh43/A188/W22/B73	F1	3	4n
1.629850746	1.369407529	1.032370505	0.902200096	0.861188487	1.002364066	0.961408501	0.929281122	1.006625442	Oh43/A188/W22/B73	F1	3	4n
1.363432836	1.144914491	1.026936976	0.953268026	0.974930362	1.090070922	1.131068824	0.743424898	0.912985866	Oh43/A188/W22/B73	F1	3	4n
1.31641791	1.201037751	1.103006382	1.004335956	0.991179201	1.071276596	0.820024898	0.619520748	1.05344523	Oh43/A188/W22/B73	F1	3	4n
0.987313433	1.111240536	0.825896404	0.953268026	0.909935005	1.002364066	0.923706207	0.557568673	0.678886926	Oh43/A188/W22/B73	F1	3	4n
1.144029851	1.324508921	1.054104621	0.91922274	0.909935005	1.115130024	1.036813089	0.867329047	1.076855124	Oh43/A188/W22/B73	F1	3	4n
1.144029851	1.31328427	1.100289617	0.902200096	0.893686165	1.077541371	1.187622266	0.805376973	1.147084806	Oh43/A188/W22/B73	F1	3	4n
1.504477612	1.201037751	0.757977292	0.902200096	0.926183844	0.864539007	0.838876045	0.991233197	0.983215548	Oh43/A188/W22/B73	F1	3	4n
1.66119403	1.403081485	1.086705795	0.91922274	0.909935005	1.002364066	1.102792104	0.743424898	1.030035336	Oh43/A188/W22/B73	F1	3	4n
1.66119403	1.560226611	1.170925494	0.902200096	0.893686165	1.05248227	1.215898986	0.929281122	1.147084806	Oh43/A188/W22/B73	F1	3	4n
1.504477612	1.549001959	0.90196581	0.885177453	0.877437326	1.127659574	0.867152765	1.053185272	0.93639576	Oh43/A188/W22/B73	F1	3	4n
1.410447761	1.324508921	1.086705795	0.91922274	0.909935005	0.977304965	1.149919972	0.991233197	0.983215548	Oh43/A188/W22/B73	F1	3	4n
1.441791045	1.582675915	1.067688443	0.885177453	0.861188487	1.090070922	1.121643251	0.929281122	1.05344523	Oh43/A188/W22/B73	F1	3	4n
1.426119403	1.481654048	1.097572853	0.902200096	0.877437326	1.090070922	1.168771119	0.743424898	1.030035336	Oh43/A188/W22/B73	F1	3	4n
1.676865672	1.582675915	1.054104621	0.86815481	0.844939647	1.102600473	1.083940957	0.929281122	1.123674912	Oh43/A188/W22/B73	F1	3	4n
1.441791045	1.212262403	1.062254915	0.902200096	0.877437326	0.977304965	0.961408501	0.991233197	1.030035336	Oh43/A188/W22/B73	F1	3	4n
1.002985075	0.909196802	0.896532281	1.0213586	1.007428041	0.98356974	0.838876045	0.619520748	0.959805654	Oh43/A188/W22/B73	S1	1	4n
0.658208955	0.583681898	0.969884922	1.07242653	1.088672238	1.071276596	0.886003913	0.867329047	1.05344523	Oh43/A188/W22/B73	S1	1	4n
1.002985075	0.875522846	1.206243432	1.038381243	0.991179201	1.027423168	1.027387516	0.619520748	1.030035336	Oh43/A188/W22/B73	S1	1	4n
0.924626866	0.780113305	1.222544019	1.089449173	1.056174559	0.964775414	0.999110795	0.433664524	1.076855124	Oh43/A188/W22/B73	S1	1	4n
0.908955224	0.77450098	1.173642259	1.07242653	1.072423398	1.06501182	0.838876045	0.681472823	0.795936396	Oh43/A188/W22/B73	S1	1	4n
0.971641791	0.853073543	1.151908143	1.055403886	1.072423398	1.014893617	0.838876045	0.619520748	1.05344523	Oh43/A188/W22/B73	S1	1	4n
0.689552239	0.639805157	1.184509316	1.106471816	1.104921077	0.98356974	0.725769162	0.743424898	0.983215548	Oh43/A188/W22/B73	S1	1	4n
0.846268657	0.785725631	1.173642259	1.07242653	1.02367688	0.939716312	0.716343589	0.743424898	1.076855124	Oh43/A188/W22/B73	S1	1	4n
0.940298507	0.785725631	1.054104621	1.038381243	1.056174559	0.977304965	0.829450471	0.619520748	0.866166078	Oh43/A188/W22/B73	S1	1	4n
0.830597015	0.875522846	1.173642259	0.987313313	0.991179201	0.952245863	0.895429486	0.557568673	1.100265018	Oh43/A188/W22/B73	S1	1	4n
1.002985075	0.785725631	1.157341672	1.07242653	1.088672238	1.140189125	0.989685221	0.309760374	0.959805654	Oh43/A188/W22/B73	S1	1	4n
1.065671642	0.785725631	1.151908143	1.055403886	1.104921077	1.05248227	1.027387516	0.743424898	0.749116608	Oh43/A188/W22/B73	S1	1	4n
0.235074627	0.71837772	1.195376374	1.07242653	1.007428041	0.91465721	0.90485506	0.743424898	1.030035336	Oh43/A188/W22/B73	S1	1	4n
0.564179104	NA	1.16820873	1.106471816	1.088672238	0.989834515	0.801173751	0.557568673	1.100265018	Oh43/A188/W22/B73	S1	1	4n
0.720895522	0.707153068	1.173642259	1.0213586	1.056174559	0.977304965	0.801173751	0.929281122	0.93639576	Oh43/A188/W22/B73	S1	1	4n
0.61119403	0.796950283	0.907399339	1.17456239	1.218662953	0.7643026	0.603236706	0.247808299	0.35114841	Oh43/A188/W22/B73	S1	1	4n
0.893283582	0.505109334	1.173642259	1.0213586	1.007428041	0.964775414	1.008536368	0.557568673	1.123674912	Oh43/A188/W22/B73	S1	1	4n
0.564179104	0.785725631	0.782428172	1.055403886	NA	0.91465721	0.725769162	0.495616598	NA	Oh43/A188/W22/B73	S1	1	4n
0.87761194	0.729602372	0.994335802	0.97029067	1.03992572	0.91465721	0.829450471	0.867329047	0.889575972	Oh43/A188/W22/B73	S1	1	4n
0.924626866	0.853073543	0.836763462	1.0213586	1.088672238	0.977304965	0.725769162	0.433664524	0.58524735	Oh43/A188/W22/B73	S1	1	4n
1.034328358	0.482660031	1.200809903	1.055403886	1.007428041	1.027423168	0.942557354	0.619520748	1.264134276	Oh43/A188/W22/B73	S1	1	4n
0.548507463	0.561232594	0.815029346	1.12349446	1.153667595	0.776832151	0.810599324	0.867329047	0.538427562	Oh43/A188/W22/B73	S1	1	4n
0.752238806	0.606131201	1.119306969	1.07242653	1.03992572	0.977304965	1.008536368	0.557568673	0.866166078	Oh43/A188/W22/B73	S1	1	4n
0.752238806	0.752051676	1.184509316	1.07242653	1.056174559	1.002364066	0.801173751	0.805376973	0.795936396	Oh43/A188/W22/B73	S1	1	4n
0.940298507	0.920421454	1.016069918	0.97029067	0.926183844	0.952245863	1.036813089	0.495616598	1.076855124	Oh43/A188/W22/B73	S1	1	4n
0.109701493	0.572457246	1.026936976	1.12349446	1.088672238	0.927186761	0.914280633	0.619520748	0.866166078	Oh43/A188/W22/B73	S1	1	4n
0.078358209	0.594906549	0.896532281	1.055403886	1.137418756	0.91465721	0.886003913	0.743424898	0.81934629	Oh43/A188/W22/B73	S1	1	4n
0.846268657	0.662254461	1.086705795	1.055403886	1.056174559	1.05248227	0.838876045	0.619520748	1.100265018	Oh43/A188/W22/B73	S1	1	4n
0.767910448	0.707153068	0.978035215	1.0213586	1.02367688	1.014893617	0.942557354	0.805376973	0.959805654	Oh43/A188/W22/B73	S1	1	4n
0.78358209	0.673479113	1.103006382	1.089449173	1.056174559	1.102600473	1.036813089	0.743424898	1.147084806	Oh43/A188/W22/B73	S1	1	4n
0.924626866	0.89797215	0.9563011	1.0213586	0.958681523	0.952245863	0.914280633	0.743424898	1.1704947	Oh43/A188/W22/B73	S1	1	4n
0.736567164	0.729602372	1.081272266	1.0213586	1.007428041	0.927186761	1.036813089	0.557568673	0.959805654	Oh43/A188/W22/B73	S1	1	4n
0.924626866	0.987769365	1.05953815	0.987313313	0.942432683	0.927186761	0.942557354	0.557568673	0.81934629	Oh43/A188/W22/B73	S1	1	4n
0.971641791	1.302059618	1.146474614	0.953268026	0.909935005	0.889598109	1.074515383	0.805376973	1.030035336	Oh43/A188/W22/B73	S1	2	4n
0.940298507	1.459204744	1.146474614	0.953268026	0.926183844	1.027423168	0.782322604	0.929281122	0.678886926	Oh43/A188/W22/B73	S1	2	4n
0.971641791	1.302059618	0.918266397	0.97029067	0.942432683	0.964775414	0.697492442	1.115137347	1.076855124	Oh43/A188/W22/B73	S1	2	4n
0.814925373	1.088791232	1.086705795	1.004335956	0.958681523	1.05248227	1.055664236	1.053185272	1.100265018	Oh43/A188/W22/B73	S1	2	4n
0.814925373	1.144914491	1.086705795	1.004335956	0.974930362	0.927186761	0.980259648	1.54880187	0.93639576	Oh43/A188/W22/B73	S1	2	4n
0.846268657	1.223487055	1.026936976	0.987313313	0.974930362	0.977304965	0.886003913	1.239041496	0.959805654	Oh43/A188/W22/B73	S1	2	4n
0.78358209	1.010218669	1.037804034	1.055403886	1.02367688	1.06501182	0.820024898	0.743424898	1.030035336	Oh43/A188/W22/B73	S1	2	4n
0.78358209	1.167363795	1.086705795	1.055403886	0.991179201	0.864539007	0.697492442	1.177089421	0.983215548	Oh43/A188/W22/B73	S1	2	4n
0.87761194	0.987769365	0.994335802	1.089449173	1.056174559	0.864539007	0.895429486	0.867329047	NA	Oh43/A188/W22/B73	S1	2	4n
0.626865672	0.920421454	1.064971679	1.055403886	1.007428041	1.06501182	0.895429486	0.805376973	0.959805654	Oh43/A188/W22/B73	S1	2	4n
0.658208955	1.111240536	1.00520286	1.004335956	0.974930362	0.977304965	0.848301618	0.867329047	0.81934629	Oh43/A188/W22/B73	S1	2	4n
0.579850746	0.830624239	1.086705795	1.089449173	1.056174559	0.776832151	0.895429486	0.495616598	0.749116608	Oh43/A188/W22/B73	S1	2	4n
1.112686567	1.403081485	1.260578722	0.953268026	0.926183844	0.964775414	0.951982927	0.929281122	1.030035336	Oh43/A188/W22/B73	S1	2	4n
0.924626866	1.391856833	1.162775201	0.953268026	0.926183844	0.91465721	0.951982927	1.115137347	0.889575972	Oh43/A188/W22/B73	S1	2	4n
0.87761194	1.25716101	1.173642259	1.004335956	1.007428041	0.927186761	1.027387516	1.177089421	0.912985866	Oh43/A188/W22/B73	S1	2	4n
0.689552239	1.122465188	0.885665223	1.0213586	1.02367688	0.889598109	0.810599324	1.362945646	0.81934629	Oh43/A188/W22/B73	S1	2	4n
0.814925373	1.122465188	1.179075787	1.07242653	1.02367688	0.814420804	0.90485506	1.115137347	0.632067138	Oh43/A188/W22/B73	S1	2	4n
1.065671642	1.43675544	1.070405208	0.953268026	0.926183844	0.801891253	0.886003913	0.929281122	1.076855124	Oh43/A188/W22/B73	S1	2	4n
0.940298507	1.201037751	1.070405208	0.987313313	0.991179201	0.977304965	0.763471457	0.867329047	0.842756184	Oh43/A188/W22/B73	S1	2	4n
1.159701493	1.549001959	1.233411077	0.97029067	0.926183844	1.002364066	1.102792104	0.743424898	1.123674912	Oh43/A188/W22/B73	S1	2	4n
1.112686567	1.509715677	1.276879309	0.97029067	0.942432683	1.06501182	1.027387516	0.929281122	1.100265018	Oh43/A188/W22/B73	S1	2	4n
0.971641791	1.391856833	1.184509316	0.97029067	0.926183844	0.977304965	0.848301618	1.486849795	0.959805654	Oh43/A188/W22/B73	S1	2	4n
0.87761194	1.268385662	1.266012251	1.0213586	0.991179201	1.06501182	0.914280633	0.991233197	1.123674912	Oh43/A188/W22/B73	S1	2	4n
0.752238806	0.976544713	1.043237563	1.07242653	1.056174559	0.7643026	0.820024898	0.743424898	0.912985866	Oh43/A188/W22/B73	S1	2	4n
0.908955224	1.10562821	1.11387344	1.0213586	0.974930362	0.889598109	1.06508981	1.053185272	1.05344523	Oh43/A188/W22/B73	S1	2	4n
0.940298507	1.088791232	0.978035215	1.004335956	0.958681523	1.06501182	0.93313178	1.053185272	0.959805654	Oh43/A188/W22/B73	S1	2	4n
0.752238806	1.043892625	1.021503447	1.0213586	0.974930362	1.027423168	0.876578339	0.991233197	1.076855124	Oh43/A188/W22/B73	S1	2	4n
0.78358209	1.07756658	0.999769331	1.038381243	1.007428041	0.839479905	0.951982927	0.991233197	0.983215548	Oh43/A188/W22/B73	S1	2	4n
1.097014925	1.31328427	1.141041085	1.004335956	0.958681523	1.027423168	1.017961942	0.991233197	1.05344523	Oh43/A188/W22/B73	S1	2	4n
0.814925373	1.094403558	1.064971679	1.0213586	0.991179201	0.889598109	0.970834074	1.54880187	0.912985866	Oh43/A188/W22/B73	S1	2	4n
0.626865672	0.937258432	1.075838737	1.055403886	1.03992572	0.958510638	1.055664236	1.300993571	0.678886926	Oh43/A188/W22/B73	S1	2	4n
0.673880597	0.71837772	1.048671092	1.089449173	1.03992572	1.027423168	0.951982927	0.867329047	1.100265018	Oh43/A188/W22/B73	S1	2	4n
0.470149254	0.51072166	1.086705795	1.140517103	1.121169916	0.852009456	0.951982927	0.867329047	0.772526502	Oh43/A188/W22/B73	S1	2	4n
0.61119403	0.942870758	0.820462875	0.953268026	0.942432683	0.864539007	0.716343589	0.681472823	0.795936396	Oh43/A188/W22/B73	S1	2	4n
0.752238806	0.987769365	1.086705795	1.038381243	1.007428041	0.877068558	0.820024898	0.433664524	0.959805654	Oh43/A188/W22/B73	S1	2	4n
0.971641791	1.167363795	1.287746367	1.0213586	0.958681523	0.952245863	1.140494398	0.929281122	1.05344523	Oh43/A188/W22/B73	S1	2	4n
0.940298507	0.740827024	0.978035215	1.07242653	1.121169916	0.714184397	1.178196692	0.991233197	0.959805654	Oh43/A188/W22/B73	S1	3	4n
0.626865672	0.516333986	0.679191122	1.140517103	1.121169916	0.607683215	0.725769162	0.867329047	0.421378092	Oh43/A188/W22/B73	S1	3	4n
0.87761194	0.864298195	0.820462875	1.004335956	1.056174559	0.883333333	1.008536368	0.867329047	0.983215548	Oh43/A188/W22/B73	S1	3	4n
1.128358209	0.853073543	0.798728759	0.987313313	1.104921077	0.83321513	1.036813089	0.867329047	0.58524735	Oh43/A188/W22/B73	S1	3	4n
1.034328358	1.010218669	1.043237563	1.0213586	0.974930362	1.002364066	1.234750133	0.619520748	1.147084806	Oh43/A188/W22/B73	S1	3	4n
1.31641791	1.066341928	0.84763052	0.953268026	0.942432683	0.858274232	0.810599324	0.619520748	0.983215548	Oh43/A188/W22/B73	S1	3	4n
1.598507463	1.268385662	NA	NA	NA	NA	NA	NA	NA	Oh43/A188/W22/B73	S1	3	4n
1.253731343	1.178588447	0.988902273	0.953268026	0.909935005	1.014893617	1.083940957	0.743424898	1.05344523	Oh43/A188/W22/B73	S1	3	4n
1.159701493	1.043892625	0.831329933	0.936245383	0.942432683	0.989834515	1.027387516	0.557568673	0.889575972	Oh43/A188/W22/B73	S1	3	4n
1.66119403	1.459204744	1.021503447	0.885177453	0.844939647	0.952245863	1.074515383	0.681472823	1.076855124	Oh43/A188/W22/B73	S1	3	4n
1.159701493	1.212262403	0.888381987	0.902200096	0.942432683	1.014893617	1.121643251	0.805376973	1.076855124	Oh43/A188/W22/B73	S1	3	4n
1.379104478	1.223487055	1.010636389	0.953268026	0.958681523	0.952245863	0.951982927	0.991233197	0.889575972	Oh43/A188/W22/B73	S1	3	4n
1.31641791	1.178588447	1.016069918	0.936245383	0.942432683	1.090070922	0.989685221	0.991233197	0.842756184	Oh43/A188/W22/B73	S1	3	4n
1.504477612	1.324508921	1.045954328	0.902200096	0.909935005	1.027423168	1.197047839	0.619520748	1.217314488	Oh43/A188/W22/B73	S1	3	4n
1.191044776	1.088791232	0.972601686	0.953268026	0.942432683	0.964775414	1.017961942	0.805376973	0.93639576	Oh43/A188/W22/B73	S1	3	4n
1.22238806	1.156139143	0.969884922	0.953268026	0.958681523	1.083806147	1.09336653	0.929281122	1.100265018	Oh43/A188/W22/B73	S1	3	4n
1.034328358	1.010218669	0.942717277	0.97029067	0.958681523	0.952245863	1.027387516	0.743424898	0.655477032	Oh43/A188/W22/B73	S1	3	4n
1.347761194	1.122465188	0.9563011	0.97029067	0.942432683	0.864539007	1.046238663	0.867329047	0.795936396	Oh43/A188/W22/B73	S1	3	4n
0.971641791	0.875522846	0.749826998	0.953268026	1.02367688	0.864539007	1.159345545	0.557568673	0.889575972	Oh43/A188/W22/B73	S1	3	4n
1.567164179	1.290834966	0.945434042	0.902200096	NA	0.839479905	0.980259648	0.805376973	NA	Oh43/A188/W22/B73	S1	3	4n
1.441791045	1.470429396	1.092139324	0.902200096	0.877437326	1.002364066	1.121643251	0.681472823	1.076855124	Oh43/A188/W22/B73	S1	3	4n
1.410447761	1.178588447	0.874798165	0.91922274	0.909935005	0.864539007	0.970834074	1.54880187	0.842756184	Oh43/A188/W22/B73	S1	3	4n
1.504477612	1.201037751	0.804162288	0.86815481	0.861188487	1.027423168	1.046238663	0.743424898	1.030035336	Oh43/A188/W22/B73	S1	3	4n
1.285074627	1.167363795	0.863931107	0.91922274	0.942432683	0.927186761	1.09336653	0.867329047	0.866166078	Oh43/A188/W22/B73	S1	3	4n
1.441791045	1.346958225	0.945434042	0.885177453	0.877437326	0.964775414	1.131068824	0.929281122	1.076855124	Oh43/A188/W22/B73	S1	3	4n
1.504477612	1.414306136	1.092139324	0.902200096	0.877437326	1.027423168	0.93313178	0.805376973	0.959805654	Oh43/A188/W22/B73	S1	3	4n
1.786567164	1.504103352	1.195376374	0.902200096	0.877437326	1.05248227	1.083940957	0.867329047	1.1704947	Oh43/A188/W22/B73	S1	3	4n
1.692537313	1.61634987	1.347515186	0.902200096	0.861188487	1.05248227	0.989685221	1.053185272	1.076855124	Oh43/A188/W22/B73	S1	3	4n
1.363432836	1.212262403	0.950867571	0.953268026	0.942432683	0.864539007	0.782322604	0.557568673	0.889575972	Oh43/A188/W22/B73	S1	3	4n
1.363432836	1.302059618	0.929133455	0.86815481	0.877437326	1.096335697	1.008536368	1.362945646	1.05344523	Oh43/A188/W22/B73	S1	3	4n
0.673880597	0.51072166	1.086705795	1.140517103	1.104921077	1.077541371	1.131068824	0.371712449	1.217314488	Oh43/A188/W22/B73	S3	1	4n
0.61119403	0.516333986	0.9563011	1.12349446	1.088672238	0.952245863	1.046238663	0.557568673	1.006625442	Oh43/A188/W22/B73	S3	1	4n
0.752238806	0.578069572	1.151908143	1.089449173	1.088672238	0.989834515	1.055664236	0.247808299	1.147084806	Oh43/A188/W22/B73	S3	1	4n
0.752238806	0.662254461	1.157341672	1.089449173	1.056174559	1.014893617	1.055664236	0.247808299	1.05344523	Oh43/A188/W22/B73	S3	1	4n
0.344776119	0.392862816	0.923699926	1.242652963	1.218662953	1.127659574	0.942557354	0.309760374	1.123674912	Oh43/A188/W22/B73	S3	1	4n
0.548507463	0.460210727	NA	NA	NA	NA	NA	NA	NA	Oh43/A188/W22/B73	S3	1	4n
0.43880597	0.426536771	0.728092883	1.106471816	1.072423398	0.964775414	0.754045883	0.371712449	1.123674912	Oh43/A188/W22/B73	S3	1	4n
0.658208955	0.594906549	1.070405208	1.089449173	1.072423398	1.127659574	0.989685221	0.309760374	1.123674912	Oh43/A188/W22/B73	S3	1	4n
0.579850746	0.426536771	1.075838737	1.259675606	1.218662953	1.05248227	0.754045883	0.247808299	0.678886926	Oh43/A188/W22/B73	S3	1	4n
0.658208955	0.594906549	1.032370505	1.089449173	1.072423398	1.127659574	1.036813089	0.371712449	1.05344523	Oh43/A188/W22/B73	S3	1	4n
0.689552239	0.673479113	1.026936976	1.106471816	1.104921077	1.102600473	0.942557354	0.371712449	1.030035336	Oh43/A188/W22/B73	S3	1	4n
0.752238806	0.628580505	1.043237563	1.07242653	1.056174559	1.115130024	1.027387516	0.371712449	1.05344523	Oh43/A188/W22/B73	S3	1	4n
0.830597015	0.617355853	1.184509316	1.17456239	1.104921077	0.826950355	1.055664236	0.495616598	1.006625442	Oh43/A188/W22/B73	S3	1	4n
0.846268657	0.673479113	1.233411077	1.089449173	1.072423398	1.05248227	1.09336653	0.681472823	1.100265018	Oh43/A188/W22/B73	S3	1	4n
0.940298507	0.841848891	1.287746367	1.106471816	1.056174559	1.002364066	1.112217677	0.371712449	1.1704947	Oh43/A188/W22/B73	S3	1	4n
0.861940299	0.785725631	1.314914012	1.089449173	1.056174559	0.852009456	1.112217677	0.495616598	1.1704947	Oh43/A188/W22/B73	S3	1	4n
0.87761194	0.695928416	NA	NA	NA	NA	NA	NA	NA	Oh43/A188/W22/B73	S3	1	4n
1.002985075	0.920421454	1.206243432	1.0213586	0.991179201	1.152718676	1.046238663	0.557568673	1.100265018	Oh43/A188/W22/B73	S3	1	4n
0.799253731	0.639805157	1.222544019	1.12349446	1.088672238	0.826950355	0.980259648	0.557568673	1.030035336	Oh43/A188/W22/B73	S3	1	4n
0.720895522	0.729602372	1.03508727	1.106471816	1.121169916	0.889598109	0.980259648	0.805376973	0.58524735	Oh43/A188/W22/B73	S3	1	4n
0.78358209	0.71837772	1.276879309	1.106471816	1.056174559	0.90212766	1.22532456	0.681472823	1.05344523	Oh43/A188/W22/B73	S3	1	4n
0.78358209	0.662254461	1.274162545	1.106471816	1.072423398	0.90212766	0.989685221	0.619520748	1.123674912	Oh43/A188/W22/B73	S3	1	4n
0.767910448	0.516333986	1.336648128	1.157539746	1.121169916	0.877068558	0.999110795	0.495616598	0.959805654	Oh43/A188/W22/B73	S3	1	4n
0.78358209	0.729602372	1.347515186	1.12349446	1.072423398	0.814420804	1.140494398	0.557568673	0.983215548	Oh43/A188/W22/B73	S3	1	4n
0.407462687	0.460210727	1.260578722	1.17456239	1.104921077	0.964775414	1.008536368	0.681472823	1.076855124	Oh43/A188/W22/B73	S3	1	4n
0.344776119	0.392862816	1.086705795	1.17456239	1.121169916	0.908392435	0.801173751	1.239041496	0.866166078	Oh43/A188/W22/B73	S3	1	4n
0.376119403	0.404087468	0.929133455	1.27669825	1.202414113	0.820685579	1.131068824	1.300993571	0.608657244	Oh43/A188/W22/B73	S3	1	4n
0.689552239	0.639805157	1.00520286	1.089449173	1.02367688	0.845744681	1.008536368	0.557568673	0.749116608	Oh43/A188/W22/B73	S3	1	4n
0.250746269	0.246942341	NA	NA	NA	NA	NA	NA	NA	Oh43/A188/W22/B73	S3	1	4n
0.564179104	0.493884683	0.630289361	1.07242653	1.153667595	0.920921986	0.669215721	0.929281122	NA	Oh43/A188/W22/B73	S3	1	4n
0.752238806	0.482660031	0.896532281	NA	NA	1.127659574	0.90485506	NA	NA	Oh43/A188/W22/B73	S3	1	4n
0.846268657	1.032667973	0.855780813	0.97029067	0.942432683	0.964775414	0.961408501	0.309760374	0.912985866	Oh43/A188/W22/B73	S3	2	4n
0.720895522	0.89797215	0.929133455	1.055403886	1.02367688	1.002364066	0.744620309	1.239041496	0.632067138	Oh43/A188/W22/B73	S3	2	4n
0.971641791	1.122465188	1.200809903	1.004335956	0.974930362	0.91465721	0.961408501	0.371712449	1.05344523	Oh43/A188/W22/B73	S3	2	4n
0.971641791	1.189813099	1.211676961	1.055403886	1.007428041	0.939716312	0.93313178	0.867329047	NA	Oh43/A188/W22/B73	S3	2	4n
0.595522388	0.707153068	1.054104621	1.17456239	1.007428041	1.002364066	0.999110795	0.433664524	1.123674912	Oh43/A188/W22/B73	S3	2	4n
0.78358209	1.122465188	1.266012251	1.0213586	0.991179201	1.027423168	0.951982927	0.495616598	1.030035336	Oh43/A188/W22/B73	S3	2	4n
0.87761194	1.201037751	1.105723146	1.038381243	0.958681523	1.090070922	0.895429486	0.557568673	0.889575972	Oh43/A188/W22/B73	S3	2	4n
0.720895522	1.010218669	1.173642259	1.038381243	1.007428041	1.202836879	0.942557354	0.619520748	0.725706714	Oh43/A188/W22/B73	S3	2	4n
0.689552239	1.010218669	1.010636389	1.07242653	1.02367688	0.877068558	0.951982927	0.433664524	0.889575972	Oh43/A188/W22/B73	S3	2	4n
0.814925373	1.122465188	1.179075787	1.038381243	1.03992572	1.077541371	0.867152765	0.557568673	0.866166078	Oh43/A188/W22/B73	S3	2	4n
0.87761194	1.201037751	1.103006382	0.987313313	0.958681523	0.977304965	1.083940957	0.433664524	0.842756184	Oh43/A188/W22/B73	S3	2	4n
0.752238806	0.942870758	0.997052567	1.106471816	1.121169916	0.90212766	0.61266228	0.619520748	NA	Oh43/A188/W22/B73	S3	2	4n
0.470149254	0.611743527	0.923699926	1.140517103	1.007428041	0.877068558	0.848301618	1.115137347	0.749116608	Oh43/A188/W22/B73	S3	2	4n
0.407462687	0.628580505	0.983468744	1.17456239	1.104921077	0.864539007	0.754045883	0.681472823	0.93639576	Oh43/A188/W22/B73	S3	2	4n
0.626865672	0.998994017	1.097572853	1.055403886	0.974930362	1.014893617	0.980259648	0.929281122	1.217314488	Oh43/A188/W22/B73	S3	2	4n
0.78358209	1.088791232	1.276879309	1.07242653	1.02367688	0.977304965	0.923706207	0.433664524	1.240724382	Oh43/A188/W22/B73	S3	2	4n
0.532835821	1.010218669	0.994335802	1.0213586	0.974930362	0.952245863	1.036813089	0.805376973	1.030035336	Oh43/A188/W22/B73	S3	2	4n
0.344776119	0.448986075	0.988902273	1.191585033	1.137418756	0.91465721	0.77289703	0.619520748	0.70229682	Oh43/A188/W22/B73	S3	2	4n
0.689552239	0.796950283	1.097572853	1.07242653	1.02367688	0.952245863	0.848301618	1.300993571	0.866166078	Oh43/A188/W22/B73	S3	2	4n
0.626865672	1.010218669	1.026936976	1.055403886	0.958681523	0.852009456	0.942557354	0.929281122	0.983215548	Oh43/A188/W22/B73	S3	2	4n
0.658208955	0.853073543	0.950867571	1.055403886	1.007428041	0.7643026	0.678641295	0.805376973	0.983215548	Oh43/A188/W22/B73	S3	2	4n
0.689552239	0.639805157	0.983468744	NA	1.02367688	0.689125296	0.744620309	NA	NA	Oh43/A188/W22/B73	S3	2	4n
0.423134328	0.600518875	1.00520286	1.12349446	1.03992572	0.927186761	0.754045883	0.495616598	0.983215548	Oh43/A188/W22/B73	S3	2	4n
0.470149254	0.679091439	0.978035215	1.12349446	1.056174559	0.83321513	1.008536368	1.177089421	0.959805654	Oh43/A188/W22/B73	S3	2	4n
0.87761194	0.987769365	1.108439911	1.07242653	1.03992572	0.964775414	1.112217677	1.115137347	0.81934629	Oh43/A188/W22/B73	S3	2	4n
1.097014925	0.785725631	1.21711049	NA	NA	0.964775414	0.848301618	0.681472823	NA	Oh43/A188/W22/B73	S3	2	4n
1.065671642	1.234711706	1.222544019	1.0213586	0.958681523	0.927186761	1.102792104	0.619520748	0.889575972	Oh43/A188/W22/B73	S3	2	4n
0.971641791	0.95409541	0.988902273	1.089449173	1.088672238	1.06501182	0.961408501	0.743424898	0.678886926	Oh43/A188/W22/B73	S3	2	4n
0.626865672	0.740827024	1.097572853	1.089449173	1.072423398	0.927186761	0.980259648	0.309760374	1.05344523	Oh43/A188/W22/B73	S3	2	4n
0.846268657	0.830624239	1.179075787	1.07242653	1.03992572	0.91465721	0.989685221	0.619520748	0.983215548	Oh43/A188/W22/B73	S3	2	4n
0.924626866	1.07756658	1.249711664	1.055403886	0.991179201	1.027423168	1.131068824	0.805376973	0.889575972	Oh43/A188/W22/B73	S3	2	4n
0.846268657	1.13368984	1.141041085	1.055403886	1.007428041	0.977304965	0.782322604	0.557568673	0.842756184	Oh43/A188/W22/B73	S3	2	4n
0.814925373	1.066341928	1.162775201	1.038381243	1.02367688	0.814420804	0.923706207	0.743424898	0.912985866	Oh43/A188/W22/B73	S3	2	4n
0.940298507	1.07756658	1.173642259	1.0213586	0.974930362	0.889598109	0.961408501	0.495616598	1.076855124	Oh43/A188/W22/B73	S3	2	4n
0.893283582	1.066341928	1.16820873	1.0213586	0.958681523	0.964775414	1.187622266	0.743424898	1.030035336	Oh43/A188/W22/B73	S3	2	4n
0.87761194	1.07756658	1.179075787	1.12349446	0.991179201	0.91465721	0.942557354	0.805376973	0.866166078	Oh43/A188/W22/B73	S3	2	4n
1.441791045	1.290834966	1.16820873	0.97029067	0.909935005	1.002364066	1.319580295	0.619520748	1.193904594	Oh43/A188/W22/B73	S3	3	4n
1.347761194	1.582675915	1.043237563	1.0213586	0.942432683	1.05248227	1.131068824	0.433664524	0.983215548	Oh43/A188/W22/B73	S3	3	4n
1.285074627	1.043892625	1.124740498	1.004335956	0.958681523	0.908392435	1.112217677	0.991233197	0.912985866	Oh43/A188/W22/B73	S3	3	4n
0.971641791	0.965320061	0.994335802	1.004335956	0.958681523	1.002364066	1.017961942	0.619520748	0.725706714	Oh43/A188/W22/B73	S3	3	4n
1.22238806	1.055117276	1.075838737	1.004335956	0.958681523	0.977304965	0.914280633	0.433664524	0.842756184	Oh43/A188/W22/B73	S3	3	4n
1.473134328	1.302059618	1.146474614	0.97029067	0.909935005	0.939716312	0.989685221	0.805376973	1.006625442	Oh43/A188/W22/B73	S3	3	4n
0.846268657	1.010218669	1.195376374	1.07242653	1.056174559	0.934704492	0.895429486	0.433664524	0.842756184	Oh43/A188/W22/B73	S3	3	4n
1.065671642	1.111240536	1.103006382	0.987313313	0.942432683	1.102600473	1.187622266	0.929281122	0.959805654	Oh43/A188/W22/B73	S3	3	4n
0.814925373	0.819399587	1.157341672	1.089449173	1.056174559	1.115130024	0.782322604	0.309760374	0.866166078	Oh43/A188/W22/B73	S3	3	4n
1.31641791	1.234711706	1.097572853	0.987313313	0.942432683	1.014893617	1.22532456	0.929281122	1.030035336	Oh43/A188/W22/B73	S3	3	4n
1.379104478	1.25716101	1.119306969	1.004335956	0.942432683	1.05248227	1.22532456	0.557568673	0.93639576	Oh43/A188/W22/B73	S3	3	4n
1.097014925	1.010218669	0.999769331	1.07242653	1.056174559	0.714184397	0.801173751	0.495616598	0.795936396	Oh43/A188/W22/B73	S3	3	4n
0.595522388	0.639805157	0.787861701	1.038381243	0.974930362	1.002364066	0.706918015	0.557568673	0.93639576	Oh43/A188/W22/B73	S3	3	4n
0.658208955	0.561232594	1.103006382	1.208607676	1.121169916	0.745508274	1.055664236	0.495616598	1.1704947	Oh43/A188/W22/B73	S3	3	4n
1.379104478	1.021443321	1.081272266	1.004335956	0.942432683	0.933451537	1.442112751	0.619520748	0.632067138	Oh43/A188/W22/B73	S3	3	4n
0.940298507	0.841848891	0.983468744	1.055403886	1.007428041	0.91465721	1.187622266	1.177089421	1.030035336	Oh43/A188/W22/B73	S3	3	4n
0.846268657	0.695928416	0.912832868	1.055403886	1.02367688	0.776832151	0.980259648	0.743424898	0.678886926	Oh43/A188/W22/B73	S3	3	4n
1.128358209	1.13368984	1.162775201	0.97029067	0.909935005	1.002364066	0.961408501	0.433664524	1.030035336	Oh43/A188/W22/B73	S3	3	4n
1.31641791	1.043892625	1.151908143	1.038381243	0.991179201	0.964775414	1.22532456	0.929281122	1.100265018	Oh43/A188/W22/B73	S3	3	4n
1.128358209	1.032667973	1.075838737	1.004335956	0.974930362	0.90212766	0.886003913	1.053185272	1.05344523	Oh43/A188/W22/B73	S3	3	4n
1.410447761	1.380632181	1.162775201	0.97029067	0.909935005	0.939716312	1.083940957	0.681472823	0.889575972	Oh43/A188/W22/B73	S3	3	4n
1.31641791	0.920421454	0.986185509	1.055403886	1.02367688	1.014893617	1.102792104	0.681472823	1.006625442	Oh43/A188/W22/B73	S3	3	4n
0.689552239	0.606131201	0.912832868	1.089449173	1.03992572	0.877068558	0.895429486	0.743424898	0.81934629	Oh43/A188/W22/B73	S3	3	4n
0.626865672	0.550007942	1.05953815	1.208607676	1.137418756	0.75177305	1.036813089	0.619520748	0.749116608	Oh43/A188/W22/B73	S3	3	4n
1.31641791	1.167363795	NA	0.953268026	0.926183844	1.115130024	0.744620309	NA	1.123674912	Oh43/A188/W22/B73	S3	3	4n
1.567164179	1.268385662	1.103006382	0.902200096	0.893686165	1.102600473	1.140494398	0.619520748	0.983215548	Oh43/A188/W22/B73	S3	3	4n
1.191044776	1.07756658	0.994335802	0.953268026	0.942432683	1.071276596	1.027387516	0.433664524	0.889575972	Oh43/A188/W22/B73	S3	3	4n
0.971641791	0.875522846	1.162775201	1.038381243	1.03992572	1.027423168	0.886003913	0.309760374	0.912985866	Oh43/A188/W22/B73	S3	3	4n
1.504477612	1.31328427	1.086705795	0.936245383	0.909935005	0.964775414	0.961408501	0.619520748	1.030035336	Oh43/A188/W22/B73	S3	3	4n
1.473134328	1.290834966	0.972601686	0.936245383	0.909935005	1.06501182	0.886003913	0.309760374	1.030035336	Oh43/A188/W22/B73	S3	3	4n
1.48880597	1.25716101	1.086705795	0.953268026	0.926183844	1.039952719	0.970834074	0.433664524	1.030035336	Oh43/A188/W22/B73	S3	3	4n
1.410447761	1.31328427	1.078555501	0.936245383	0.893686165	1.05248227	1.140494398	0.495616598	1.030035336	Oh43/A188/W22/B73	S3	3	4n
0.689552239	1.032667973	0.728092883	1.004335956	0.991179201	1.127659574	NA	0.433664524	0.632067138	Oh43/A188/W22/B73	S3	3	4n
1.504477612	1.268385662	1.032370505	0.91922274	0.893686165	1.102600473	1.140494398	0.619520748	1.123674912	Oh43/A188/W22/B73	S3	3	4n
1.159701493	0.987769365	0.98075198	0.97029067	0.958681523	1.127659574	1.008536368	0.371712449	0.983215548	Oh43/A188/W22/B73	S3	3	4n
0.752238806	0.808174935	1.141041085	1.038381243	1.02367688	1.014893617	0.961408501	0.433664524	0.983215548	Oh43/A188/W22/B73	S3	3	4n
0.61119403	0.639805157	1.151908143	1.17456239	1.121169916	0.7643026	1.046238663	1.053185272	0.70229682	Oh43/A188/W22/B73	S5	1	4n
0.595522388	0.572457246	0.891098752	1.089449173	1.03992572	0.801891253	1.027387516	0.867329047	0.655477032	Oh43/A188/W22/B73	S5	1	4n
0.485820896	0.460210727	0.885665223	1.17456239	1.121169916	0.776832151	1.036813089	0.743424898	0.561837456	Oh43/A188/W22/B73	S5	1	4n
0.642537313	0.550007942	0.815029346	1.12349446	1.088672238	0.977304965	1.046238663	0.433664524	0.81934629	Oh43/A188/W22/B73	S5	1	4n
0.579850746	0.628580505	0.592254658	NA	1.104921077	0.814420804	1.102792104	NA	0.678886926	Oh43/A188/W22/B73	S5	1	4n
0.532835821	0.527558638	0.749826998	NA	1.056174559	0.864539007	1.027387516	NA	0.81934629	Oh43/A188/W22/B73	S5	1	4n
0.61119403	0.583681898	NA	NA	1.202414113	1.06501182	0.970834074	NA	NA	Oh43/A188/W22/B73	S5	1	4n
0.626865672	0.639805157	0.9563011	1.140517103	1.153667595	0.789361702	0.93313178	0.743424898	0.772526502	Oh43/A188/W22/B73	S5	1	4n
0.470149254	0.471435379	0.907399339	1.157539746	1.104921077	0.91465721	0.961408501	0.433664524	0.795936396	Oh43/A188/W22/B73	S5	1	4n
0.532835821	0.493884683	1.086705795	1.22563032	1.153667595	1.039952719	1.140494398	0.681472823	0.795936396	Oh43/A188/W22/B73	S5	1	4n
0.532835821	0.521946312	0.967168157	1.089449173	1.088672238	1.077541371	0.895429486	0.371712449	0.912985866	Oh43/A188/W22/B73	S5	1	4n
0.43880597	0.426536771	0.874798165	1.157539746	1.153667595	0.814420804	0.90485506	0.247808299	0.749116608	Oh43/A188/W22/B73	S5	1	4n
0.736567164	0.572457246	0.891098752	1.038381243	1.056174559	0.91465721	0.951982927	0.247808299	0.749116608	Oh43/A188/W22/B73	S5	1	4n
0.626865672	0.53878329	1.032370505	1.07242653	1.088672238	1.039952719	0.90485506	0.371712449	0.46819788	Oh43/A188/W22/B73	S5	1	4n
0.752238806	0.651029809	0.999769331	1.07242653	1.056174559	0.939716312	0.895429486	0.309760374	NA	Oh43/A188/W22/B73	S5	1	4n
0.564179104	0.516333986	0.929133455	1.12349446	1.169916435	1.077541371	0.77289703	0.433664524	0.655477032	Oh43/A188/W22/B73	S5	1	4n
0.736567164	0.561232594	0.869364636	1.0213586	1.02367688	1.077541371	0.942557354	0.309760374	0.795936396	Oh43/A188/W22/B73	S5	1	4n
0.720895522	0.53878329	0.961734628	1.07242653	1.121169916	1.039952719	0.801173751	0.185856224	0.655477032	Oh43/A188/W22/B73	S5	1	4n
0.532835821	0.465823053	0.912832868	1.106471816	1.137418756	1.06501182	0.801173751	0.309760374	0.983215548	Oh43/A188/W22/B73	S5	1	4n
0.43880597	0.381638164	0.929133455	1.157539746	1.186165274	1.039952719	0.867152765	0.495616598	0.772526502	Oh43/A188/W22/B73	S5	1	4n
0.501492537	0.482660031	0.923699926	1.140517103	NA	0.889598109	0.688066868	0.495616598	NA	Oh43/A188/W22/B73	S5	1	4n
0.579850746	0.493884683	1.092139324	1.17456239	1.121169916	0.977304965	0.706918015	0.557568673	0.749116608	Oh43/A188/W22/B73	S5	1	4n
NA	0.71837772	1.075838737	1.089449173	1.02367688	0.952245863	1.036813089	0.557568673	0.81934629	Oh43/A188/W22/B73	S5	1	4n
0.43880597	0.471435379	0.657457006	1.106471816	1.088672238	0.889598109	0.631513427	0.309760374	0.374558304	Oh43/A188/W22/B73	S5	1	4n
0.689552239	0.673479113	1.026936976	1.157539746	1.104921077	0.726713948	0.820024898	0.867329047	0.678886926	Oh43/A188/W22/B73	S5	1	4n
0.407462687	0.426536771	0.874798165	1.17456239	1.137418756	0.689125296	0.801173751	0.681472823	0.772526502	Oh43/A188/W22/B73	S5	1	4n
0.454477612	0.493884683	0.90196581	1.27669825	1.251160631	0.538770686	0.754045883	0.743424898	0.725706714	Oh43/A188/W22/B73	S5	1	4n
0.595522388	0.606131201	0.978035215	1.12349446	1.056174559	0.90212766	0.970834074	0.681472823	0.889575972	Oh43/A188/W22/B73	S5	1	4n
0.532835821	0.471435379	0.842196991	1.208607676	NA	0.538770686	0.744620309	0.557568673	NA	Oh43/A188/W22/B73	S5	1	4n
0.548507463	0.572457246	0.978035215	1.12349446	1.072423398	0.91465721	1.017961942	0.557568673	0.889575972	Oh43/A188/W22/B73	S5	1	4n
0.767910448	0.729602372	1.141041085	1.12349446	1.056174559	0.826950355	0.93313178	0.805376973	0.772526502	Oh43/A188/W22/B73	S5	1	4n
0.564179104	0.561232594	1.103006382	1.157539746	1.088672238	0.776832151	0.706918015	0.743424898	0.608657244	Oh43/A188/W22/B73	S5	1	4n
0.564179104	0.651029809	1.173642259	1.140517103	1.088672238	0.952245863	1.008536368	0.743424898	0.866166078	Oh43/A188/W22/B73	S5	1	4n
0.752238806	0.942870758	0.912832868	0.953268026	0.926183844	1.002364066	0.763471457	0.495616598	0.678886926	Oh43/A188/W22/B73	S5	2	4n
0.689552239	0.89797215	1.016069918	1.038381243	1.03992572	0.977304965	0.895429486	1.053185272	0.632067138	Oh43/A188/W22/B73	S5	2	4n
0.78358209	1.021443321	1.043237563	1.004335956	0.991179201	0.889598109	0.93313178	0.619520748	0.678886926	Oh43/A188/W22/B73	S5	2	4n
1.065671642	1.010218669	1.11387344	1.004335956	1.007428041	1.039952719	1.008536368	0.805376973	0.912985866	Oh43/A188/W22/B73	S5	2	4n
0.752238806	1.144914491	0.869364636	0.987313313	0.991179201	1.090070922	0.980259648	0.619520748	0.866166078	Oh43/A188/W22/B73	S5	2	4n
0.626865672	0.920421454	1.043237563	1.0213586	1.007428041	1.039952719	0.857727192	0.743424898	0.725706714	Oh43/A188/W22/B73	S5	2	4n
0.501492537	0.639805157	0.668324064	1.106471816	1.137418756	1.05248227	0.829450471	0.557568673	NA	Oh43/A188/W22/B73	S5	2	4n
0.814925373	0.987769365	0.940000513	0.97029067	0.958681523	1.027423168	0.90485506	0.805376973	0.866166078	Oh43/A188/W22/B73	S5	2	4n
0.940298507	1.010218669	1.010636389	1.038381243	1.03992572	0.839479905	0.980259648	0.433664524	0.421378092	Oh43/A188/W22/B73	S5	2	4n
0.61119403	0.785725631	1.075838737	1.07242653	1.072423398	1.027423168	0.848301618	0.681472823	0.70229682	Oh43/A188/W22/B73	S5	2	4n
0.752238806	0.987769365	0.934566984	1.0213586	1.02367688	0.977304965	1.09336653	0.309760374	1.05344523	Oh43/A188/W22/B73	S5	2	4n
0.908955224	1.122465188	1.029653741	0.97029067	1.007428041	1.140189125	0.93313178	0.619520748	0.866166078	Oh43/A188/W22/B73	S5	2	4n
0.376119403	0.729602372	0.994335802	1.140517103	1.072423398	1.05248227	1.083940957	0.619520748	1.006625442	Oh43/A188/W22/B73	S5	2	4n
0.501492537	0.729602372	0.798728759	1.07242653	1.007428041	0.877068558	0.565534412	0.619520748	0.608657244	Oh43/A188/W22/B73	S5	2	4n
0.689552239	1.066341928	1.032370505	1.12349446	1.03992572	0.852009456	0.895429486	0.929281122	0.959805654	Oh43/A188/W22/B73	S5	2	4n
0.532835821	0.796950283	1.043237563	NA	1.121169916	0.739243499	0.697492442	NA	0.70229682	Oh43/A188/W22/B73	S5	2	4n
0.454477612	0.71837772	0.940000513	1.140517103	1.072423398	0.927186761	0.820024898	0.743424898	0.678886926	Oh43/A188/W22/B73	S5	2	4n
0.846268657	1.13368984	1.16820873	1.07242653	0.974930362	0.877068558	0.886003913	0.867329047	0.93639576	Oh43/A188/W22/B73	S5	2	4n
0.752238806	1.010218669	1.086705795	1.055403886	0.974930362	0.75177305	0.970834074	0.929281122	0.795936396	Oh43/A188/W22/B73	S5	2	4n
0.61119403	1.010218669	0.994335802	1.157539746	1.088672238	0.839479905	0.895429486	0.743424898	0.280918728	Oh43/A188/W22/B73	S5	2	4n
0.799253731	1.088791232	1.11387344	1.055403886	0.974930362	0.877068558	0.810599324	0.805376973	0.421378092	Oh43/A188/W22/B73	S5	2	4n
0.799253731	1.07756658	1.16820873	1.089449173	0.991179201	0.839479905	0.895429486	0.557568673	0.842756184	Oh43/A188/W22/B73	S5	2	4n
0.423134328	0.606131201	1.151908143	1.12349446	1.104921077	1.090070922	0.631513427	0.495616598	0.58524735	Oh43/A188/W22/B73	S5	2	4n
0.689552239	1.032667973	1.173642259	1.106471816	1.007428041	1.06501182	0.763471457	1.053185272	0.749116608	Oh43/A188/W22/B73	S5	2	4n
0.626865672	0.617355853	0.706358767	1.140517103	NA	NA	NA	NA	NA	Oh43/A188/W22/B73	S5	2	4n
0.43880597	0.617355853	NA	NA	NA	NA	NA	NA	NA	Oh43/A188/W22/B73	S5	2	4n
0.595522388	0.785725631	0.84763052	1.106471816	1.03992572	0.877068558	1.09336653	0.681472823	0.749116608	Oh43/A188/W22/B73	S5	2	4n
0.517164179	0.639805157	NA	NA	NA	NA	NA	NA	0.304328622	Oh43/A188/W22/B73	S5	2	4n
0.313432836	0.35918886	0.494451137	1.208607676	NA	0.864539007	0.235639338	0.12390415	NA	Oh43/A188/W22/B73	S5	2	4n
0.752238806	0.875522846	0.809595817	1.106471816	1.03992572	0.889598109	0.989685221	NA	0.70229682	Oh43/A188/W22/B73	S5	2	4n
0.705223881	0.976544713	1.064971679	1.07242653	1.007428041	0.927186761	0.989685221	0.619520748	0.842756184	Oh43/A188/W22/B73	S5	2	4n
0.564179104	0.886747498	1.016069918	1.106471816	1.03992572	0.939716312	0.989685221	0.743424898	0.866166078	Oh43/A188/W22/B73	S5	2	4n
0.360447761	0.426536771	0.543352897	1.157539746	1.104921077	0.852009456	0.838876045	0.619520748	0.561837456	Oh43/A188/W22/B73	S5	2	4n
1.191044776	1.144914491	1.032370505	0.953268026	0.926183844	1.014893617	1.197047839	0.681472823	0.795936396	Oh43/A188/W22/B73	S5	3	4n
1.253731343	1.144914491	1.108439911	0.97029067	0.926183844	1.014893617	1.121643251	0.495616598	0.655477032	Oh43/A188/W22/B73	S5	3	4n
0.971641791	1.043892625	0.543352897	0.97029067	0.926183844	0.889598109	0.989685221	0.557568673	0.678886926	Oh43/A188/W22/B73	S5	3	4n
1.159701493	1.223487055	0.912832868	0.953268026	0.909935005	0.977304965	1.178196692	0.433664524	0.772526502	Oh43/A188/W22/B73	S5	3	4n
0.595522388	0.651029809	0.934566984	1.12349446	1.056174559	0.952245863	0.914280633	0.743424898	0.655477032	Oh43/A188/W22/B73	S5	3	4n
0.87761194	0.864298195	0.994335802	1.004335956	0.974930362	0.814420804	0.942557354	0.619520748	0.889575972	Oh43/A188/W22/B73	S5	3	4n
1.206716418	0.931646106	0.90196581	1.0213586	0.958681523	1.027423168	1.027387516	0.247808299	0.772526502	Oh43/A188/W22/B73	S5	3	4n
0.908955224	1.043892625	0.978035215	0.97029067	0.942432683	0.989834515	1.027387516	NA	0.655477032	Oh43/A188/W22/B73	S5	3	4n
0.517164179	0.53878329	0.733526412	1.17456239	NA	0.826950355	0.791748177	0.371712449	NA	Oh43/A188/W22/B73	S5	3	4n
0.564179104	0.280616297	NA	NA	NA	NA	NA	NA	NA	Oh43/A188/W22/B73	S5	3	4n
0.846268657	0.942870758	1.179075787	1.07242653	0.991179201	0.91465721	0.989685221	0.557568673	0.749116608	Oh43/A188/W22/B73	S5	3	4n
1.081343284	1.088791232	1.021503447	0.987313313	0.958681523	1.102600473	1.215898986	0.619520748	0.81934629	Oh43/A188/W22/B73	S5	3	4n
1.175373134	1.032667973	1.173642259	1.0213586	0.958681523	0.91465721	0.980259648	0.619520748	NA	Oh43/A188/W22/B73	S5	3	4n
1.238059701	1.144914491	0.983468744	0.987313313	0.926183844	1.027423168	1.121643251	0.805376973	0.842756184	Oh43/A188/W22/B73	S5	3	4n
1.269402985	1.189813099	1.162775201	0.987313313	0.926183844	0.845744681	1.102792104	0.619520748	0.70229682	Oh43/A188/W22/B73	S5	3	4n
1.05	0.976544713	1.494220468	1.004335956	0.991179201	0.864539007	1.055664236	0.743424898	0.749116608	Oh43/A188/W22/B73	S5	3	4n
1.473134328	1.156139143	1.086705795	0.953268026	0.893686165	0.927186761	0.90485506	0.619520748	0.678886926	Oh43/A188/W22/B73	S5	3	4n
1.347761194	1.144914491	1.298613425	1.038381243	0.958681523	0.877068558	1.017961942	0.805376973	0.655477032	Oh43/A188/W22/B73	S5	3	4n
1.285074627	1.032667973	1.608324576	1.0213586	0.958681523	0.864539007	1.09336653	0.557568673	0.842756184	Oh43/A188/W22/B73	S5	3	4n
1.394776119	1.043892625	1.032370505	1.038381243	0.958681523	0.90212766	0.848301618	0.867329047	0.655477032	Oh43/A188/W22/B73	S5	3	4n
1.253731343	1.010218669	1.064971679	1.07242653	1.056174559	0.426004728	1.102792104	0.991233197	0.678886926	Oh43/A188/W22/B73	S5	3	4n
1.22238806	0.931646106	1.233411077	1.038381243	0.991179201	0.801891253	0.999110795	0.867329047	0.983215548	Oh43/A188/W22/B73	S5	3	4n
1.05	0.942870758	1.086705795	1.07242653	0.974930362	0.90212766	1.046238663	0.867329047	0.889575972	Oh43/A188/W22/B73	S5	3	4n
1.253731343	1.144914491	1.119306969	0.97029067	0.909935005	0.939716312	1.140494398	0.681472823	0.70229682	Oh43/A188/W22/B73	S5	3	4n
1.253731343	1.066341928	0.831329933	0.936245383	0.909935005	1.05248227	1.140494398	0.495616598	0.81934629	Oh43/A188/W22/B73	S5	3	4n
1.191044776	1.066341928	0.918266397	0.953268026	0.974930362	1.06501182	1.083940957	0.619520748	0.866166078	Oh43/A188/W22/B73	S5	3	4n
1.002985075	1.010218669	0.668324064	0.885177453	0.844939647	0.939716312	0.640939001	0.309760374	0.421378092	Oh43/A188/W22/B73	S5	3	4n
1.253731343	1.07756658	0.90196581	0.953268026	0.942432683	1.06501182	1.036813089	0.433664524	0.70229682	Oh43/A188/W22/B73	S5	3	4n
1.347761194	1.07756658	0.831329933	0.91922274	0.926183844	1.077541371	0.999110795	0.619520748	0.70229682	Oh43/A188/W22/B73	S5	3	4n
1.31641791	1.201037751	0.891098752	0.902200096	0.909935005	1.190307329	0.999110795	0.371712449	0.678886926	Oh43/A188/W22/B73	S5	3	4n
1.253731343	1.167363795	0.836763462	0.91922274	0.909935005	1.077541371	1.008536368	NA	0.795936396	Oh43/A188/W22/B73	S5	3	4n
1.065671642	0.909196802	0.825896404	0.936245383	0.958681523	1.102600473	0.980259648	0.371712449	0.655477032	Oh43/A188/W22/B73	S5	3	4n
1.002985075	0.976544713	0.929133455	0.936245383	1.007428041	1.177777778	0.980259648	0.309760374	0.561837456	Oh43/A188/W22/B73	S5	3	4n
1.128358209	1.144914491	0.923699926	0.91922274	0.909935005	1.090070922	1.036813089	0.743424898	0.70229682	Oh43/A188/W22/B73	S5	3	4n
1.191044776	0.965320061	0.717225825	0.902200096	0.909935005	1.002364066	0.961408501	0.619520748	0.678886926	Oh43/A188/W22/B73	S5	3	4n
1.191044776	1.201037751	0.912832868	0.91922274	0.926183844	1.021158392	1.083940957	0.619520748	0.608657244	Oh43/A188/W22/B73	S5	3	4n
0.705223881	0.639805157	0.874798165	1.12349446	1.072423398	0.739243499	0.857727192	0.495616598	0.70229682	Oh43/A188/W22/B73	S7	1	4n
0.579850746	0.628580505	0.90196581	1.106471816	1.072423398	0.7643026	0.829450471	0.495616598	0.608657244	Oh43/A188/W22/B73	S7	1	4n
0.61119403	0.628580505	0.923699926	1.106471816	1.137418756	0.91465721	0.867152765	0.309760374	0.655477032	Oh43/A188/W22/B73	S7	1	4n
0.720895522	0.69031609	0.9563011	1.106471816	1.072423398	0.689125296	0.820024898	0.433664524	0.842756184	Oh43/A188/W22/B73	S7	1	4n
0.485820896	0.493884683	0.934566984	1.12349446	1.104921077	0.801891253	0.90485506	0.743424898	0.725706714	Oh43/A188/W22/B73	S7	1	4n
0.517164179	0.594906549	0.880231694	1.106471816	1.088672238	0.789361702	0.90485506	0.495616598	0.772526502	Oh43/A188/W22/B73	S7	1	4n
0.532835821	0.493884683	0.999769331	1.12349446	1.072423398	0.91465721	0.791748177	0.495616598	0.608657244	Oh43/A188/W22/B73	S7	1	4n
0.626865672	0.583681898	0.891098752	1.106471816	1.088672238	0.826950355	0.90485506	0.557568673	0.866166078	Oh43/A188/W22/B73	S7	1	4n
0.642537313	0.673479113	0.999769331	1.12349446	1.072423398	0.90212766	0.942557354	0.743424898	0.749116608	Oh43/A188/W22/B73	S7	1	4n
0.470149254	0.448986075	0.983468744	1.208607676	NA	0.463593381	0.744620309	0.309760374	0.491607774	Oh43/A188/W22/B73	S7	1	4n
0.595522388	0.651029809	0.820462875	1.106471816	1.088672238	0.776832151	0.820024898	0.867329047	0.632067138	Oh43/A188/W22/B73	S7	1	4n
0.532835821	0.505109334	0.858497578	1.140517103	1.088672238	0.814420804	0.970834074	0.681472823	0.444787986	Oh43/A188/W22/B73	S7	1	4n
0.485820896	0.516333986	0.983468744	1.22563032	1.169916435	0.701654846	1.112217677	0.743424898	0.772526502	Oh43/A188/W22/B73	S7	1	4n
0.141044776	NA	NA	NA	NA	NA	NA	NA	NA	Oh43/A188/W22/B73	S7	1	4n
0.313432836	0.314290253	0.972601686	1.293720893	1.218662953	0.776832151	0.999110795	0.433664524	0.725706714	Oh43/A188/W22/B73	S7	1	4n
0.423134328	0.404087468	NA	1.27669825	1.251160631	NA	NA	NA	0.515017668	Oh43/A188/W22/B73	S7	1	4n
0.517164179	0.437761423	0.923699926	1.191585033	1.169916435	0.75177305	0.999110795	0.619520748	0.608657244	Oh43/A188/W22/B73	S7	1	4n
0.501492537	0.471435379	0.945434042	1.259675606	1.186165274	1.014893617	1.121643251	0.805376973	0.912985866	Oh43/A188/W22/B73	S7	1	4n
0.532835821	0.426536771	NA	1.293720893	1.218662953	NA	NA	0.557568673	0.655477032	Oh43/A188/W22/B73	S7	1	4n
0.501492537	0.404087468	1.097572853	1.27669825	1.218662953	NA	0.867152765	0.619520748	0.795936396	Oh43/A188/W22/B73	S7	1	4n
0.548507463	0.415312119	0.967168157	1.293720893	1.251160631	0.814420804	0.970834074	0.743424898	0.561837456	Oh43/A188/W22/B73	S7	1	4n
0.454477612	0.336739556	0.885665223	1.27669825	1.218662953	0.839479905	0.961408501	0.619520748	0.842756184	Oh43/A188/W22/B73	S7	1	4n
0.376119403	0.392862816	0.673757593	1.089449173	NA	0.789361702	0.650364574	0.309760374	0.655477032	Oh43/A188/W22/B73	S7	1	4n
0.485820896	0.448986075	0.755260527	1.106471816	NA	0.877068558	0.706918015	0.185856224	NA	Oh43/A188/W22/B73	S7	1	4n
0.344776119	0.381638164	0.74439347	1.140517103	NA	0.977304965	0.754045883	0.495616598	NA	Oh43/A188/W22/B73	S7	1	4n
0.564179104	0.521946312	0.709075531	1.140517103	NA	1.002364066	0.848301618	0.185856224	NA	Oh43/A188/W22/B73	S7	1	4n
0.329104478	0.291840949	0.5813876	1.259675606	1.251160631	1.039952719	0.754045883	0.743424898	NA	Oh43/A188/W22/B73	S7	1	4n
0.595522388	0.471435379	0.586821129	1.055403886	1.02367688	0.789361702	0.810599324	0.247808299	0.35114841	Oh43/A188/W22/B73	S7	1	4n
0.548507463	0.404087468	0.570520542	1.106471816	1.137418756	0.676595745	0.754045883	0.247808299	NA	Oh43/A188/W22/B73	S7	1	4n
0.407462687	0.437761423	0.738959941	1.089449173	1.088672238	0.839479905	0.782322604	0.371712449	0.515017668	Oh43/A188/W22/B73	S7	1	4n
0.470149254	0.505109334	0.71450906	1.089449173	1.072423398	0.927186761	0.848301618	0.309760374	NA	Oh43/A188/W22/B73	S7	1	4n
0.517164179	0.460210727	0.668324064	1.055403886	1.121169916	0.91465721	0.782322604	0.247808299	NA	Oh43/A188/W22/B73	S7	1	4n
0.43880597	0.471435379	0.733526412	1.106471816	1.121169916	0.939716312	0.754045883	0.309760374	0.397968198	Oh43/A188/W22/B73	S7	1	4n
0.43880597	0.448986075	0.722659354	1.140517103	NA	0.977304965	0.716343589	0.247808299	NA	Oh43/A188/W22/B73	S7	1	4n
0.532835821	0.628580505	NA	NA	NA	NA	NA	NA	NA	Oh43/A188/W22/B73	S7	2	4n
0.564179104	0.482660031	0.722659354	1.191585033	1.137418756	0.632742317	0.622087853	0.433664524	0.421378092	Oh43/A188/W22/B73	S7	2	4n
0.579850746	0.639805157	0.684624651	NA	1.03992572	0.30070922	0.895429486	NA	0.444787986	Oh43/A188/W22/B73	S7	2	4n
0.705223881	0.864298195	0.874798165	1.0213586	0.974930362	0.714184397	0.951982927	0.557568673	0.678886926	Oh43/A188/W22/B73	S7	2	4n
0.658208955	0.808174935	0.776994643	1.07242653	1.007428041	0.839479905	0.848301618	0.681472823	0.608657244	Oh43/A188/W22/B73	S7	2	4n
0.720895522	0.886747498	0.959017864	1.038381243	0.991179201	0.7643026	0.895429486	0.681472823	0.795936396	Oh43/A188/W22/B73	S7	2	4n
0.658208955	0.853073543	0.953584335	1.055403886	1.007428041	0.7643026	0.810599324	0.681472823	0.749116608	Oh43/A188/W22/B73	S7	2	4n
0.658208955	0.695928416	0.877514929	1.07242653	1.02367688	0.75177305	0.886003913	0.619520748	0.70229682	Oh43/A188/W22/B73	S7	2	4n
0.579850746	0.864298195	0.937283748	1.038381243	0.991179201	0.826950355	0.970834074	0.557568673	0.772526502	Oh43/A188/W22/B73	S7	2	4n
0.391791045	0.594906549	0.779711408	1.157539746	1.153667595	0.526241135	0.820024898	0.309760374	0.46819788	Oh43/A188/W22/B73	S7	2	4n
0.61119403	0.477047705	NA	NA	NA	NA	NA	NA	NA	Oh43/A188/W22/B73	S7	2	4n
0.485820896	0.71837772	0.649306712	1.055403886	1.007428041	0.826950355	0.914280633	0.557568673	0.608657244	Oh43/A188/W22/B73	S7	2	4n
0.689552239	0.853073543	0.874798165	1.055403886	1.02367688	1.077541371	0.876578339	0.495616598	0.795936396	Oh43/A188/W22/B73	S7	2	4n
0.736567164	0.875522846	0.820462875	1.038381243	1.02367688	1.077541371	1.112217677	0.433664524	0.725706714	Oh43/A188/W22/B73	S7	2	4n
0.658208955	0.729602372	0.706358767	1.0213586	1.02367688	0.964775414	0.801173751	0.495616598	0.70229682	Oh43/A188/W22/B73	S7	2	4n
0.736567164	0.740827024	0.652023477	0.97029067	0.958681523	0.91465721	0.697492442	0.185856224	0.70229682	Oh43/A188/W22/B73	S7	2	4n
0.752238806	0.89797215	0.820462875	1.055403886	1.03992572	0.989834515	0.914280633	0.557568673	0.678886926	Oh43/A188/W22/B73	S7	2	4n
0.689552239	0.808174935	0.940000513	1.055403886	1.056174559	1.06501182	0.857727192	0.371712449	0.58524735	Oh43/A188/W22/B73	S7	2	4n
0.736567164	0.785725631	0.755260527	1.07242653	NA	0.939716312	0.820024898	0.371712449	NA	Oh43/A188/W22/B73	S7	2	4n
0.814925373	0.886747498	0.896532281	1.004335956	0.991179201	0.939716312	0.838876045	0.557568673	0.866166078	Oh43/A188/W22/B73	S7	2	4n
0.752238806	0.864298195	0.885665223	1.055403886	1.03992572	1.090070922	1.06508981	0.681472823	0.795936396	Oh43/A188/W22/B73	S7	2	4n
0.642537313	0.707153068	0.842196991	1.07242653	1.088672238	1.127659574	0.77289703	0.247808299	0.561837456	Oh43/A188/W22/B73	S7	2	4n
0.767910448	0.808174935	0.668324064	1.07242653	NA	1.06501182	0.829450471	0.619520748	NA	Oh43/A188/W22/B73	S7	2	4n
0.658208955	0.875522846	0.820462875	1.055403886	1.056174559	1.115130024	0.895429486	0.557568673	0.772526502	Oh43/A188/W22/B73	S7	2	4n
0.564179104	0.808174935	1.037804034	1.106471816	1.072423398	0.826950355	0.942557354	0.743424898	0.655477032	Oh43/A188/W22/B73	S7	2	4n
0.564179104	0.561232594	0.592254658	1.191585033	NA	0.814420804	0.801173751	0.743424898	NA	Oh43/A188/W22/B73	S7	2	4n
0.595522388	0.651029809	0.771561114	1.17456239	NA	0.626477541	1.017961942	0.247808299	NA	Oh43/A188/W22/B73	S7	2	4n
0.61119403	0.752051676	0.999769331	1.157539746	1.153667595	0.776832151	0.951982927	0.805376973	NA	Oh43/A188/W22/B73	S7	2	4n
0.626865672	0.785725631	0.84763052	1.17456239	1.088672238	0.7643026	0.989685221	0.743424898	0.444787986	Oh43/A188/W22/B73	S7	2	4n
0.43880597	0.673479113	0.679191122	NA	1.121169916	0.964775414	1.131068824	0.743424898	0.421378092	Oh43/A188/W22/B73	S7	2	4n
0.344776119	0.471435379	0.858497578	1.17456239	1.121169916	1.140189125	0.848301618	0.433664524	0.397968198	Oh43/A188/W22/B73	S7	2	4n
0.971641791	0.819399587	0.706358767	NA	0.958681523	0.526241135	0.999110795	NA	0.749116608	Oh43/A188/W22/B73	S7	3	4n
0.658208955	0.628580505	0.695491709	1.0213586	0.926183844	0.858274232	0.857727192	0.371712449	0.421378092	Oh43/A188/W22/B73	S7	3	4n
1.347761194	1.156139143	0.90196581	0.936245383	0.909935005	0.676595745	0.669215721	0.619520748	0.655477032	Oh43/A188/W22/B73	S7	3	4n
1.097014925	0.931646106	0.853064049	0.97029067	0.958681523	0.920921986	0.782322604	0.433664524	0.795936396	Oh43/A188/W22/B73	S7	3	4n
1.253731343	1.167363795	0.853064049	0.953268026	0.942432683	0.858274232	0.886003913	0.619520748	0.515017668	Oh43/A188/W22/B73	S7	3	4n
0.501492537	0.505109334	1.032370505	1.191585033	1.121169916	0.90212766	0.989685221	0.309760374	0.795936396	Oh43/A188/W22/B73	S7	3	4n
0.626865672	0.684703764	1.130174027	1.17456239	1.121169916	0.91465721	1.027387516	0.681472823	0.70229682	Oh43/A188/W22/B73	S7	3	4n
0.971641791	0.853073543	1.026936976	1.07242653	1.02367688	1.227895981	1.149919972	0.681472823	0.842756184	Oh43/A188/W22/B73	S7	3	4n
0.940298507	0.796950283	0.9563011	1.106471816	1.056174559	0.883333333	0.886003913	0.495616598	0.327738516	Oh43/A188/W22/B73	S7	3	4n
0.752238806	0.628580505	0.815029346	1.157539746	NA	0.889598109	0.942557354	0.495616598	NA	Oh43/A188/W22/B73	S7	3	4n
0.940298507	0.841848891	0.964451393	1.07242653	1.02367688	0.895862884	1.074515383	0.805376973	0.58524735	Oh43/A188/W22/B73	S7	3	4n
0.971641791	0.942870758	0.801445524	1.055403886	0.991179201	0.90212766	1.017961942	0.433664524	0.725706714	Oh43/A188/W22/B73	S7	3	4n
0.971641791	0.920421454	1.141041085	1.038381243	1.007428041	0.971040189	1.131068824	0.557568673	0.842756184	Oh43/A188/W22/B73	S7	3	4n
0.908955224	0.830624239	1.029653741	1.12349446	1.056174559	0.83321513	1.036813089	0.371712449	0.81934629	Oh43/A188/W22/B73	S7	3	4n
0.658208955	0.740827024	0.975318451	1.106471816	1.088672238	0.814420804	1.036813089	0.247808299	0.749116608	Oh43/A188/W22/B73	S7	3	4n
1.159701493	1.111240536	0.880231694	0.953268026	0.926183844	1.002364066	0.923706207	0.433664524	0.421378092	Oh43/A188/W22/B73	S7	3	4n
1.065671642	0.976544713	0.668324064	0.953268026	NA	0.989834515	0.90485506	0.371712449	NA	Oh43/A188/W22/B73	S7	3	4n
0.971641791	0.886747498	0.717225825	0.97029067	1.02367688	1.090070922	0.93313178	0.247808299	NA	Oh43/A188/W22/B73	S7	3	4n
1.159701493	0.965320061	0.738959941	0.936245383	0.909935005	1.077541371	0.989685221	0.247808299	0.608657244	Oh43/A188/W22/B73	S7	3	4n
1.253731343	1.13368984	0.787861701	0.953268026	0.974930362	1.027423168	1.017961942	0.371712449	0.444787986	Oh43/A188/W22/B73	S7	3	4n
1.159701493	0.886747498	0.63572289	0.987313313	1.462395543	0.457328605	0.970834074	0.309760374	0.397968198	Oh43/A188/W22/B73	S7	3	4n
0.908955224	0.651029809	0.668324064	1.038381243	1.169916435	0.883333333	0.923706207	0.185856224	0.444787986	Oh43/A188/W22/B73	S7	3	4n
1.253731343	NA	0.76884435	0.902200096	0.909935005	0.996099291	0.886003913	0.495616598	0.772526502	Oh43/A188/W22/B73	S7	3	4n
0.146536412	0.231339595	0.786931914	1.226752713	1.192972825	1.173814898	0.855451937	0.555160142	0.945932289	W22/B73	F1	1	4n
0.68383659	0.51606525	1.067543295	1.092109123	1.047488334	0.947537328	0.950502152	0.740213523	1.208691258	W22/B73	F1	1	4n
0.928063943	0.782995551	1.067543295	1.017307128	1.018391436	0.975822024	1.045552367	1.572953737	1.261243052	W22/B73	F1	1	4n
0.561722913	0.587246663	1.018741316	1.077148724	1.091133681	1.27988251	0.960007174	1.017793594	1.287518949	W22/B73	F1	1	4n
0.879218472	0.791893228	1.046192429	1.002346729	0.989294537	0.84854089	0.931492109	0.555160142	1.129863567	W22/B73	F1	1	4n
0.439609236	0.480474543	1.0553428	1.107069522	1.149327477	0.933394979	0.940997131	0.740213523	0.998484083	W22/B73	F1	1	4n
1.147868561	0.925358379	1.085844037	1.002346729	0.989294537	0.947537328	1.093077475	1.017793594	1.156139464	W22/B73	F1	1	4n
0.390763766	0.391497776	0.951638594	1.122029921	1.134779028	1.216241943	0.807926829	0.832740214	1.129863567	W22/B73	F1	1	4n
1.074600355	0.978744439	1.116345274	1.092109123	1.003842987	0.763686801	1.169117647	1.295373665	0.945932289	W22/B73	F1	1	4n
1.465364121	1.014335146	1.122445521	1.002346729	0.974746088	0.862683239	1.112087518	1.202846975	1.156139464	W22/B73	F1	1	4n
0.854795737	0.676223431	0.927237605	1.092109123	1.134779028	0.77782915	1.036047346	1.387900356	0.814552804	W22/B73	F1	1	4n
0.708259325	0.605042017	1.159047006	1.062188325	1.047488334	1.018249069	0.99802726	0.925266904	1.103587671	W22/B73	F1	1	4n
1.025754885	0.943153732	0.982139831	1.017307128	1.003842987	0.84854089	0.769906743	1.295373665	1.02475998	W22/B73	F1	1	4n
0.73268206	0.765200198	1.19564849	1.047227926	1.076585232	0.989964372	1.036047346	1.110320285	1.077311774	W22/B73	F1	1	4n
0.634991119	0.694018784	1.098044532	1.062188325	1.076585232	1.117245506	0.969512195	1.202846975	0.945932289	W22/B73	F1	1	4n
0.73268206	0.640632724	1.110245027	1.032267527	1.091133681	1.272811336	0.684361549	1.387900356	0.945932289	W22/B73	F1	1	4n
0.928063943	0.720711814	1.061443047	1.017307128	1.018391436	0.961679676	1.06456241	0.647686833	1.051035877	W22/B73	F1	1	4n
0.293072824	0.391497776	1.146846511	NA	NA	NA	NA	NA	NA	W22/B73	F1	1	4n
1.123445826	0.916460702	1.146846511	1.002346729	0.974746088	0.862683239	1.007532281	1.110320285	1.208691258	W22/B73	F1	1	4n
0.195381883	0.338111715	0.951638594	1.166911118	1.192972825	1.018249069	0.807926829	0.925266904	0.788276908	W22/B73	F1	1	4n
0.195381883	0.373702422	1.098044532	1.151950719	1.163875926	1.096031983	0.912482066	0.740213523	0.762001011	W22/B73	F1	1	4n
1.269982238	0.978744439	0.908936862	0.942505133	1.091133681	0.876825587	1.121592539	0.740213523	0.998484083	W22/B73	F1	1	4n
0.634991119	0.907563025	0.969939336	0.98738633	0.989294537	1.103103158	1.207137733	0.555160142	1.051035877	W22/B73	F1	2	4n
0.976909414	1.24567474	0.738129935	0.972425931	0.989294537	0.961679676	0.87446198	0.462633452	0.762001011	W22/B73	F1	2	4n
0.976909414	1.299060801	1.012641068	0.957465532	0.974746088	1.046533765	0.902977044	1.110320285	1.103587671	W22/B73	F1	2	4n
0.757104796	1.210084034	1.012641068	0.972425931	0.960197639	1.187957247	0.912482066	1.110320285	1.02475998	W22/B73	F1	2	4n
0.634991119	1.067721206	0.786931914	NA	1.032939885	0.735402105	0.741391679	1.110320285	NA	W22/B73	F1	2	4n
0.586145648	1.067721206	0.756430677	NA	0.960197639	1.230384291	0.893472023	NA	0.735725114	W22/B73	F1	2	4n
1.05017762	1.281265447	0.939438099	0.972425931	0.960197639	0.933394979	0.99802726	1.295373665	0.972208186	W22/B73	F1	2	4n
1.147868561	1.583786456	1.159047006	0.957465532	0.931100741	0.975822024	1.045552367	1.480427046	0.998484083	W22/B73	F1	2	4n
1.123445826	1.441423628	0.963839089	0.957465532	0.960197639	0.947537328	0.988522238	0.555160142	0.867104598	W22/B73	F1	2	4n
1.221136767	1.530400395	1.098044532	0.972425931	0.94564919	1.00410672	0.969512195	1.572953737	0.893380495	W22/B73	F1	2	4n
0.708259325	1.049925853	0.823533399	1.002346729	1.032939885	0.961679676	0.798421808	0.832740214	0.630621526	W22/B73	F1	2	4n
0.976909414	1.121107266	0.91503711	0.98738633	1.003842987	0.961679676	0.940997131	1.480427046	0.919656392	W22/B73	F1	2	4n
0.219804618	NA	NA	NA	NA	NA	NA	NA	NA	W22/B73	F1	2	4n
0.73268206	1.067721206	1.0553428	1.002346729	1.003842987	1.088960809	1.017037303	0.832740214	1.129863567	W22/B73	F1	2	4n
0.928063943	1.08551656	0.988240079	0.942505133	0.931100741	1.074818461	0.969512195	1.295373665	0.893380495	W22/B73	F1	2	4n
1.001332149	1.067721206	0.957738842	0.957465532	0.960197639	1.103103158	1.017037303	1.110320285	0.762001011	W22/B73	F1	2	4n
1.953818828	1.565991102	0.927237605	0.867703139	0.872906945	1.00410672	1.226147776	0.647686833	1.156139464	W22/B73	F1	3	4n
0.73268206	0.800790905	0.786931914	1.062188325	1.047488334	0.975822024	1.055057389	0.740213523	1.156139464	W22/B73	F1	3	4n
1.074600355	1.121107266	1.183447995	0.957465532	0.931100741	1.088960809	1.045552367	0.832740214	1.129863567	W22/B73	F1	3	4n
1.025754885	1.08551656	1.018741316	1.017307128	0.960197639	0.890967935	1.235652798	1.110320285	1.077311774	W22/B73	F1	3	4n
1.807282416	1.423628275	1.085844037	0.912584336	0.872906945	1.018249069	1.283177905	0.832740214	1.182415361	W22/B73	F1	3	4n
1.563055062	1.263470094	0.854034636	0.972425931	0.989294537	1.00410672	1.207137733	1.110320285	1.02475998	W22/B73	F1	3	4n
0.68383659	0.56945131	0.579523503	1.047227926	1.10568213	0.820256194	0.817431851	1.387900356	0.709449217	W22/B73	F1	3	4n
1.123445826	1.049925853	0.939438099	0.942505133	0.94564919	0.933394979	0.960007174	1.110320285	0.919656392	W22/B73	F1	3	4n
1.611900533	1.334651508	1.07974379	0.897623937	0.887455394	1.039462591	1.197632712	0.740213523	0.972208186	W22/B73	F1	3	4n
2.10035524	1.352446861	1.128545769	0.85274274	0.843810047	NA	1.18812769	1.017793594	1.077311774	W22/B73	F1	3	4n
1.563055062	1.459218982	1.067543295	0.912584336	0.887455394	0.997035546	0.988522238	1.295373665	1.02475998	W22/B73	F1	3	4n
1.41651865	1.477014335	0.814993052	0.882663538	0.902003843	1.137044793	0.87446198	0.832740214	0.551793835	W22/B73	F1	3	4n
1.563055062	1.316856154	1.189548243	0.942505133	0.94564919	1.046533765	0.893472023	1.017793594	1.129863567	W22/B73	F1	3	4n
1.758436945	1.459218982	1.073643542	0.942505133	0.902003843	0.933394979	1.150107604	1.202846975	0.972208186	W22/B73	F1	3	4n
1.685168739	1.441423628	1.0553428	0.912584336	0.902003843	1.018249069	1.18812769	0.647686833	1.051035877	W22/B73	F1	3	4n
1.807282416	1.405832921	1.006540821	0.927544735	0.94564919	0.855612065	1.045552367	0.925266904	0.972208186	W22/B73	F1	3	4n
1.440941385	1.103311913	0.927237605	0.972425931	0.960197639	1.131387854	1.093077475	0.740213523	1.208691258	W22/B73	F1	3	4n
0.439609236	0.551655957	0.982139831	1.107069522	1.10568213	1.060676113	1.235652798	0.740213523	1.129863567	W22/B73	S1	1	4n
1.196714032	1.049925853	0.976039584	0.927544735	0.974746088	0.961679676	1.036047346	0.647686833	0.998484083	W22/B73	S1	1	4n
NA	0.889767672	0.957738842	1.017307128	1.047488334	0.919252631	1.093077475	0.647686833	1.077311774	W22/B73	S1	1	4n
0.634991119	0.658428077	0.939438099	1.002346729	1.091133681	0.982893198	0.921987088	0.647686833	1.02475998	W22/B73	S1	1	4n
0.781527531	0.747404844	1.037042058	1.047227926	1.032939885	0.876825587	1.036047346	0.647686833	0.945932289	W22/B73	S1	1	4n
1.221136767	1.049925853	0.957738842	0.972425931	1.018391436	0.989964372	1.159612626	1.295373665	0.998484083	W22/B73	S1	1	4n
1.41651865	1.156697973	NA	NA	NA	NA	NA	NA	NA	W22/B73	S1	1	4n
1.489786856	1.103311913	1.037042058	0.942505133	0.974746088	0.940466154	1.083572453	1.202846975	1.077311774	W22/B73	S1	1	4n
0.976909414	0.854176965	0.976039584	0.98738633	1.018391436	0.905110283	0.988522238	0.740213523	1.051035877	W22/B73	S1	1	4n
1.367673179	1.032130499	1.104144779	0.98738633	0.989294537	1.145530202	1.007532281	1.295373665	0.998484083	W22/B73	S1	1	4n
1.147868561	1.13890262	1.098044532	0.972425931	0.989294537	1.00410672	0.988522238	0.647686833	0.998484083	W22/B73	S1	1	4n
0.952486679	0.782995551	0.951638594	1.032267527	1.062036783	0.862683239	1.349713056	0.740213523	0.998484083	W22/B73	S1	1	4n
1.221136767	1.032130499	1.201748738	0.98738633	1.062036783	0.834398542	0.969512195	0.740213523	0.998484083	W22/B73	S1	1	4n
1.318827709	0.996539792	1.22004948	1.017307128	1.003842987	1.018249069	0.99802726	1.202846975	1.103587671	W22/B73	S1	1	4n
1.294404973	1.19228868	1.091944284	0.972425931	0.94564919	0.989964372	1.112087518	1.387900356	1.02475998	W22/B73	S1	1	4n
1.147868561	0.907563025	1.061443047	0.98738633	1.003842987	0.876825587	1.121592539	0.925266904	1.02475998	W22/B73	S1	1	4n
0.903641208	0.782995551	0.927237605	1.002346729	NA	1.00410672	0.722381636	0.462633452	NA	W22/B73	S1	1	4n
1.025754885	0.907563025	1.128545769	1.017307128	1.032939885	0.961679676	0.950502152	1.017793594	1.077311774	W22/B73	S1	1	4n
1.025754885	0.960949086	1.152946758	0.972425931	1.018391436	1.018249069	1.045552367	0.555160142	1.051035877	W22/B73	S1	1	4n
0.928063943	0.854176965	1.116345274	1.017307128	1.032939885	0.876825587	1.083572453	1.110320285	0.998484083	W22/B73	S1	1	4n
1.025754885	0.889767672	1.098044532	1.017307128	1.047488334	0.975822024	0.99802726	0.555160142	0.735725114	W22/B73	S1	1	4n
0.976909414	0.871972318	1.018741316	1.017307128	1.091133681	1.074818461	0.931492109	0.555160142	0.840828701	W22/B73	S1	1	4n
1.074600355	0.925358379	1.116345274	1.032267527	1.018391436	0.919252631	1.169117647	0.462633452	0.972208186	W22/B73	S1	1	4n
1.099023091	0.925358379	0.896736368	0.957465532	0.989294537	0.947537328	1.083572453	0.647686833	1.02475998	W22/B73	S1	1	4n
1.084369449	0.782995551	1.037042058	1.032267527	1.003842987	0.876825587	0.969512195	0.555160142	0.867104598	W22/B73	S1	1	4n
1.059946714	0.747404844	0.878435625	0.957465532	NA	0.876825587	1.074067432	0.555160142	NA	W22/B73	S1	1	4n
1.011101243	0.720711814	0.976039584	1.002346729	1.003842987	0.947537328	1.131097561	0.462633452	0.945932289	W22/B73	S1	1	4n
1.074600355	0.925358379	0.911986986	0.957465532	1.003842987	0.862683239	0.99802726	0.555160142	0.919656392	W22/B73	S1	1	4n
0.928063943	0.889767672	0.963839089	0.957465532	1.003842987	0.890967935	1.045552367	0.647686833	0.972208186	W22/B73	S1	1	4n
1.025754885	0.960949086	1.058392924	0.98738633	1.018391436	1.032391417	1.045552367	1.110320285	1.02475998	W22/B73	S1	1	4n
0.903641208	0.907563025	1.0553428	1.017307128	1.091133681	1.00410672	0.979017217	0.555160142	0.709449217	W22/B73	S1	1	4n
1.123445826	1.08551656	1.19564849	0.957465532	0.989294537	1.074818461	1.06456241	0.925266904	0.394138454	W22/B73	S1	1	4n
1.074600355	0.729609491	0.927237605	1.017307128	1.032939885	0.806113846	1.159612626	0.740213523	0.998484083	W22/B73	S1	1	4n
1.269982238	0.960949086	0.951638594	0.942505133	0.960197639	0.947537328	0.960007174	1.110320285	0.762001011	W22/B73	S1	1	4n
0.815719361	0.800790905	0.927237605	0.98738633	0.989294537	1.018249069	1.150107604	0.740213523	1.129863567	W22/B73	S1	1	4n
1.099023091	1.370242215	1.024841563	0.942505133	0.960197639	1.060676113	1.150107604	0.555160142	0.998484083	W22/B73	S1	2	4n
0.830373002	1.174493327	NA	NA	NA	NA	NA	NA	NA	W22/B73	S1	2	4n
0.952486679	1.459218982	1.018741316	0.927544735	0.931100741	1.018249069	0.99802726	1.110320285	0.840828701	W22/B73	S1	2	4n
0.781527531	1.067721206	0.930287728	1.032267527	1.032939885	0.735402105	1.007532281	0.555160142	0.630621526	W22/B73	S1	2	4n
0.341918295	0.587246663	0.91503711	1.047227926	1.091133681	1.187957247	0.988522238	0.277580071	0.840828701	W22/B73	S1	2	4n
0.195381883	0.302521008	0.936387976	1.151950719	NA	1.145530202	0.769906743	0.370106762	0.446690248	W22/B73	S1	2	4n
1.025754885	1.352446861	0.957738842	0.897623937	0.916552292	0.905110283	0.921987088	1.295373665	0.735725114	W22/B73	S1	2	4n
0.122113677	0.213544241	1.189548243	0.957465532	0.931100741	0.989964372	1.026542324	NA	NA	W22/B73	S1	2	4n
1.269982238	1.494809689	1.235300098	0.972425931	0.94564919	0.84854089	1.121592539	0.925266904	0.972208186	W22/B73	S1	2	4n
1.123445826	1.370242215	NA	NA	NA	NA	NA	0.647686833	NA	W22/B73	S1	2	4n
1.269982238	1.423628275	0.945538347	0.927544735	0.902003843	0.919252631	1.131097561	0.740213523	0.919656392	W22/B73	S1	2	4n
1.099023091	1.601581809	1.012641068	0.957465532	0.974746088	1.032391417	1.045552367	0.647686833	0.998484083	W22/B73	S1	2	4n
1.367673179	1.779535344	1.213949232	0.912584336	0.916552292	0.989964372	0.940997131	1.295373665	0.945932289	W22/B73	S1	2	4n
1.367673179	1.334651508	NA	NA	0.974746088	NA	NA	NA	NA	W22/B73	S1	2	4n
1.172291297	1.743944637	1.134646016	0.897623937	0.916552292	1.103103158	1.150107604	0.925266904	1.051035877	W22/B73	S1	2	4n
1.465364121	1.76173999	1.19564849	0.897623937	0.902003843	1.131387854	0.807926829	1.202846975	0.68317332	W22/B73	S1	2	4n
1.245559503	1.690558576	1.22004948	0.927544735	0.931100741	0.961679676	0.950502152	0.925266904	0.788276908	W22/B73	S1	2	4n
1.172291297	1.601581809	1.140746264	0.912584336	0.902003843	0.933394979	1.017037303	0.740213523	1.077311774	W22/B73	S1	2	4n
1.269982238	1.70835393	1.250550717	0.942505133	0.931100741	1.074818461	0.99802726	1.017793594	0.945932289	W22/B73	S1	2	4n
1.269982238	1.65496787	1.037042058	0.927544735	0.94564919	0.989964372	0.769906743	1.110320285	0.840828701	W22/B73	S1	2	4n
1.269982238	1.76173999	1.061443047	0.897623937	0.902003843	1.131387854	0.902977044	0.555160142	0.814552804	W22/B73	S1	2	4n
1.221136767	1.70835393	1.122445521	0.942505133	0.902003843	1.060676113	0.950502152	0.740213523	1.077311774	W22/B73	S1	2	4n
1.318827709	1.548195749	1.213949232	0.927544735	0.902003843	0.763686801	0.950502152	1.295373665	0.867104598	W22/B73	S1	2	4n
1.343250444	1.690558576	1.073643542	0.897623937	0.902003843	1.00410672	1.131097561	0.832740214	0.998484083	W22/B73	S1	2	4n
1.318827709	1.672763223	1.293252449	0.912584336	0.902003843	0.961679676	0.979017217	1.202846975	0.972208186	W22/B73	S1	2	4n
1.41651865	1.743944637	1.244450469	0.942505133	0.94564919	1.258668987	1.112087518	1.202846975	1.103587671	W22/B73	S1	2	4n
1.514209591	1.939693524	1.226149727	0.882663538	0.887455394	0.989964372	1.045552367	1.480427046	1.02475998	W22/B73	S1	2	4n
1.514209591	1.726149283	1.207848985	0.927544735	0.902003843	1.131387854	1.074067432	1.017793594	0.945932289	W22/B73	S1	2	4n
1.269982238	1.868512111	1.152946758	0.912584336	0.916552292	1.131387854	0.883967001	1.017793594	1.02475998	W22/B73	S1	2	4n
1.221136767	1.743944637	1.226149727	0.882663538	0.887455394	0.947537328	1.159612626	1.665480427	0.762001011	W22/B73	S1	2	4n
1.318827709	1.370242215	1.018741316	0.972425931	0.989294537	1.018249069	0.979017217	1.295373665	0.840828701	W22/B73	S1	2	4n
1.196714032	1.601581809	1.000440573	0.927544735	0.94564919	0.820256194	1.112087518	0.647686833	0.893380495	W22/B73	S1	2	4n
1.269982238	1.619377163	1.146846511	0.912584336	0.887455394	0.919252631	0.912482066	0.647686833	0.919656392	W22/B73	S1	2	4n
1.172291297	1.459218982	1.067543295	0.957465532	0.974746088	0.919252631	1.083572453	0.277580071	0.709449217	W22/B73	S1	2	4n
1.904973357	1.779535344	1.183447995	0.867703139	0.872906945	1.067747287	0.864956958	0.740213523	1.182415361	W22/B73	S1	3	4n
2.002664298	1.957488878	1.073643542	0.837782341	0.829261598	1.096031983	0.979017217	1.110320285	0.998484083	W22/B73	S1	3	4n
1.563055062	1.370242215	1.049242553	0.942505133	0.931100741	0.933394979	1.140602582	0.647686833	1.051035877	W22/B73	S1	3	4n
1.953818828	1.548195749	0.878435625	0.867703139	1.032939885	0.947537328	1.18812769	0.555160142	NA	W22/B73	S1	3	4n
2.14920071	1.672763223	0.872335378	0.837782341	0.872906945	1.060676113	1.235652798	0.462633452	1.156139464	W22/B73	S1	3	4n
2.14920071	1.904102818	1.152946758	0.85274274	0.858358496	1.166743724	1.18812769	0.925266904	1.129863567	W22/B73	S1	3	4n
2.246891652	1.921898171	1.061443047	0.822821942	0.829261598	1.081889635	1.216642755	1.202846975	1.103587671	W22/B73	S1	3	4n
2.027087034	1.726149283	1.018741316	0.867703139	0.887455394	1.230384291	1.216642755	0.740213523	0.840828701	W22/B73	S1	3	4n
1.611900533	1.601581809	1.043142305	0.882663538	0.902003843	0.961679676	0.99802726	0.925266904	0.840828701	W22/B73	S1	3	4n
1.392095915	1.370242215	1.049242553	0.942505133	0.931100741	0.862683239	1.06456241	0.832740214	1.02475998	W22/B73	S1	3	4n
1.41651865	1.530400395	0.951638594	0.897623937	0.916552292	0.982893198	1.036047346	0.462633452	1.129863567	W22/B73	S1	3	4n
1.856127886	1.779535344	1.098044532	0.867703139	0.887455394	1.131387854	1.140602582	0.370106762	0.998484083	W22/B73	S1	3	4n
2.14920071	1.672763223	1.015691192	0.837782341	0.843810047	0.961679676	1.121592539	0.740213523	0.788276908	W22/B73	S1	3	4n
2.002664298	1.672763223	1.043142305	0.837782341	0.858358496	1.060676113	1.169117647	0.925266904	0.893380495	W22/B73	S1	3	4n
1.318827709	1.254572417	1.043142305	0.942505133	0.916552292	0.905110283	1.178622669	0.832740214	0.945932289	W22/B73	S1	3	4n
1.856127886	1.352446861	0.91503711	0.972425931	1.076585232	0.806113846	0.99802726	0.925266904	0.289034866	W22/B73	S1	3	4n
1.880550622	1.637172516	1.131595893	0.882663538	0.858358496	0.890967935	1.254662841	0.740213523	0.867104598	W22/B73	S1	3	4n
1.807282416	1.388037568	0.796082286	0.867703139	0.902003843	0.905110283	1.169117647	0.740213523	0.735725114	W22/B73	S1	3	4n
2.051509769	1.70835393	1.043142305	0.837782341	0.843810047	1.018249069	1.226147776	0.740213523	1.129863567	W22/B73	S1	3	4n
2.051509769	1.65496787	1.003490697	0.837782341	0.843810047	0.890967935	1.140602582	0.462633452	0.867104598	W22/B73	S1	3	4n
1.465364121	1.121107266	1.024841563	0.972425931	0.989294537	0.62226332	0.969512195	0.647686833	0.867104598	W22/B73	S1	3	4n
2.393428064	2.099851705	1.024841563	0.822821942	0.829261598	1.060676113	1.226147776	1.480427046	1.02475998	W22/B73	S1	3	4n
1.41651865	1.121107266	0.738129935	0.882663538	0.887455394	1.060676113	0.988522238	0.370106762	0.68317332	W22/B73	S1	3	4n
1.563055062	1.477014335	0.988240079	0.85274274	0.872906945	0.947537328	1.159612626	0.370106762	0.840828701	W22/B73	S1	3	4n
1.953818828	1.975284231	1.11329515	0.867703139	0.887455394	1.131387854	1.178622669	0.925266904	0.814552804	W22/B73	S1	3	4n
2.539964476	2.028670292	1.134646016	0.867703139	0.843810047	1.011177894	1.121592539	1.110320285	0.840828701	W22/B73	S1	3	4n
1.904973357	1.601581809	0.976039584	0.867703139	0.872906945	1.131387854	1.18812769	0.555160142	1.103587671	W22/B73	S1	3	4n
1.709591474	1.548195749	0.988240079	0.897623937	0.94564919	1.046533765	1.093077475	0.740213523	0.945932289	W22/B73	S1	3	4n
2.10035524	1.868512111	1.104144779	0.837782341	0.858358496	1.00410672	1.036047346	0.832740214	0.998484083	W22/B73	S1	3	4n
1.807282416	1.65496787	0.979089708	0.837782341	0.916552292	1.074818461	1.093077475	0.555160142	1.103587671	W22/B73	S1	3	4n
2.198046181	1.779535344	1.152946758	0.837782341	0.843810047	1.074818461	1.140602582	0.832740214	1.129863567	W22/B73	S1	3	4n
2.10035524	1.637172516	1.006540821	0.85274274	0.872906945	1.131387854	1.083572453	0.740213523	0.867104598	W22/B73	S1	3	4n
2.246891652	0.960949086	NA	NA	0.989294537	NA	NA	NA	NA	W22/B73	S1	3	4n
1.904973357	1.690558576	1.073643542	0.85274274	0.887455394	1.131387854	1.226147776	0.647686833	1.051035877	W22/B73	S1	3	4n
1.709591474	1.76173999	0.817433151	0.867703139	0.858358496	0.905110283	0.969512195	0.462633452	0.525517938	W22/B73	S1	3	4n
0.854795737	0.747404844	1.073643542	1.032267527	1.047488334	0.989964372	1.102582496	1.387900356	0.998484083	W22/B73	S3	1	4n
0.879218472	0.747404844	1.012641068	1.017307128	1.047488334	0.933394979	1.026542324	1.202846975	0.972208186	W22/B73	S3	1	4n
0.903641208	0.747404844	1.012641068	NA	NA	NA	NA	NA	NA	W22/B73	S3	1	4n
0.952486679	0.782995551	0.811332904	1.107069522	1.120230579	0.919252631	1.121592539	0.832740214	0.893380495	W22/B73	S3	1	4n
0.903641208	0.871972318	0.786931914	1.032267527	1.134779028	1.117245506	0.969512195	0.740213523	0.578069732	W22/B73	S3	1	4n
1.074600355	0.871972318	1.018741316	1.032267527	1.091133681	1.032391417	1.007532281	1.110320285	0.945932289	W22/B73	S3	1	4n
0.610568384	0.587246663	0.91503711	1.062188325	1.091133681	1.018249069	1.007532281	1.295373665	0.919656392	W22/B73	S3	1	4n
1.099023091	0.889767672	1.003490697	1.017307128	1.062036783	0.919252631	0.921987088	0.925266904	0.893380495	W22/B73	S3	1	4n
0.830373002	0.747404844	0.780831667	1.047227926	1.134779028	0.862683239	0.931492109	1.017793594	0.893380495	W22/B73	S3	1	4n
1.245559503	1.014335146	0.75033043	0.972425931	1.018391436	0.77782915	0.788916786	1.202846975	0.735725114	W22/B73	S3	1	4n
0.928063943	0.907563025	1.085844037	1.062188325	1.062036783	0.933394979	1.055057389	1.202846975	0.814552804	W22/B73	S3	1	4n
1.025754885	0.729609491	0.884535873	1.062188325	1.120230579	0.919252631	1.045552367	1.017793594	0.499242041	W22/B73	S3	1	4n
1.221136767	0.871972318	1.152946758	1.032267527	1.091133681	0.84854089	0.969512195	0.925266904	0.893380495	W22/B73	S3	1	4n
1.269982238	0.889767672	1.204798861	1.032267527	1.076585232	0.905110283	0.855451937	1.202846975	1.02475998	W22/B73	S3	1	4n
1.172291297	0.889767672	1.19564849	1.062188325	1.091133681	0.997035546	0.836441894	1.480427046	0.945932289	W22/B73	S3	1	4n
1.318827709	0.978744439	1.067543295	1.047227926	1.047488334	0.933394979	0.893472023	1.758007117	1.103587671	W22/B73	S3	1	4n
1.025754885	0.907563025	1.006540821	1.062188325	1.076585232	1.00410672	0.817431851	0.740213523	0.840828701	W22/B73	S3	1	4n
1.123445826	0.996539792	1.049242553	1.002346729	1.003842987	0.890967935	0.893472023	1.480427046	0.762001011	W22/B73	S3	1	4n
1.074600355	0.960949086	1.159047006	1.032267527	1.062036783	0.989964372	0.87446198	0.740213523	0.972208186	W22/B73	S3	1	4n
0.830373002	0.889767672	1.22004948	1.032267527	1.047488334	0.989964372	1.036047346	1.202846975	0.972208186	W22/B73	S3	1	4n
0.928063943	0.889767672	1.0553428	1.062188325	1.062036783	1.088960809	0.940997131	0.555160142	0.867104598	W22/B73	S3	1	4n
0.73268206	0.729609491	1.226149727	1.107069522	1.10568213	0.933394979	0.855451937	0.740213523	0.893380495	W22/B73	S3	1	4n
0.659413854	0.605042017	1.165147253	1.107069522	1.149327477	1.032391417	0.807926829	0.740213523	0.893380495	W22/B73	S3	1	4n
0.879218472	0.694018784	NA	NA	NA	NA	NA	NA	NA	W22/B73	S3	1	4n
1.172291297	0.943153732	1.159047006	1.017307128	1.047488334	1.018249069	0.864956958	0.925266904	0.893380495	W22/B73	S3	1	4n
1.221136767	1.049925853	1.061443047	1.032267527	1.003842987	1.060676113	0.87446198	0.740213523	1.02475998	W22/B73	S3	1	4n
1.074600355	0.889767672	1.073643542	1.002346729	1.018391436	1.060676113	0.969512195	1.110320285	0.893380495	W22/B73	S3	1	4n
0.097690941	0.355907069	0.921137357	1.13699032	1.120230579	1.131387854	0.684361549	0.555160142	0.68317332	W22/B73	S3	1	4n
0.293072824	0.836381611	0.948588471	1.017307128	1.003842987	1.15967255	0.760401722	0.832740214	0.762001011	W22/B73	S3	1	4n
0.830373002	0.818586258	1.110245027	1.032267527	1.032939885	1.103103158	0.741391679	1.017793594	0.604345629	W22/B73	S3	1	4n
0.341918295	0.373702422	1.0553428	0.98738633	0.974746088	0.898039109	0.836441894	0.740213523	0.919656392	W22/B73	S3	1	4n
1.025754885	0.925358379	0.732029688	1.122029921	1.10568213	1.110174332	0.503766141	0.462633452	0.551793835	W22/B73	S3	1	4n
1.074600355	1.014335146	0.927237605	1.032267527	1.062036783	1.081889635	0.798421808	0.740213523	0.68317332	W22/B73	S3	1	4n
1.221136767	1.014335146	1.189548243	1.017307128	1.018391436	1.103103158	0.969512195	0.925266904	0.68317332	W22/B73	S3	1	4n
0.830373002	0.782995551	1.177347748	1.062188325	1.076585232	1.308167206	0.722381636	0.555160142	0.709449217	W22/B73	S3	1	4n
1.172291297	1.316856154	1.03094181	0.957465532	0.960197639	1.018249069	0.988522238	0.832740214	0.945932289	W22/B73	S3	2	4n
1.172291297	1.352446861	1.03094181	1.017307128	1.003842987	0.940466154	0.87446198	1.017793594	0.919656392	W22/B73	S3	2	4n
1.172291297	1.24567474	0.951638594	0.98738633	0.974746088	0.890967935	0.912482066	0.740213523	0.867104598	W22/B73	S3	2	4n
0.634991119	0.889767672	0.963839089	1.032267527	1.091133681	0.919252631	0.674856528	0.925266904	0.788276908	W22/B73	S3	2	4n
1.123445826	1.24567474	1.104144779	1.002346729	1.018391436	0.997035546	0.893472023	1.110320285	0.998484083	W22/B73	S3	2	4n
1.025754885	1.316856154	0.988240079	0.98738633	0.960197639	0.954608502	0.969512195	1.017793594	0.840828701	W22/B73	S3	2	4n
1.05017762	1.24567474	0.988240079	0.98738633	0.960197639	0.982893198	0.988522238	0.740213523	0.867104598	W22/B73	S3	2	4n
0.830373002	1.174493327	0.988240079	1.002346729	1.018391436	0.890967935	0.99802726	1.110320285	0.630621526	W22/B73	S3	2	4n
0.928063943	1.210084034	1.073643542	1.032267527	1.018391436	0.869754413	0.969512195	0.925266904	0.525517938	W22/B73	S3	2	4n
1.318827709	1.370242215	0.957738842	0.957465532	0.974746088	0.799042672	0.845946915	1.110320285	0.709449217	W22/B73	S3	2	4n
0.879218472	1.19228868	1.128545769	1.032267527	1.018391436	0.989964372	0.902977044	1.110320285	1.02475998	W22/B73	S3	2	4n
1.025754885	1.210084034	0.91503711	1.032267527	1.047488334	0.791971498	0.940997131	0.925266904	0.945932289	W22/B73	S3	2	4n
1.099023091	1.334651508	1.171247501	0.957465532	0.94564919	0.947537328	0.902977044	1.017793594	0.893380495	W22/B73	S3	2	4n
1.123445826	1.512605042	1.177347748	0.957465532	0.931100741	1.088960809	0.807926829	0.740213523	1.02475998	W22/B73	S3	2	4n
1.196714032	1.423628275	0.957738842	0.957465532	1.047488334	1.018249069	0.855451937	0.740213523	0.630621526	W22/B73	S3	2	4n
1.269982238	1.637172516	1.165147253	0.972425931	0.974746088	1.173814898	0.836441894	0.740213523	0.840828701	W22/B73	S3	2	4n
1.294404973	1.388037568	1.067543295	0.957465532	0.960197639	1.202099595	0.960007174	0.647686833	1.02475998	W22/B73	S3	2	4n
1.196714032	1.227879387	1.073643542	1.017307128	1.018391436	1.117245506	0.807926829	0.925266904	0.34158666	W22/B73	S3	2	4n
1.074600355	1.370242215	1.128545769	0.957465532	0.94564919	1.202099595	0.87446198	0.647686833	0.919656392	W22/B73	S3	2	4n
0.757104796	0.943153732	1.146846511	1.017307128	1.018391436	1.216241943	0.769906743	0.740213523	0.630621526	W22/B73	S3	2	4n
0.879218472	1.19228868	1.19564849	1.002346729	1.003842987	1.032391417	0.855451937	0.832740214	0.867104598	W22/B73	S3	2	4n
0.903641208	1.299060801	1.238350222	1.002346729	1.003842987	1.216241943	0.99802726	1.202846975	0.893380495	W22/B73	S3	2	4n
1.123445826	1.548195749	1.186498119	0.957465532	0.94564919	1.145530202	0.817431851	0.832740214	0.735725114	W22/B73	S3	2	4n
1.392095915	1.70835393	1.012641068	0.897623937	NA	1.060676113	0.921987088	0.832740214	NA	W22/B73	S3	2	4n
0.952486679	1.548195749	0.866235131	0.972425931	0.974746088	1.00410672	1.045552367	1.202846975	0.788276908	W22/B73	S3	2	4n
1.147868561	1.299060801	1.012641068	0.942505133	0.931100741	0.947537328	1.140602582	1.017793594	0.893380495	W22/B73	S3	2	4n
0.952486679	1.156697973	1.049242553	0.972425931	0.94564919	0.890967935	1.045552367	1.202846975	0.788276908	W22/B73	S3	2	4n
1.245559503	1.548195749	0.945538347	0.942505133	0.931100741	0.975822024	0.893472023	0.925266904	0.525517938	W22/B73	S3	2	4n
0.757104796	0.889767672	0.768631172	1.002346729	1.047488334	0.919252631	0.883967001	0.740213523	0.68317332	W22/B73	S3	2	4n
1.611900533	1.423628275	0.823533399	0.867703139	0.858358496	1.15967255	0.912482066	0.370106762	0.604345629	W22/B73	S3	3	4n
1.41651865	1.24567474	1.165147253	0.957465532	0.989294537	1.230384291	0.845946915	0.740213523	0.945932289	W22/B73	S3	3	4n
1.514209591	1.299060801	1.061443047	0.942505133	0.960197639	1.088960809	0.769906743	0.925266904	0.814552804	W22/B73	S3	3	4n
1.563055062	1.423628275	0.963839089	0.927544735	0.931100741	1.131387854	1.036047346	0.740213523	0.998484083	W22/B73	S3	3	4n
1.318827709	1.014335146	0.854034636	0.98738633	1.003842987	1.032391417	1.007532281	0.462633452	0.420414351	W22/B73	S3	3	4n
1.953818828	1.65496787	0.976039584	0.882663538	0.872906945	1.103103158	1.140602582	0.832740214	0.945932289	W22/B73	S3	3	4n
2.002664298	1.477014335	0.994340326	0.912584336	1.076585232	0.890967935	1.083572453	1.017793594	0.525517938	W22/B73	S3	3	4n
1.41651865	1.156697973	0.951638594	0.972425931	1.003842987	0.869754413	0.969512195	0.740213523	0.735725114	W22/B73	S3	3	4n
1.904973357	1.441423628	0.957738842	0.897623937	0.902003843	0.84854089	1.045552367	0.925266904	0.945932289	W22/B73	S3	3	4n
1.904973357	1.423628275	0.854034636	0.912584336	0.931100741	0.947537328	1.045552367	0.925266904	1.02475998	W22/B73	S3	3	4n
2.295737123	1.548195749	0.945538347	0.867703139	0.902003843	0.834398542	0.969512195	0.925266904	0.762001011	W22/B73	S3	3	4n
1.904973357	1.494809689	0.957738842	0.942505133	0.94564919	0.96875085	0.979017217	1.017793594	0.945932289	W22/B73	S3	3	4n
2.14920071	1.65496787	1.049242553	0.867703139	0.94564919	1.088960809	1.112087518	0.555160142	0.814552804	W22/B73	S3	3	4n
1.807282416	1.441423628	1.018741316	0.927544735	0.960197639	1.039462591	0.87446198	0.740213523	0.945932289	W22/B73	S3	3	4n
2.051509769	1.477014335	1.018741316	0.897623937	0.960197639	0.784900324	1.083572453	0.555160142	0.867104598	W22/B73	S3	3	4n
1.563055062	1.24567474	1.0553428	0.972425931	0.989294537	0.876825587	1.102582496	0.925266904	0.840828701	W22/B73	S3	3	4n
2.10035524	1.726149283	1.006540821	0.837782341	0.858358496	0.96875085	0.817431851	1.017793594	0.814552804	W22/B73	S3	3	4n
1.563055062	1.352446861	1.0553428	0.942505133	0.989294537	0.919252631	0.931492109	1.017793594	1.077311774	W22/B73	S3	3	4n
1.758436945	1.441423628	0.829633646	0.867703139	0.902003843	0.933394979	1.18812769	0.832740214	0.68317332	W22/B73	S3	3	4n
1.904973357	1.103311913	0.561222761	0.867703139	0.916552292	1.018249069	1.055057389	0.925266904	0.551793835	W22/B73	S3	3	4n
1.318827709	0.889767672	0.488019792	0.98738633	NA	0.919252631	0.703371593	0.647686833	NA	W22/B73	S3	3	4n
1.660746004	1.24567474	0.866235131	0.942505133	1.134779028	1.046533765	1.036047346	1.017793594	0.709449217	W22/B73	S3	3	4n
1.856127886	1.388037568	0.884535873	0.882663538	0.916552292	1.088960809	1.150107604	0.462633452	0.867104598	W22/B73	S3	3	4n
1.831705151	1.583786456	1.006540821	0.882663538	0.902003843	1.053604939	0.969512195	0.832740214	0.893380495	W22/B73	S3	3	4n
1.172291297	0.827483935	1.305452943	1.107069522	1.076585232	1.018249069	0.960007174	0.925266904	1.103587671	W22/B73	S5	1	4n
0.879218472	0.818586258	1.116345274	1.107069522	1.10568213	1.00410672	0.779411765	0.462633452	0.893380495	W22/B73	S5	1	4n
1.123445826	0.960949086	1.281051954	NA	1.062036783	1.074818461	0.703371593	NA	1.051035877	W22/B73	S5	1	4n
1.294404973	0.960949086	1.116345274	1.017307128	1.047488334	0.933394979	0.779411765	0.740213523	0.867104598	W22/B73	S5	1	4n
0.879218472	0.818586258	NA	NA	1.120230579	NA	NA	NA	0.998484083	W22/B73	S5	1	4n
1.025754885	0.809688581	1.281051954	1.107069522	1.091133681	0.961679676	0.769906743	0.740213523	0.945932289	W22/B73	S5	1	4n
1.172291297	0.836381611	1.238350222	1.077148724	1.091133681	0.947537328	0.798421808	0.647686833	0.893380495	W22/B73	S5	1	4n
0.903641208	0.800790905	0.927237605	1.107069522	NA	0.961679676	NA	0.462633452	NA	W22/B73	S5	1	4n
1.025754885	0.836381611	1.256650964	1.062188325	1.10568213	1.145530202	0.845946915	0.555160142	1.208691258	W22/B73	S5	1	4n
1.172291297	0.871972318	1.232249975	1.032267527	1.076585232	1.074818461	0.655846485	0.647686833	0.919656392	W22/B73	S5	1	4n
1.196714032	0.818586258	1.177347748	1.062188325	1.047488334	1.060676113	0.7508967	0.832740214	0.893380495	W22/B73	S5	1	4n
0.976909414	0.782995551	1.152946758	1.062188325	1.076585232	0.862683239	0.646341463	1.017793594	0.762001011	W22/B73	S5	1	4n
0.68383659	0.605042017	0.902836615	1.107069522	1.10568213	1.032391417	0.99802726	1.202846975	0.840828701	W22/B73	S5	1	4n
0.68383659	0.56945131	1.018741316	1.13699032	1.149327477	1.046533765	1.017037303	1.387900356	0.814552804	W22/B73	S5	1	4n
0.805950266	0.729609491	0.91503711	1.107069522	1.163875926	1.046533765	0.62733142	1.017793594	0.68317332	W22/B73	S5	1	4n
0.854795737	0.676223431	0.884535873	1.017307128	1.003842987	0.975822024	0.979017217	0.832740214	0.762001011	W22/B73	S5	1	4n
0.781527531	0.711814137	0.933337852	1.047227926	1.091133681	0.933394979	0.988522238	1.480427046	0.578069732	W22/B73	S5	1	4n
0.928063943	0.747404844	0.976039584	1.047227926	1.076585232	0.905110283	0.979017217	1.295373665	0.814552804	W22/B73	S5	1	4n
0.537300178	0.551655957	0.988240079	1.107069522	1.10568213	0.84854089	0.902977044	1.850533808	0.893380495	W22/B73	S5	1	4n
0.610568384	0.694018784	0.732029688	1.077148724	NA	0.947537328	0.646341463	0.925266904	NA	W22/B73	S5	1	4n
0.805950266	0.756302521	1.006540821	1.062188325	1.076585232	1.032391417	0.855451937	1.758007117	0.893380495	W22/B73	S5	1	4n
1.001332149	0.800790905	1.049242553	1.017307128	1.047488334	1.074818461	1.036047346	1.017793594	0.972208186	W22/B73	S5	1	4n
0.928063943	0.676223431	0.969939336	1.107069522	1.076585232	0.862683239	0.893472023	1.202846975	0.762001011	W22/B73	S5	1	4n
0.757104796	0.56945131	0.744230183	1.122029921	1.163875926	0.763686801	0.722381636	1.110320285	0.735725114	W22/B73	S5	1	4n
0.928063943	0.711814137	0.866235131	1.032267527	1.032939885	1.011177894	1.102582496	0.740213523	0.840828701	W22/B73	S5	1	4n
1.221136767	1.174493327	1.073643542	0.972425931	1.10568213	1.046533765	0.969512195	0.555160142	0.525517938	W22/B73	S5	1	4n
1.123445826	1.08551656	1.159047006	1.002346729	NA	1.187957247	0.940997131	0.740213523	NA	W22/B73	S5	1	4n
1.269982238	1.13890262	1.085844037	0.98738633	1.10568213	1.00410672	0.893472023	0.555160142	NA	W22/B73	S5	1	4n
0.903641208	0.765200198	0.390415834	1.122029921	NA	0.692975061	0.570301291	0.277580071	NA	W22/B73	S5	1	4n
1.343250444	1.049925853	0.951638594	0.972425931	NA	1.018249069	0.950502152	0.647686833	NA	W22/B73	S5	1	4n
1.709591474	1.049925853	1.03094181	0.972425931	NA	0.947537328	0.940997131	0.277580071	NA	W22/B73	S5	1	4n
1.221136767	1.032130499	1.052292676	1.002346729	1.091133681	1.145530202	0.950502152	0.740213523	0.893380495	W22/B73	S5	1	4n
1.343250444	1.121107266	1.043142305	0.957465532	1.003842987	1.088960809	0.979017217	0.740213523	0.840828701	W22/B73	S5	1	4n
1.025754885	1.032130499	1.018741316	0.972425931	0.989294537	1.173814898	0.712876614	0.647686833	0.709449217	W22/B73	S5	1	4n
1.123445826	1.103311913	1.037042058	0.972425931	1.091133681	1.088960809	1.036047346	0.647686833	0.814552804	W22/B73	S5	1	4n
1.025754885	0.925358379	1.085844037	1.017307128	1.047488334	1.152601376	0.969512195	0.647686833	0.893380495	W22/B73	S5	1	4n
1.172291297	1.103311913	0.811332904	0.942505133	1.003842987	0.975822024	0.950502152	0.740213523	0.656897423	W22/B73	S5	2	4n
1.196714032	1.512605042	0.939438099	0.942505133	0.960197639	0.862683239	0.893472023	1.017793594	0.762001011	W22/B73	S5	2	4n
1.147868561	1.405832921	0.982139831	0.98738633	1.003842987	1.018249069	0.912482066	1.017793594	0.840828701	W22/B73	S5	2	4n
1.05017762	1.049925853	0.866235131	0.957465532	0.989294537	0.989964372	0.779411765	1.295373665	0.656897423	W22/B73	S5	2	4n
0.976909414	1.370242215	1.256650964	0.957465532	0.989294537	1.018249069	0.99802726	0.925266904	0.525517938	W22/B73	S5	2	4n
0.854795737	0.960949086	0.756430677	1.002346729	1.032939885	1.046533765	0.883967001	0.925266904	0.788276908	W22/B73	S5	2	4n
1.001332149	1.227879387	0.918697258	0.972425931	0.989294537	1.131387854	0.950502152	0.832740214	0.893380495	W22/B73	S5	2	4n
0.952486679	1.103311913	0.817433151	1.017307128	1.018391436	1.131387854	0.902977044	1.202846975	0.604345629	W22/B73	S5	2	4n
0.879218472	1.281265447	0.854034636	0.942505133	0.960197639	0.806113846	0.864956958	0.370106762	0.604345629	W22/B73	S5	2	4n
1.05017762	1.405832921	1.000440573	0.957465532	0.94564919	0.989964372	0.864956958	0.925266904	0.788276908	W22/B73	S5	2	4n
0.976909414	1.370242215	1.000440573	0.972425931	0.974746088	1.103103158	0.902977044	1.017793594	0.709449217	W22/B73	S5	2	4n
1.025754885	1.334651508	0.976039584	1.002346729	0.989294537	0.989964372	0.979017217	0.832740214	0.656897423	W22/B73	S5	2	4n
0.903641208	1.156697973	0.738129935	0.972425931	1.018391436	1.074818461	1.093077475	0.832740214	0.709449217	W22/B73	S5	2	4n
1.123445826	1.103311913	0.811332904	0.972425931	1.018391436	0.919252631	1.112087518	0.277580071	NA	W22/B73	S5	2	4n
0.586145648	NA	NA	1.181871517	1.178424376	NA	NA	0.277580071	NA	W22/B73	S5	2	4n
1.221136767	1.423628275	NA	NA	0.94564919	NA	NA	NA	0.420414351	W22/B73	S5	2	4n
1.074600355	1.032130499	0.83268377	0.957465532	0.931100741	0.975822024	0.902977044	0.370106762	0.840828701	W22/B73	S5	2	4n
1.074600355	1.281265447	1.024841563	0.957465532	0.931100741	1.018249069	0.779411765	0.555160142	0.446690248	W22/B73	S5	2	4n
1.147868561	1.299060801	0.921137357	0.957465532	0.94564919	1.074818461	1.055057389	0.555160142	0.814552804	W22/B73	S5	2	4n
0.561722913	0.800790905	0.799132409	1.077148724	1.134779028	1.145530202	1.074067432	0.555160142	0.867104598	W22/B73	S5	2	4n
1.123445826	1.352446861	0.881485749	0.972425931	0.974746088	1.060676113	0.902977044	0.740213523	0.630621526	W22/B73	S5	2	4n
0.879218472	1.103311913	0.994340326	1.017307128	1.076585232	0.961679676	0.902977044	0.462633452	0.814552804	W22/B73	S5	2	4n
1.123445826	1.316856154	0.811332904	0.972425931	0.989294537	1.131387854	1.093077475	0.925266904	0.788276908	W22/B73	S5	2	4n
0.976909414	1.316856154	1.067543295	1.002346729	1.003842987	1.187957247	1.074067432	0.832740214	1.077311774	W22/B73	S5	2	4n
1.245559503	1.583786456	1.329853933	NA	NA	1.088960809	0.836441894	0.925266904	0.840828701	W22/B73	S5	2	4n
1.196714032	1.565991102	1.134646016	NA	NA	1.046533765	0.969512195	0.832740214	0.867104598	W22/B73	S5	2	4n
1.245559503	1.08551656	1.116345274	NA	NA	0.947537328	0.893472023	0.555160142	0.867104598	W22/B73	S5	2	4n
0.976909414	1.121107266	0.951638594	1.062188325	NA	0.77782915	0.893472023	0.647686833	NA	W22/B73	S5	2	4n
0.805950266	1.067721206	1.116345274	1.017307128	1.047488334	1.202099595	0.931492109	0.832740214	0.840828701	W22/B73	S5	2	4n
1.172291297	1.13890262	0.677127461	1.017307128	NA	1.060676113	0.570301291	0.462633452	NA	W22/B73	S5	2	4n
0.488454707	0.765200198	1.098044532	1.077148724	1.091133681	1.301096032	0.912482066	0.277580071	0.814552804	W22/B73	S5	2	4n
0.68383659	1.13890262	0.951638594	1.047227926	1.076585232	1.103103158	0.769906743	0.555160142	0.656897423	W22/B73	S5	2	4n
1.172291297	1.281265447	1.238350222	1.032267527	1.076585232	1.018249069	0.769906743	0.740213523	0.578069732	W22/B73	S5	2	4n
0.879218472	1.049925853	1.171247501	1.032267527	1.076585232	1.145530202	0.817431851	0.740213523	0.840828701	W22/B73	S5	2	4n
0.68383659	1.121107266	1.171247501	1.032267527	1.047488334	1.272811336	0.769906743	0.925266904	0.656897423	W22/B73	S5	2	4n
1.611900533	1.13890262	0.866235131	0.927544735	1.018391436	0.997035546	0.969512195	0.832740214	0.840828701	W22/B73	S5	3	4n
1.660746004	1.227879387	0.805232657	0.897623937	0.974746088	0.997035546	1.036047346	1.943060498	0.762001011	W22/B73	S5	3	4n
1.660746004	1.156697973	0.811332904	0.942505133	0.94564919	0.975822024	0.855451937	1.110320285	0.656897423	W22/B73	S5	3	4n
1.514209591	1.13890262	0.762530925	0.912584336	0.974746088	0.982893198	0.950502152	0.832740214	0.604345629	W22/B73	S5	3	4n
1.807282416	1.281265447	0.976039584	0.942505133	0.960197639	1.138459028	1.093077475	0.925266904	0.840828701	W22/B73	S5	3	4n
1.318827709	1.210084034	0.805232657	1.047227926	1.091133681	0.707117409	0.779411765	0.647686833	0.840828701	W22/B73	S5	3	4n
1.660746004	0.854176965	0.866235131	0.897623937	0.931100741	1.060676113	1.007532281	1.295373665	0.945932289	W22/B73	S5	3	4n
1.41651865	1.334651508	0.817433151	1.047227926	1.062036783	0.947537328	0.864956958	0.740213523	0.840828701	W22/B73	S5	3	4n
1.709591474	1.156697973	0.878435625	0.912584336	0.989294537	1.046533765	0.902977044	1.572953737	0.735725114	W22/B73	S5	3	4n
1.367673179	1.24567474	0.902836615	0.957465532	0.989294537	1.074818461	0.950502152	1.017793594	0.945932289	W22/B73	S5	3	4n
1.807282416	1.08551656	0.896736368	0.927544735	0.960197639	0.919252631	0.902977044	1.665480427	0.525517938	W22/B73	S5	3	4n
1.660746004	1.103311913	0.835733894	0.957465532	0.974746088	1.096031983	0.988522238	1.110320285	0.788276908	W22/B73	S5	3	4n
2.271314387	1.565991102	0.908936862	0.837782341	0.872906945	1.110174332	1.140602582	0.740213523	0.68317332	W22/B73	S5	3	4n
2.881882771	2.117647059	1.128545769	0.837782341	0.814713149	1.018249069	0.99802726	1.295373665	1.02475998	W22/B73	S5	3	4n
2.930728242	2.295600593	1.0553428	0.822821942	0.902003843	0.989964372	1.159612626	1.943060498	0.867104598	W22/B73	S5	3	4n
2.588809947	1.939693524	0.976039584	0.837782341	0.829261598	1.039462591	1.18812769	1.295373665	0.840828701	W22/B73	S5	3	4n
2.10035524	1.530400395	0.939438099	0.85274274	0.931100741	1.046533765	1.045552367	0.832740214	0.709449217	W22/B73	S5	3	4n
2.393428064	1.832921404	0.988240079	0.837782341	0.829261598	1.187957247	1.026542324	1.202846975	0.945932289	W22/B73	S5	3	4n
2.002664298	1.565991102	0.939438099	0.897623937	1.003842987	1.187957247	1.06456241	0.555160142	0.630621526	W22/B73	S5	3	4n
2.46669627	1.65496787	1.052292676	0.837782341	NA	1.067747287	1.083572453	0.832740214	0.68317332	W22/B73	S5	3	4n
3.126110124	1.939693524	1.19564849	0.807861543	0.843810047	1.131387854	1.273672884	1.202846975	0.630621526	W22/B73	S5	3	4n
2.735346359	1.81512605	0.976039584	0.792901144	0.800164699	1.180886073	1.074067432	1.665480427	1.02475998	W22/B73	S5	3	4n
2.8330373	2.206623826	1.067543295	0.792901144	0.756519352	1.096031983	1.045552367	1.017793594	0.998484083	W22/B73	S5	3	4n
2.442273535	1.797330697	0.902836615	0.837782341	NA	1.039462591	1.197632712	1.110320285	NA	W22/B73	S5	3	4n
1.953818828	1.743944637	1.07974379	0.867703139	0.887455394	1.272811336	1.710903874	0.555160142	0.945932289	W22/B73	S5	3	4n
1.758436945	1.477014335	1.085844037	0.942505133	0.94564919	1.145530202	1.083572453	0.925266904	0.867104598	W22/B73	S5	3	4n
1.904973357	1.886307464	1.244450469	0.912584336	0.887455394	1.088960809	0.988522238	1.017793594	0.998484083	W22/B73	S5	3	4n
1.563055062	1.548195749	1.085844037	0.942505133	1.003842987	0.975822024	1.036047346	0.555160142	0.840828701	W22/B73	S5	3	4n
1.465364121	1.601581809	1.094994408	0.927544735	0.94564919	1.018249069	0.836441894	0.740213523	0.709449217	W22/B73	S5	3	4n
1.953818828	1.76173999	1.061443047	0.867703139	0.902003843	1.216241943	0.988522238	0.555160142	0.998484083	W22/B73	S5	3	4n
1.758436945	1.459218982	1.037042058	NA	NA	1.074818461	1.045552367	NA	NA	W22/B73	S5	3	4n
1.514209591	1.601581809	1.140746264	0.912584336	0.94564919	1.216241943	0.883967001	0.740213523	1.02475998	W22/B73	S5	3	4n
1.074600355	1.19228868	1.0553428	1.002346729	1.018391436	1.103103158	0.826936872	0.555160142	0.919656392	W22/B73	S5	3	4n
1.758436945	1.352446861	1.067543295	0.912584336	0.94564919	1.103103158	0.902977044	0.555160142	0.840828701	W22/B73	S5	3	4n
2.14920071	1.743944637	1.0553428	0.867703139	0.916552292	1.202099595	1.150107604	0.647686833	0.972208186	W22/B73	S5	3	4n
1.41651865	1.210084034	1.061443047	1.032267527	NA	0.919252631	0.845946915	0.370106762	NA	W22/B73	S5	3	4n
0.195381883	0.533860603	0.866235131	1.107069522	NA	0.926323805	0.503766141	0.740213523	NA	W22/B73	S7	1	4n
0.146536412	0.391497776	1.0553428	0.748019947	0.829261598	1.088960809	0.703371593	0.740213523	NA	W22/B73	S7	1	4n
0.244227353	0.533860603	1.091944284	1.13699032	1.163875926	1.074818461	0.598816356	0.832740214	0.578069732	W22/B73	S7	1	4n
0.293072824	0.782995551	1.238350222	1.047227926	1.076585232	1.329380728	0.788916786	0.740213523	0.867104598	W22/B73	S7	1	4n
0.390763766	0.782995551	0.976039584	1.062188325	NA	1.131387854	0.646341463	0.832740214	NA	W22/B73	S7	1	4n
0.341918295	0.818586258	0.976039584	1.062188325	NA	0.961679676	0.712876614	0.462633452	NA	W22/B73	S7	1	4n
0.439609236	0.960949086	1.085844037	1.062188325	1.076585232	0.926323805	0.617826399	0.462633452	0.68317332	W22/B73	S7	1	4n
0.439609236	0.916460702	0.945538347	1.032267527	1.134779028	0.905110283	0.522776184	0.647686833	0.525517938	W22/B73	S7	1	4n
0.390763766	0.916460702	1.006540821	NA	1.062036783	1.088960809	0.598816356	NA	0.551793835	W22/B73	S7	1	4n
0.244227353	0.391497776	1.006540821	1.196831916	1.222069723	1.00410672	0.845946915	0.370106762	0.525517938	W22/B73	S7	1	4n
0.830373002	0.605042017	0.701528451	1.122029921	NA	0.905110283	0.674856528	1.202846975	0.551793835	W22/B73	S7	1	4n
NA	0.329214039	NA	NA	NA	NA	NA	NA	NA	W22/B73	S7	1	4n
NA	0.266930302	NA	NA	NA	NA	NA	NA	NA	W22/B73	S7	1	4n
NA	0.996539792	0.823533399	0.942505133	0.974746088	1.018249069	1.074067432	1.295373665	0.893380495	W22/B73	S7	1	4n
1.123445826	0.871972318	0.872335378	0.972425931	1.076585232	1.046533765	1.112087518	1.110320285	0.656897423	W22/B73	S7	1	4n
0.781527531	0.676223431	0.835733894	1.032267527	1.163875926	1.074818461	0.902977044	1.295373665	0.656897423	W22/B73	S7	1	4n
0.879218472	0.800790905	0.908936862	0.98738633	1.047488334	1.046533765	1.083572453	1.110320285	0.893380495	W22/B73	S7	1	4n
0.781527531	0.800790905	0.896736368	1.017307128	1.032939885	1.117245506	1.150107604	1.295373665	1.103587671	W22/B73	S7	1	4n
0.976909414	0.782995551	0.939438099	0.98738633	NA	0.975822024	0.988522238	1.202846975	NA	W22/B73	S7	1	4n
0.830373002	0.765200198	0.89063612	1.017307128	1.047488334	1.074818461	1.06456241	1.202846975	0.893380495	W22/B73	S7	1	4n
0.830373002	0.978744439	0.884535873	1.002346729	1.032939885	1.117245506	1.140602582	1.110320285	0.68317332	W22/B73	S7	1	4n
1.123445826	1.032130499	0.908936862	0.98738633	1.032939885	1.074818461	0.988522238	1.387900356	0.68317332	W22/B73	S7	1	4n
NA	0.943153732	0.91503711	0.98738633	1.003842987	1.032391417	1.121592539	1.572953737	0.840828701	W22/B73	S7	1	4n
1.294404973	1.370242215	0.854034636	0.927544735	0.931100741	1.131387854	1.169117647	1.202846975	0.735725114	W22/B73	S7	2	4n
1.367673179	1.477014335	0.927237605	0.927544735	0.902003843	1.046533765	1.131097561	0.740213523	0.867104598	W22/B73	S7	2	4n
1.343250444	1.441423628	0.881485749	0.942505133	0.916552292	1.131387854	1.131097561	0.925266904	0.867104598	W22/B73	S7	2	4n
1.221136767	1.494809689	0.875385502	0.942505133	0.916552292	1.088960809	1.112087518	0.740213523	0.919656392	W22/B73	S7	2	4n
1.269982238	1.299060801	0.793032162	0.957465532	0.960197639	1.018249069	1.007532281	0.925266904	0.578069732	W22/B73	S7	2	4n
1.318827709	1.299060801	0.872335378	0.957465532	0.931100741	1.018249069	1.083572453	0.832740214	0.867104598	W22/B73	S7	2	4n
1.123445826	1.316856154	0.841834141	0.957465532	0.931100741	0.96875085	0.969512195	1.017793594	0.814552804	W22/B73	S7	2	4n
1.318827709	1.316856154	0.796082286	0.957465532	0.960197639	1.081889635	1.045552367	0.832740214	0.525517938	W22/B73	S7	2	4n
1.367673179	1.423628275	0.835733894	0.912584336	0.902003843	1.088960809	1.017037303	1.202846975	0.945932289	W22/B73	S7	2	4n
0.757104796	NA	0.579523503	1.047227926	1.047488334	0.806113846	0.655846485	NA	0.289034866	W22/B73	S7	2	4n
1.196714032	1.370242215	0.860134883	0.927544735	0.887455394	1.088960809	1.121592539	0.740213523	1.02475998	W22/B73	S7	2	4n
1.367673179	1.423628275	0.835733894	0.927544735	0.916552292	1.15967255	1.150107604	0.740213523	0.893380495	W22/B73	S7	2	4n
1.123445826	1.281265447	1.146846511	1.017307128	1.091133681	1.216241943	0.921987088	0.647686833	NA	W22/B73	S7	2	4n
1.318827709	1.690558576	1.091944284	0.957465532	1.032939885	1.230384291	0.674856528	0.555160142	0.604345629	W22/B73	S7	2	4n
1.025754885	1.067721206	0.969939336	1.032267527	1.032939885	1.258668987	1.055057389	0.370106762	0.420414351	W22/B73	S7	2	4n
1.367673179	1.530400395	1.134646016	NA	0.974746088	1.216241943	0.883967001	NA	0.735725114	W22/B73	S7	2	4n
1.221136767	1.281265447	NA	1.032267527	1.120230579	1.244526639	0.826936872	0.462633452	NA	W22/B73	S7	2	4n
1.147868561	1.334651508	1.152946758	1.032267527	1.062036783	1.117245506	0.912482066	0.462633452	0.525517938	W22/B73	S7	2	4n
0.879218472	1.370242215	1.250550717	1.002346729	1.003842987	1.145530202	0.836441894	0.647686833	0.472966145	W22/B73	S7	2	4n
1.269982238	1.08551656	1.012641068	1.077148724	1.120230579	1.187957247	0.703371593	0.277580071	0.34158666	W22/B73	S7	2	4n
1.318827709	1.530400395	1.119395398	0.957465532	0.974746088	1.187957247	0.722381636	0.740213523	0.578069732	W22/B73	S7	2	4n
1.074600355	1.263470094	1.216999356	0.957465532	0.989294537	1.131387854	0.779411765	0.647686833	0.578069732	W22/B73	S7	2	4n
1.269982238	1.530400395	0.799132409	0.972425931	NA	1.230384291	0.62733142	0.647686833	NA	W22/B73	S7	2	4n
1.465364121	1.601581809	NA	NA	NA	NA	NA	NA	NA	W22/B73	S7	2	4n
0.488454707	0.62283737	0.634425729	1.107069522	1.163875926	0.905110283	1.093077475	0.370106762	0.735725114	W22/B73	S7	2	4n
0.097690941	NA	NA	NA	NA	NA	NA	NA	NA	W22/B73	S7	2	4n
2.295737123	1.832921404	0.817433151	0.807861543	0.829261598	1.103103158	1.159612626	0.925266904	0.972208186	W22/B73	S7	3	4n
2.246891652	1.850716757	0.847934388	0.837782341	0.858358496	1.145530202	1.074067432	0.832740214	0.68317332	W22/B73	S7	3	4n
2.246891652	1.886307464	0.899786491	0.837782341	0.858358496	1.173814898	1.102582496	0.832740214	0.945932289	W22/B73	S7	3	4n
2.539964476	1.975284231	0.902836615	0.837782341	0.829261598	1.088960809	1.159612626	1.017793594	0.945932289	W22/B73	S7	3	4n
2.295737123	1.672763223	0.77473142	0.807861543	NA	1.060676113	1.169117647	1.572953737	0.578069732	W22/B73	S7	3	4n
2.344582593	1.886307464	0.841834141	0.807861543	0.829261598	1.103103158	1.093077475	1.572953737	0.893380495	W22/B73	S7	3	4n
2.295737123	1.70835393	0.820483275	0.807861543	0.916552292	1.074818461	1.017037303	1.387900356	0.709449217	W22/B73	S7	3	4n
2.198046181	1.993079585	0.866235131	0.822821942	NA	1.018249069	0.912482066	1.110320285	NA	W22/B73	S7	3	4n
2.295737123	1.619377163	0.872335378	0.837782341	0.960197639	1.046533765	0.988522238	1.017793594	0.656897423	W22/B73	S7	3	4n
2.198046181	1.868512111	0.869285254	0.822821942	NA	1.117245506	1.007532281	1.110320285	NA	W22/B73	S7	3	4n
2.198046181	1.957488878	0.884535873	0.807861543	0.814713149	1.074818461	1.055057389	0.925266904	0.945932289	W22/B73	S7	3	4n
2.198046181	1.743944637	0.841834141	0.837782341	0.872906945	1.117245506	1.102582496	1.110320285	0.604345629	W22/B73	S7	3	4n
1.807282416	1.24567474	0.762530925	0.867703139	0.916552292	1.046533765	1.283177905	0.925266904	0.972208186	W22/B73	S7	3	4n
1.221136767	0.996539792	0.530721524	0.927544735	1.091133681	0.806113846	0.817431851	1.665480427	NA	W22/B73	S7	3	4n
1.758436945	1.121107266	0.866235131	0.867703139	0.902003843	0.933394979	1.06456241	0.555160142	0.972208186	W22/B73	S7	3	4n
1.221136767	1.067721206	0.768631172	0.98738633	1.062036783	0.933394979	0.950502152	1.480427046	0.788276908	W22/B73	S7	3	4n
1.41651865	1.13890262	0.695428203	0.897623937	NA	0.912181457	0.950502152	1.295373665	NA	W22/B73	S7	3	4n
1.41651865	1.032130499	0.866235131	1.002346729	1.062036783	0.926323805	0.921987088	0.832740214	0.446690248	W22/B73	S7	3	4n
1.709591474	1.388037568	0.707628698	0.882663538	0.902003843	0.876825587	1.112087518	1.017793594	0.68317332	W22/B73	S7	3	4n
1.611900533	1.370242215	0.899786491	0.867703139	0.974746088	1.046533765	1.159612626	0.647686833	0.919656392	W22/B73	S7	3	4n
0.976909414	0.960949086	0.488019792	NA	NA	0.763686801	0.693866571	NA	NA	W22/B73	S7	3	4n
0.879218472	0.765200198	0.780831667	1.092109123	NA	0.905110283	0.836441894	0.832740214	0.656897423	W22/B73	S7	3	4n
1.758436945	1.565991102	0.887585997	0.867703139	0.916552292	0.961679676	1.283177905	1.017793594	0.735725114	W22/B73	S7	3	4n
1.904973357	1.388037568	1.058392924	0.912584336	0.931100741	1.15967255	0.893472023	0.555160142	0.735725114	W22/B73	S7	3	4n
1.78285968	1.637172516	0.872335378	0.897623937	0.94564919	1.145530202	1.017037303	0.462633452	NA	W22/B73	S7	3	4n
1.41651865	1.334651508	0.966889213	0.98738633	1.003842987	1.060676113	0.902977044	0.555160142	0.735725114	W22/B73	S7	3	4n
1.807282416	1.690558576	1.067543295	0.867703139	0.916552292	1.060676113	1.093077475	0.555160142	0.788276908	W22/B73	S7	3	4n
1.929396092	1.548195749	NA	NA	NA	NA	NA	NA	NA	W22/B73	S7	3	4n
1.831705151	1.370242215	1.098044532	0.912584336	NA	1.060676113	0.979017217	0.462633452	0.656897423	W22/B73	S7	3	4n
1.709591474	1.512605042	1.067543295	0.942505133	1.018391436	0.997035546	0.87446198	0.555160142	0.788276908	W22/B73	S7	3	4n
1.611900533	1.405832921	1.0553428	0.942505133	0.960197639	1.202099595	1.06456241	0.462633452	0.735725114	W22/B73	S7	3	4n
1.245559503	1.210084034	1.000440573	0.972425931	1.003842987	1.060676113	0.703371593	0.555160142	0.840828701	W22/B73	S7	3	4n
1.269982238	1.263470094	1.049242553	1.032267527	1.018391436	1.088960809	0.864956958	0.740213523	0.945932289	W22/B73	S7	3	4n
1.807282416	1.743944637	1.094994408	0.882663538	0.931100741	1.145530202	1.017037303	0.647686833	0.945932289	W22/B73	S7	3	4n
1.856127886	1.619377163	1.021791439	0.882663538	0.931100741	1.131387854	0.988522238	0.462633452	1.103587671	W22/B73	S7	3	4n
