# Supplementary material for: Inbreeding Depression in Genotypically Matched Diploid and Tetraploid Maize
Source: Front Genet. 2020 Nov 30;11:564928. doi: 10.3389/fgene.2020.564928 (PMC7734256; doi:10.3389/fgene.2020.564928)
Supplement: Supplementary file 4 [file Data_Sheet_4.ZIP › yao_etal_2020/2009/data/Depression_Rates_For_2n_Ploids_All_Phenotypes_Genotype.csv]

Height_at_4_Week	Height_at_6_Week	Adult_Height	Flower_Time	Silk_Time	Leaf_Length	Leaf_Width	Tassel_Branch	Ear_Length	Genotype	Generation	Field	Ploidy
0.717477004	0.501067437	0.915581767	1.127786841	1.134482146	1.008645533	1.048640651	1.210873147	1.007996123	A188/B73	F1	1	2n
0.634691196	0.659299259	0.984496524	1.090810223	1.134482146	1.061042704	1.038931015	0.807248764	1.007996123	A188/B73	F1	1	2n
0.427726675	0.49227678	0.797442184	1.072321914	1.116184047	0.923500131	0.854447938	0.807248764	0.932396414	A188/B73	F1	1	2n
0.64848883	0.553811378	0.866356941	1.072321914	1.097885948	0.949698716	1.106898465	0.922570016	0.957596317	A188/B73	F1	1	2n
0.565703022	0.509858094	0.92050425	1.14627515	1.134482146	1.05056327	1.019511744	1.268533773	1.007996123	A188/B73	F1	1	2n
0.593298292	0.527439407	0.954961628	1.109298532	1.134482146	1.002095887	1.068059922	1.095551895	0.957596317	A188/B73	F1	1	2n
0.551905388	0.501067437	0.935271698	1.090810223	1.134482146	1.034844118	0.89328648	0.807248764	0.957596317	A188/B73	F1	1	2n
0.607095926	0.49227678	0.964806593	1.14627515	1.134482146	1.087241289	0.922415387	1.037891269	0.98279622	A188/B73	F1	1	2n
0.786465177	0.668089916	0.935271698	1.053833605	1.097885948	1.074141996	1.058350287	0.922570016	1.007996123	A188/B73	F1	1	2n
0.593298292	0.580183348	0.984496524	1.109298532	1.116184047	1.093790935	1.038931015	0.980230643	1.058395929	A188/B73	F1	1	2n
0.717477004	0.527439407	1.004186454	1.109298532	1.134482146	1.074141996	0.941834659	1.037891269	1.007996123	A188/B73	F1	1	2n
0.662286465	0.536230064	1.023876385	1.109298532	1.116184047	1.126539167	1.038931015	0.807248764	0.98279622	A188/B73	F1	1	2n
0.965834428	0.773577797	0.969729076	1.035345296	1.04299165	1.034844118	1.019511744	0.980230643	1.007996123	A188/B73	F1	1	2n
0.91064389	0.909832978	1.009108937	1.016856987	1.024693551	1.087241289	1.048640651	1.153212521	1.007996123	A188/B73	F1	1	2n
0.855453351	0.73841517	1.082946176	1.053833605	1.079587849	1.113439874	0.951544294	0.86490939	1.033196026	A188/B73	F1	1	2n
0.88304862	0.729624513	1.038643833	1.053833605	1.06128975	1.074141996	0.951544294	0.922570016	1.083595832	A188/B73	F1	1	2n
0.814060447	0.703252543	1.028798867	1.090810223	1.06128975	1.100340582	0.96125393	0.980230643	1.007996123	A188/B73	F1	1	2n
0.855453351	0.725229185	0.969729076	1.072321914	1.06128975	1.061042704	1.009802108	0.980230643	1.083595832	A188/B73	F1	1	2n
0.800262812	0.799949768	1.009108937	1.016856987	1.024693551	1.06759235	1.106898465	1.210873147	1.033196026	A188/B73	F1	1	2n
0.869250986	0.755996484	0.979574041	1.035345296	1.04299165	1.087241289	1.068059922	0.922570016	1.058395929	A188/B73	F1	1	2n
0.965834428	0.909832978	0.984496524	0.998368679	0.988097353	1.061042704	1.038931015	1.268533773	1.033196026	A188/B73	F1	1	2n
0.800262812	0.646113274	1.01403142	1.072321914	1.06128975	1.152737752	0.902996116	0.86490939	0.907196511	A188/B73	F1	1	2n
0.91064389	0.940600276	0.989419006	0.998368679	0.988097353	1.034844118	1.048640651	1.210873147	1.033196026	A188/B73	F1	1	2n
1.021024967	0.936204948	0.994341489	0.97988037	0.988097353	1.034844118	0.990382837	0.980230643	1.083595832	A188/B73	F1	1	2n
0.938239159	0.773577797	1.01403142	1.035345296	1.04299165	1.06759235	1.068059922	1.037891269	1.083595832	A188/B73	F1	1	2n
0.689881735	0.606555318	1.016492661	1.090810223	1.097885948	0.969347655	1.106898465	1.037891269	0.98279622	A188/B73	F1	1	2n
0.88304862	0.73841517	0.994341489	1.072321914	1.079587849	1.041393765	1.116608101	1.037891269	1.007996123	A188/B73	F1	1	2n
0.772667543	0.720833857	1.01403142	1.072321914	1.079587849	1.074141996	1.126317736	0.980230643	0.98279622	A188/B73	F1	1	2n
0.88304862	0.799949768	1.023876385	1.035345296	1.04299165	0.982446948	1.087479194	0.980230643	0.957596317	A188/B73	F1	1	2n
0.745072273	0.703252543	1.01403142	1.072321914	1.097885948	1.080691643	1.097188829	1.268533773	1.033196026	A188/B73	F1	1	2n
0.855453351	0.764787141	1.01403142	1.035345296	1.06128975	1.008645533	1.136027372	1.037891269	1.007996123	A188/B73	F1	1	2n
0.579500657	0.588974005	1.018953902	1.127786841	1.116184047	1.047943411	1.106898465	0.518945634	0.932396414	A188/B73	F1	1	2n
0.745072273	0.668089916	0.703915015	0.998368679	0.988097353	0.884202253	0.825319031	0.634266886	0.755997092	A188/B73	F1	1	2n
0.6760841	0.659299259	0.986957765	1.090810223	1.097885948	1.087241289	1.087479194	0.86490939	1.033196026	A188/B73	F1	1	2n
0.64848883	0.606555318	0.935271698	1.109298532	1.116184047	0.982446948	1.02922138	1.383855025	0.98279622	A188/B73	F1	1	2n
0.689881735	0.597764662	0.994341489	NA	NA	1.061042704	1.097188829	1.037891269	1.007996123	A188/B73	F1	1	2n
0.703679369	0.879065679	1.078023694	1.035345296	1.006395452	1.021744826	1.019511744	0.86490939	1.058395929	A188/B73	F1	2	2n
0.938239159	1.151576039	1.132171002	0.998368679	0.988097353	0.995546241	0.980673201	1.268533773	1.058395929	A188/B73	F1	2	2n
0.855453351	1.081250785	1.048488798	1.016856987	1.006395452	0.995546241	0.970963566	1.095551895	0.98279622	A188/B73	F1	2	2n
0.88304862	1.107622755	1.038643833	1.016856987	0.988097353	1.008645533	0.970963566	1.095551895	1.108795735	A188/B73	F1	2	2n
0.814060447	0.439532839	1.078023694	1.016856987	1.006395452	1.034844118	0.970963566	1.095551895	1.058395929	A188/B73	F1	2	2n
0.855453351	1.116413412	1.112481072	1.016856987	1.024693551	0.903851192	0.970963566	1.326194399	0.831596802	A188/B73	F1	2	2n
0.717477004	1.063669471	1.048488798	1.016856987	1.006395452	0.930049777	0.970963566	1.383855025	1.058395929	A188/B73	F1	2	2n
0.620893561	0.865879694	0.915581767	1.053833605	1.04299165	0.94314907	0.883576845	0.922570016	0.831596802	A188/B73	F1	2	2n
0.827858081	1.063669471	1.082946176	1.016856987	1.006395452	0.851454021	0.912705752	1.268533773	1.007996123	A188/B73	F1	2	2n
0.88304862	1.133994726	1.03372135	0.998368679	0.969799254	0.982446948	1.009802108	1.153212521	0.98279622	A188/B73	F1	2	2n
0.745072273	1.028506844	1.028798867	1.016856987	1.04299165	0.94314907	0.970963566	0.980230643	0.957596317	A188/B73	F1	2	2n
0.91064389	0.791159111	1.097713624	NA	NA	1.021744826	0.883576845	1.037891269	NA	A188/B73	F1	2	2n
0.938239159	1.17794801	1.03372135	0.97988037	0.988097353	1.061042704	0.990382837	0.980230643	0.98279622	A188/B73	F1	2	2n
1.021024967	1.257063921	1.063256246	1.016856987	0.988097353	0.877652607	1.038931015	1.037891269	0.856796705	A188/B73	F1	2	2n
0.855453351	1.186738666	1.092791141	1.016856987	1.006395452	0.956248363	0.922415387	1.037891269	1.058395929	A188/B73	F1	2	2n
0.786465177	1.133994726	1.14693845	NA	1.006395452	1.008645533	0.825319031	0.980230643	1.083595832	A188/B73	F1	2	2n
0.938239159	1.23069195	1.137093485	1.016856987	0.988097353	0.785957558	0.990382837	1.153212521	1.033196026	A188/B73	F1	2	2n
0.814060447	1.133994726	1.156783415	1.016856987	0.988097353	1.021744826	0.922415387	1.268533773	0.957596317	A188/B73	F1	2	2n
0.855453351	1.221901293	1.137093485	1.016856987	1.006395452	0.982446948	0.922415387	1.268533773	1.033196026	A188/B73	F1	2	2n
0.717477004	1.160366696	1.082946176	0.998368679	0.988097353	0.982446948	0.990382837	0.980230643	1.007996123	A188/B73	F1	2	2n
1.090013141	1.20431998	1.122326037	0.998368679	0.988097353	1.021744826	0.941834659	1.268533773	0.98279622	A188/B73	F1	2	2n
0.869250986	1.23069195	1.132171002	0.998368679	0.988097353	1.100340582	1.019511744	1.037891269	0.907196511	A188/B73	F1	2	2n
0.855453351	1.301017205	1.35368272	0.998368679	0.988097353	1.087241289	1.000092473	1.153212521	0.907196511	A188/B73	F1	2	2n
0.814060447	1.213110637	1.201085759	1.016856987	1.006395452	1.008645533	0.932125023	0.980230643	1.083595832	A188/B73	F1	2	2n
0.565703022	0.632927289	1.03372135	1.072321914	1.079587849	1.074141996	1.097188829	0.980230643	1.058395929	A188/B73	F1	2	2n
0.772667543	0.993344217	1.058333763	1.016856987	1.006395452	0.982446948	0.951544294	0.86490939	1.007996123	A188/B73	F1	2	2n
0.662286465	0.923018963	1.023876385	1.035345296	1.024693551	1.034844118	1.058350287	0.749588138	1.007996123	A188/B73	F1	2	2n
0.827858081	1.072460128	1.142015968	1.035345296	1.024693551	0.916950485	0.932125023	0.749588138	1.007996123	A188/B73	F1	2	2n
0.758869908	0.896646992	1.063256246	1.035345296	1.024693551	0.969347655	0.951544294	0.922570016	0.98279622	A188/B73	F1	2	2n
0.88304862	1.090041442	0.974651559	0.998368679	0.969799254	0.995546241	1.068059922	1.095551895	0.957596317	A188/B73	F1	2	2n
0.786465177	1.098832098	1.03372135	0.998368679	0.988097353	0.94314907	0.970963566	1.153212521	0.98279622	A188/B73	F1	2	2n
0.758869908	0.931809619	0.974651559	1.016856987	1.006395452	0.969347655	1.000092473	0.807248764	1.007996123	A188/B73	F1	2	2n
0.841655716	1.151576039	0.964806593	0.97988037	0.969799254	0.982446948	0.990382837	1.037891269	0.98279622	A188/B73	F1	2	2n
1.655716163	1.4240864	1.023876385	0.868950517	0.878308758	0.94314907	1.048640651	1.210873147	1.159195542	A188/B73	F1	3	2n
1.600525624	1.221901293	0.984496524	0.905927134	0.914904956	0.956248363	0.922415387	0.980230643	1.058395929	A188/B73	F1	3	2n
1.572930355	1.098832098	0.876201906	0.905927134	0.933203056	1.021744826	0.912705752	0.922570016	1.007996123	A188/B73	F1	3	2n
1.545335085	1.186738666	0.900814319	0.887438825	0.914904956	0.956248363	0.932125023	1.037891269	1.058395929	A188/B73	F1	3	2n
1.600525624	1.336179832	0.984496524	0.887438825	0.896606857	0.956248363	0.970963566	0.749588138	1.083595832	A188/B73	F1	3	2n
1.683311432	1.371342459	0.92050425	0.887438825	0.878308758	0.995546241	1.02922138	1.268533773	1.083595832	A188/B73	F1	3	2n
1.462549277	1.257063921	1.018953902	0.887438825	0.878308758	0.792507205	0.873867209	0.980230643	0.755997092	A188/B73	F1	3	2n
1.655716163	1.287831219	0.983512027	0.905927134	0.896606857	1.021744826	0.990382837	1.153212521	1.083595832	A188/B73	F1	3	2n
1.379763469	1.239482607	0.984496524	0.924415443	0.914904956	0.94314907	0.980673201	0.922570016	1.108795735	A188/B73	F1	3	2n
1.572930355	1.239482607	0.982035282	0.887438825	0.896606857	0.949698716	0.951544294	1.095551895	1.083595832	A188/B73	F1	3	2n
1.490144547	1.292226548	0.92050425	0.887438825	0.878308758	0.930049777	0.990382837	0.980230643	0.957596317	A188/B73	F1	3	2n
1.32457293	1.23069195	0.92050425	0.924415443	0.933203056	0.930049777	0.970963566	0.691927512	1.007996123	A188/B73	F1	3	2n
1.186596583	1.019716187	0.890969354	0.961392061	0.951501155	0.94314907	1.077769558	1.037891269	1.007996123	A188/B73	F1	3	2n
1.159001314	1.186738666	0.959884111	0.961392061	0.951501155	0.995546241	1.009802108	1.095551895	1.007996123	A188/B73	F1	3	2n
1.241787122	1.265854577	0.962345352	0.942903752	0.914904956	0.94314907	1.009802108	0.980230643	1.007996123	A188/B73	F1	3	2n
1.048620237	1.133994726	0.918043008	0.961392061	0.969799254	0.995546241	1.009802108	0.86490939	1.033196026	A188/B73	F1	3	2n
1.379763469	1.186738666	0.915581767	0.924415443	0.933203056	1.034844118	1.087479194	0.86490939	0.98279622	A188/B73	F1	3	2n
1.021024967	1.072460128	0.802364667	0.961392061	0.933203056	0.340581609	0.708803403	0.749588138	0.781196995	A188/B73	F1	3	2n
1.241787122	1.221901293	0.954961628	0.942903752	0.933203056	1.034844118	1.068059922	0.86490939	1.033196026	A188/B73	F1	3	2n
1.32457293	1.169157353	0.930349215	0.942903752	0.933203056	0.982446948	1.058350287	0.922570016	1.033196026	A188/B73	F1	3	2n
1.241787122	1.195529323	0.898353078	0.942903752	0.933203056	0.94314907	0.864157574	0.230642504	0.730797189	A188/B73	F1	3	2n
1.214191853	1.090041442	0.94019418	0.961392061	0.969799254	0.982446948	1.077769558	1.037891269	1.007996123	A188/B73	F1	3	2n
1.186596583	1.169157353	0.915581767	0.961392061	0.969799254	1.087241289	1.155446643	0.922570016	1.007996123	A188/B73	F1	3	2n
1.159001314	1.028506844	0.959884111	0.97988037	0.988097353	1.061042704	1.019511744	0.86490939	0.957596317	A188/B73	F1	3	2n
1.227989488	1.415295743	1.05341128	0.905927134	0.933203056	0.982446948	1.087479194	0.980230643	1.033196026	A188/B73	F1	3	2n
1.434954008	1.380133116	1.082946176	0.924415443	0.914904956	0.995546241	0.932125023	1.210873147	1.007996123	A188/B73	F1	3	2n
1.600525624	1.406505086	1.082946176	0.905927134	0.933203056	1.047943411	0.932125023	0.86490939	0.957596317	A188/B73	F1	3	2n
1.655716163	1.459249027	1.038643833	0.887438825	0.878308758	1.074141996	1.02922138	0.807248764	0.98279622	A188/B73	F1	3	2n
1.379763469	1.23069195	1.048488798	0.942903752	0.933203056	0.969347655	1.106898465	1.153212521	1.058395929	A188/B73	F1	3	2n
1.503942181	1.371342459	1.043566315	0.887438825	0.878308758	1.008645533	1.02922138	0.749588138	1.033196026	A188/B73	F1	3	2n
1.628120894	1.468039684	1.043566315	0.887438825	0.878308758	0.969347655	1.019511744	1.153212521	1.007996123	A188/B73	F1	3	2n
1.462549277	1.45045837	1.068178728	0.905927134	0.896606857	1.061042704	1.000092473	0.86490939	1.033196026	A188/B73	F1	3	2n
1.600525624	1.494411654	0.112724852	0.905927134	0.914904956	0.982446948	1.000092473	0.980230643	1.007996123	A188/B73	F1	3	2n
1.434954008	1.336179832	1.023876385	0.924415443	0.933203056	1.061042704	1.02922138	1.037891269	1.007996123	A188/B73	F1	3	2n
1.32457293	1.415295743	1.023876385	0.905927134	0.914904956	1.034844118	1.000092473	0.922570016	0.98279622	A188/B73	F1	3	2n
1.365965834	1.336179832	1.117403555	0.942903752	0.951501155	0.995546241	1.068059922	0.980230643	1.007996123	A188/B73	F1	3	2n
0.496714849	0.369207585	0.797442184	1.109298532	1.171078344	0.903851192	0.89328648	0.691927512	0.907196511	A188/B73	S1	1	2n
0.46911958	0.369207585	0.802364667	1.164763458	1.134482146	0.969347655	0.912705752	1.037891269	0.806396898	A188/B73	S1	1	2n
0.46911958	0.386788899	0.890969354	1.183251767	1.244270741	0.825255436	0.89328648	1.210873147	0.806396898	A188/B73	S1	1	2n
0.579500657	0.413160869	0.94019418	1.14627515	1.171078344	0.916950485	0.980673201	1.499176277	0.856796705	A188/B73	S1	1	2n
0.551905388	0.386788899	0.994341489	1.220228385	1.225972642	1.034844118	0.932125023	1.037891269	0.881996608	A188/B73	S1	1	2n
0.524310118	0.369207585	0.728527428	1.183251767	1.244270741	0.720461095	0.941834659	0.807248764	0.932396414	A188/B73	S1	1	2n
0.662286465	0.46590481	0.866356941	1.14627515	1.152780245	0.956248363	0.932125023	1.210873147	1.108795735	A188/B73	S1	1	2n
0.358738502	0.316463644	0.782674736	1.183251767	1.207674543	0.94314907	0.786480488	1.037891269	0.881996608	A188/B73	S1	1	2n
0.524310118	0.421951526	0.787597219	1.109298532	1.152780245	0.890751899	0.912705752	0.691927512	0.907196511	A188/B73	S1	1	2n
0.496714849	0.325254301	0.82697708	1.183251767	1.372357435	0.74665968	0.922415387	0.57660626	0.604797674	A188/B73	S1	1	2n
0.524310118	0.404370212	0.71375998	1.109298532	NA	0.851454021	0.796190124	0.807248764	NA	A188/B73	S1	1	2n
0.482917214	0.413160869	0.802364667	1.127786841	1.134482146	0.916950485	0.980673201	0.980230643	0.907196511	A188/B73	S1	1	2n
0.607095926	0.545020721	0.834360804	1.090810223	1.097885948	0.87110296	1.009802108	0.922570016	0.856796705	A188/B73	S1	1	2n
0.662286465	0.624136632	0.999263972	1.109298532	1.134482146	0.969347655	0.96125393	0.807248764	0.957596317	A188/B73	S1	1	2n
0.634691196	0.650508602	0.881124389	1.090810223	1.097885948	0.975897302	0.970963566	1.210873147	0.881996608	A188/B73	S1	1	2n
0.662286465	0.545020721	1.03372135	1.201740076	1.189376443	0.727010741	0.815609395	0.980230643	0.856796705	A188/B73	S1	1	2n
0.745072273	0.685671229	0.94019418	1.072321914	1.097885948	0.995546241	1.116608101	0.749588138	0.957596317	A188/B73	S1	1	2n
0.579500657	0.641717945	0.935271698	1.090810223	1.06128975	1.015195179	0.932125023	0.57660626	0.957596317	A188/B73	S1	1	2n
0.662286465	0.566997363	0.908198043	1.035345296	1.06128975	0.903851192	0.912705752	0.57660626	0.856796705	A188/B73	S1	1	2n
0.717477004	0.641717945	1.132171002	1.127786841	1.152780245	1.080691643	0.990382837	1.037891269	0.856796705	A188/B73	S1	1	2n
0.579500657	0.615345975	0.984496524	1.14627515	1.152780245	1.047943411	0.912705752	1.729818781	0.831596802	A188/B73	S1	1	2n
0.662286465	0.703252543	0.964806593	1.035345296	1.04299165	0.988996594	0.922415387	0.980230643	1.007996123	A188/B73	S1	1	2n
0.717477004	0.703252543	0.94019418	1.016856987	1.006395452	0.87110296	1.048640651	0.749588138	0.932396414	A188/B73	S1	1	2n
0.689881735	0.615345975	1.05341128	1.127786841	1.097885948	0.982446948	0.932125023	0.922570016	0.881996608	A188/B73	S1	1	2n
0.44152431	0.457114153	0.787597219	1.14627515	1.116184047	0.916950485	1.02922138	0.86490939	0.705597286	A188/B73	S1	1	2n
0.634691196	0.562602034	0.812209632	1.035345296	1.04299165	0.825255436	0.912705752	0.634266886	0.907196511	A188/B73	S1	1	2n
0.772667543	0.826321738	0.856511976	1.035345296	1.024693551	0.916950485	1.058350287	1.153212521	1.007996123	A188/B73	S1	1	2n
0.800262812	0.747205827	0.812209632	1.072321914	1.04299165	0.825255436	0.970963566	0.86490939	0.98279622	A188/B73	S1	1	2n
0.6760841	0.580183348	0.92050425	1.053833605	1.097885948	1.074141996	0.970963566	0.749588138	0.932396414	A188/B73	S1	1	2n
0.800262812	0.676880573	0.871279424	1.053833605	1.097885948	0.916950485	0.96125393	1.268533773	0.98279622	A188/B73	S1	1	2n
0.91064389	0.879065679	0.984496524	1.090810223	1.06128975	0.982446948	1.087479194	0.980230643	0.907196511	A188/B73	S1	1	2n
0.772667543	0.799949768	0.888508113	1.016856987	1.024693551	1.047943411	1.038931015	1.037891269	1.007996123	A188/B73	S1	1	2n
0.800262812	0.650508602	0.649767706	1.016856987	1.04299165	0.94314907	1.000092473	0.922570016	0.907196511	A188/B73	S1	1	2n
0.745072273	0.685671229	0.964806593	1.14627515	1.097885948	1.047943411	0.932125023	0.749588138	0.98279622	A188/B73	S1	1	2n
0.772667543	0.676880573	0.797442184	1.035345296	1.04299165	0.94314907	1.116608101	0.634266886	1.007996123	A188/B73	S1	1	2n
0.731274639	0.703252543	0.910659285	1.127786841	1.225972642	1.047943411	0.873867209	1.383855025	0.705597286	A188/B73	S1	1	2n
0.662286465	0.615345975	0.895891837	NA	NA	0.838354729	0.89328648	1.441515651	0.957596317	A188/B73	S1	2	2n
0.827858081	1.037297501	0.979574041	1.035345296	1.04299165	1.008645533	0.941834659	0.922570016	0.781196995	A188/B73	S1	2	2n
0.800262812	0.95818159	1.023876385	1.035345296	1.024693551	0.956248363	0.922415387	1.383855025	0.806396898	A188/B73	S1	2	2n
0.717477004	1.028506844	1.001725213	1.016856987	1.024693551	0.812156144	0.844738302	0.807248764	0.755997092	A188/B73	S1	2	2n
0.800262812	0.835112395	0.841744528	1.016856987	1.04299165	0.923500131	0.873867209	1.095551895	0.907196511	A188/B73	S1	2	2n
0.551905388	0.799949768	1.038643833	1.090810223	1.079587849	0.956248363	0.825319031	0.922570016	0.932396414	A188/B73	S1	2	2n
0.565703022	0.703252543	0.895891837	1.053833605	1.079587849	0.851454021	0.73793231	0.980230643	0.755997092	A188/B73	S1	2	2n
0.607095926	0.782368454	0.84666701	1.090810223	1.116184047	0.930049777	0.835028667	1.153212521	0.806396898	A188/B73	S1	2	2n
0.689881735	0.879065679	0.802364667	0.998368679	0.988097353	0.838354729	0.990382837	1.095551895	0.781196995	A188/B73	S1	2	2n
0.593298292	0.852693708	0.984496524	1.090810223	1.079587849	0.969347655	0.922415387	0.749588138	0.755997092	A188/B73	S1	2	2n
0.717477004	0.879065679	0.999263972	1.053833605	1.06128975	0.969347655	0.776770853	0.980230643	0.806396898	A188/B73	S1	2	2n
0.607095926	0.799949768	1.009108937	1.090810223	1.079587849	0.956248363	0.835028667	0.980230643	0.781196995	A188/B73	S1	2	2n
0.938239159	1.054878815	0.817132115	1.035345296	1.006395452	0.916950485	0.815609395	0.922570016	0.781196995	A188/B73	S1	2	2n
0.717477004	0.887856336	0.871279424	1.016856987	1.024693551	0.930049777	0.89328648	0.807248764	0.781196995	A188/B73	S1	2	2n
0.703679369	0.975762903	0.959884111	1.016856987	1.006395452	1.034844118	1.02922138	1.383855025	0.831596802	A188/B73	S1	2	2n
0.91064389	0.98455356	0.851589493	0.97988037	1.006395452	0.903851192	1.000092473	1.037891269	0.907196511	A188/B73	S1	2	2n
0.772667543	0.95818159	1.028798867	0.998368679	0.969799254	0.720461095	1.048640651	1.037891269	0.806396898	A188/B73	S1	2	2n
0.745072273	0.879065679	1.107558589	1.016856987	1.006395452	0.812156144	0.883576845	1.153212521	0.730797189	A188/B73	S1	2	2n
0.91064389	0.993344217	1.043566315	1.053833605	1.04299165	0.94314907	0.990382837	1.326194399	0.907196511	A188/B73	S1	2	2n
0.827858081	1.019716187	0.890969354	1.035345296	1.024693551	0.916950485	0.902996116	1.441515651	0.781196995	A188/B73	S1	2	2n
0.745072273	0.808740424	0.890969354	1.035345296	1.04299165	0.982446948	0.883576845	0.634266886	0.881996608	A188/B73	S1	2	2n
0.745072273	1.037297501	1.092791141	1.072321914	1.04299165	0.916950485	0.825319031	0.86490939	0.907196511	A188/B73	S1	2	2n
0.800262812	1.125204069	0.984496524	0.961392061	0.969799254	0.930049777	1.009802108	1.499176277	0.806396898	A188/B73	S1	2	2n
0.6760841	0.887856336	0.900814319	1.016856987	1.006395452	0.916950485	0.902996116	0.86490939	0.831596802	A188/B73	S1	2	2n
0.579500657	0.791159111	1.004186454	1.035345296	1.06128975	0.930049777	0.873867209	0.980230643	1.033196026	A188/B73	S1	2	2n
0.46911958	0.685671229	0.945116663	1.053833605	1.04299165	0.923500131	0.844738302	0.980230643	0.957596317	A188/B73	S1	2	2n
0.607095926	0.835112395	0.905736802	1.035345296	1.04299165	0.759758973	0.80589976	0.634266886	0.907196511	A188/B73	S1	2	2n
0.634691196	0.791159111	0.964806593	1.127786841	1.116184047	0.877652607	0.815609395	0.807248764	0.957596317	A188/B73	S1	2	2n
0.496714849	0.650508602	0.964806593	1.109298532	1.097885948	0.877652607	0.951544294	1.383855025	0.957596317	A188/B73	S1	2	2n
0.565703022	0.703252543	0.844205769	1.072321914	1.04299165	0.772858266	0.96125393	0.749588138	0.755997092	A188/B73	S1	2	2n
0.662286465	0.773577797	0.881124389	1.016856987	1.006395452	0.851454021	0.854447938	0.980230643	0.781196995	A188/B73	S1	2	2n
0.689881735	0.889614467	0.999263972	1.072321914	1.04299165	0.838354729	0.825319031	1.095551895	0.957596317	A188/B73	S1	2	2n
0.814060447	0.896646992	0.974651559	1.072321914	1.097885948	0.969347655	0.854447938	0.980230643	0.957596317	A188/B73	S1	2	2n
0.717477004	0.949390933	0.994341489	1.016856987	1.006395452	0.982446948	0.951544294	1.499176277	0.806396898	A188/B73	S1	2	2n
1.462549277	1.23069195	0.905736802	0.97988037	0.969799254	0.949698716	0.922415387	0.86490939	0.957596317	A188/B73	S1	3	2n
1.531537451	1.292226548	0.900814319	0.942903752	0.914904956	1.008645533	0.951544294	1.268533773	0.932396414	A188/B73	S1	3	2n
1.269382392	1.116413412	1.018953902	0.97988037	1.006395452	0.713911449	0.776770853	0.691927512	0.65519748	A188/B73	S1	3	2n
1.379763469	1.142785382	1.004186454	0.942903752	0.969799254	0.962798009	1.097188829	1.383855025	0.907196511	A188/B73	S1	3	2n
1.103810775	1.010925531	0.974651559	0.998368679	0.988097353	0.890751899	0.825319031	0.922570016	0.907196511	A188/B73	S1	3	2n
1.517739816	1.318598518	0.974651559	0.942903752	0.914904956	0.903851192	0.970963566	1.441515651	0.98279622	A188/B73	S1	3	2n
1.214191853	1.309807861	0.910659285	0.942903752	0.933203056	0.962798009	0.980673201	0.922570016	0.881996608	A188/B73	S1	3	2n
1.407358739	1.353761145	1.009108937	0.905927134	0.933203056	0.969347655	0.912705752	1.383855025	0.705597286	A188/B73	S1	3	2n
1.159001314	1.186738666	0.895891837	0.924415443	0.933203056	0.890751899	1.048640651	0.922570016	0.856796705	A188/B73	S1	3	2n
1.269382392	1.23069195	0.989419006	0.97988037	0.988097353	1.061042704	0.951544294	0.634266886	0.932396414	A188/B73	S1	3	2n
1.434954008	1.195529323	0.900814319	0.905927134	0.896606857	0.851454021	0.873867209	1.210873147	0.881996608	A188/B73	S1	3	2n
1.572930355	1.371342459	1.038643833	0.942903752	0.933203056	0.949698716	0.951544294	1.095551895	0.755997092	A188/B73	S1	3	2n
1.572930355	1.151576039	0.856511976	0.961392061	0.896606857	0.825255436	0.990382837	0.807248764	0.705597286	A188/B73	S1	3	2n
1.434954008	1.221901293	0.817132115	0.868950517	0.914904956	0.864553314	1.000092473	1.037891269	0.907196511	A188/B73	S1	3	2n
1.572930355	1.221901293	1.038643833	0.961392061	0.969799254	0.969347655	0.922415387	0.980230643	0.932396414	A188/B73	S1	3	2n
1.434954008	1.344970489	0.999263972	0.905927134	0.933203056	0.982446948	0.970963566	0.691927512	0.881996608	A188/B73	S1	3	2n
1.214191853	1.046088158	0.792519702	0.942903752	0.914904956	0.654964632	0.864157574	0.807248764	0.831596802	A188/B73	S1	3	2n
1.296977661	1.17794801	0.925426732	0.924415443	0.933203056	0.890751899	1.000092473	0.807248764	0.881996608	A188/B73	S1	3	2n
1.545335085	1.274645234	0.876201906	0.868950517	0.878308758	0.831805083	1.009802108	1.037891269	0.730797189	A188/B73	S1	3	2n
1.462549277	1.362551802	0.935271698	0.924415443	0.914904956	1.008645533	0.941834659	1.326194399	0.957596317	A188/B73	S1	3	2n
1.490144547	1.292226548	1.009108937	0.924415443	0.933203056	0.851454021	0.970963566	1.383855025	0.907196511	A188/B73	S1	3	2n
1.434954008	1.292226548	0.930349215	0.905927134	0.933203056	0.805606497	0.873867209	1.095551895	0.781196995	A188/B73	S1	3	2n
1.545335085	1.23069195	1.073101211	0.961392061	0.951501155	0.982446948	0.825319031	0.86490939	0.856796705	A188/B73	S1	3	2n
1.462549277	1.23069195	0.905736802	0.905927134	0.896606857	0.792507205	0.776770853	0.86490939	0.705597286	A188/B73	S1	3	2n
1.186596583	1.028506844	0.851589493	0.942903752	0.933203056	0.890751899	0.990382837	0.86490939	0.881996608	A188/B73	S1	3	2n
1.241787122	1.213110637	1.097713624	0.97988037	1.024693551	0.949698716	0.922415387	0.807248764	0.881996608	A188/B73	S1	3	2n
1.407358739	1.221901293	0.94019418	0.924415443	0.914904956	0.956248363	1.087479194	1.326194399	0.98279622	A188/B73	S1	3	2n
1.021024967	1.046088158	0.82697708	0.924415443	0.933203056	0.812156144	0.873867209	0.691927512	0.856796705	A188/B73	S1	3	2n
1.296977661	1.072460128	0.822054597	0.924415443	0.933203056	1.021744826	1.087479194	0.922570016	1.058395929	A188/B73	S1	3	2n
1.214191853	0.98455356	0.797442184	0.887438825	0.933203056	0.94314907	0.980673201	1.153212521	0.604797674	A188/B73	S1	3	2n
1.241787122	1.028506844	0.871279424	0.942903752	1.024693551	0.930049777	0.80589976	1.268533773	0.730797189	A188/B73	S1	3	2n
1.269382392	1.028506844	0.900814319	0.961392061	0.969799254	0.851454021	0.796190124	1.095551895	0.932396414	A188/B73	S1	3	2n
1.103810775	0.98455356	0.723604945	0.97988037	0.951501155	0.94314907	1.077769558	0.691927512	0.856796705	A188/B73	S1	3	2n
1.490144547	1.125204069	0.969729076	0.961392061	0.969799254	0.930049777	1.009802108	1.037891269	1.058395929	A188/B73	S1	3	2n
1.32457293	1.151576039	0.876201906	0.961392061	0.951501155	0.956248363	0.89328648	1.153212521	0.554397868	A188/B73	S1	3	2n
1.434954008	1.125204069	0.964806593	0.97988037	0.988097353	0.825255436	0.951544294	0.980230643	1.033196026	A188/B73	S1	3	2n
0.6760841	0.553811378	0.674380119	1.090810223	1.116184047	0.740110034	0.854447938	0.403624382	0.831596802	A188/B73	S3	1	2n
0.717477004	0.536230064	0.925426732	1.127786841	1.171078344	0.877652607	0.873867209	0.403624382	NA	A188/B73	S3	1	2n
0.703679369	0.527439407	0.782674736	1.127786841	1.134482146	0.903851192	0.932125023	0.403624382	0.604797674	A188/B73	S3	1	2n
0.538107753	0.571392691	0.743294875	1.127786841	1.134482146	0.785957558	0.96125393	0.57660626	0.65519748	A188/B73	S3	1	2n
0.524310118	0.483486123	0.777752254	1.164763458	1.152780245	0.785957558	0.786480488	0.518945634	0.831596802	A188/B73	S3	1	2n
0.551905388	0.553811378	0.782674736	1.14627515	1.134482146	0.81870579	0.864157574	0.691927512	0.831596802	A188/B73	S3	1	2n
0.46911958	0.413160869	0.52670564	1.164763458	1.152780245	0.753209327	0.66996486	0.230642504	0.453598255	A188/B73	S3	1	2n
0.745072273	0.632927289	0.782674736	1.109298532	1.171078344	0.884202253	0.786480488	0.634266886	0.680397383	A188/B73	S3	1	2n
0.482917214	0.536230064	0.762984806	1.183251767	1.152780245	0.930049777	0.941834659	0.461285008	0.755997092	A188/B73	S3	1	2n
0.607095926	0.527439407	0.871279424	1.164763458	1.134482146	0.851454021	0.80589976	0.28830313	0.907196511	A188/B73	S3	1	2n
0.855453351	0.632927289	0.782674736	1.109298532	1.079587849	0.838354729	0.922415387	0.28830313	0.705597286	A188/B73	S3	1	2n
0.579500657	0.439532839	0.787597219	1.127786841	1.189376443	0.812156144	0.883576845	0.172981878	0.730797189	A188/B73	S3	1	2n
0.331143233	0.290091674	0.730988669	1.238716694	1.26256884	0.877652607	0.776770853	1.787479407	0.755997092	A188/B73	S3	1	2n
0.344940867	0.298882331	0.689147567	1.164763458	1.372357435	0.759758973	0.89328648	1.268533773	0.503998062	A188/B73	S3	1	2n
0.496714849	0.360416928	0.743294875	1.164763458	1.244270741	0.720461095	1.019511744	1.614497529	0.806396898	A188/B73	S3	1	2n
0.524310118	0.377998242	0.817132115	1.220228385	1.189376443	0.903851192	0.970963566	1.037891269	0.755997092	A188/B73	S3	1	2n
0.689881735	0.421951526	0.728527428	1.164763458	1.171078344	0.838354729	0.902996116	1.037891269	0.831596802	A188/B73	S3	1	2n
0.579500657	0.421951526	0.959884111	1.257205003	1.225972642	0.903851192	0.873867209	0.922570016	0.856796705	A188/B73	S3	1	2n
0.551905388	0.395579555	0.728527428	1.183251767	1.171078344	0.890751899	1.068059922	1.268533773	0.806396898	A188/B73	S3	1	2n
0.46911958	0.404370212	0.841744528	1.220228385	1.225972642	0.94314907	0.951544294	1.095551895	0.907196511	A188/B73	S3	1	2n
0.634691196	0.377998242	0.967267835	1.257205003	1.26256884	0.930049777	0.980673201	1.268533773	0.856796705	A188/B73	S3	1	2n
0.662286465	0.448323496	0.836822045	1.164763458	1.171078344	0.916950485	0.990382837	1.095551895	0.755997092	A188/B73	S3	1	2n
0.634691196	0.448323496	0.900814319	1.201740076	1.225972642	1.100340582	0.922415387	1.441515651	0.856796705	A188/B73	S3	1	2n
0.607095926	0.457114153	0.925426732	1.201740076	1.225972642	1.021744826	0.854447938	0.980230643	0.806396898	A188/B73	S3	1	2n
0.662286465	0.51864875	0.890969354	1.201740076	1.207674543	0.890751899	0.970963566	0.980230643	0.806396898	A188/B73	S3	1	2n
0.44152431	0.413160869	0.836822045	1.183251767	1.171078344	0.864553314	0.89328648	0.86490939	0.831596802	A188/B73	S3	1	2n
0.717477004	0.46590481	1.03372135	1.201740076	1.207674543	0.982446948	0.970963566	1.210873147	0.856796705	A188/B73	S3	1	2n
0.689881735	0.879065679	0.950039145	1.053833605	1.04299165	1.074141996	1.000092473	1.037891269	0.856796705	A188/B73	S3	2	2n
0.662286465	0.791159111	1.107558589	1.183251767	1.152780245	0.916950485	0.689384132	0.86490939	0.831596802	A188/B73	S3	2	2n
0.607095926	0.764787141	0.910659285	1.164763458	1.116184047	0.94314907	0.844738302	0.922570016	0.907196511	A188/B73	S3	2	2n
0.634691196	0.791159111	1.03372135	1.14627515	1.097885948	0.825255436	0.835028667	0.922570016	0.957596317	A188/B73	S3	2	2n
0.662286465	0.791159111	0.841744528	1.072321914	1.079587849	0.94314907	0.932125023	1.095551895	0.806396898	A188/B73	S3	2	2n
0.689881735	0.826321738	0.871279424	1.053833605	1.04299165	0.916950485	0.970963566	0.922570016	0.856796705	A188/B73	S3	2	2n
0.662286465	0.879065679	0.915581767	1.090810223	1.04299165	0.916950485	1.019511744	1.153212521	0.856796705	A188/B73	S3	2	2n
0.662286465	0.703252543	0.674380119	NA	NA	0.484673828	0.582578139	NA	0.377998546	A188/B73	S3	2	2n
0.662286465	0.808740424	1.03372135	1.109298532	1.116184047	0.903851192	0.844738302	0.86490939	0.831596802	A188/B73	S3	2	2n
0.634691196	0.764787141	0.999263972	1.14627515	1.116184047	0.916950485	0.873867209	0.922570016	0.881996608	A188/B73	S3	2	2n
0.634691196	0.703252543	0.905736802	1.164763458	1.116184047	1.021744826	0.80589976	0.922570016	0.881996608	A188/B73	S3	2	2n
0.662286465	0.782368454	0.92050425	1.109298532	1.079587849	0.969347655	0.854447938	0.807248764	0.755997092	A188/B73	S3	2	2n
0.64848883	0.764787141	0.772829771	1.053833605	1.024693551	0.812156144	0.96125393	0.57660626	0.781196995	A188/B73	S3	2	2n
0.607095926	0.791159111	0.812209632	1.053833605	1.04299165	0.930049777	0.902996116	0.518945634	0.806396898	A188/B73	S3	2	2n
0.786465177	0.923018963	0.886046871	1.035345296	1.024693551	0.94314907	0.990382837	0.518945634	0.579597771	A188/B73	S3	2	2n
0.800262812	0.791159111	0.703915015	1.035345296	1.006395452	0.877652607	0.96125393	0.634266886	0.755997092	A188/B73	S3	2	2n
0.800262812	0.896646992	0.738372393	1.053833605	1.024693551	0.812156144	0.990382837	0.57660626	0.730797189	A188/B73	S3	2	2n
0.745072273	0.870275022	NA	NA	NA	NA	NA	NA	NA	A188/B73	S3	2	2n
0.689881735	0.870275022	0.812209632	1.053833605	1.04299165	0.903851192	0.922415387	0.57660626	0.730797189	A188/B73	S3	2	2n
0.745072273	0.949390933	0.762984806	1.053833605	1.006395452	0.785957558	0.844738302	0.518945634	0.730797189	A188/B73	S3	2	2n
0.703679369	0.879065679	0.762984806	1.053833605	1.04299165	0.851454021	0.980673201	0.57660626	0.65519748	A188/B73	S3	2	2n
0.814060447	0.817531081	0.82697708	1.090810223	1.006395452	0.838354729	0.864157574	0.518945634	0.730797189	A188/B73	S3	2	2n
0.689881735	0.923018963	0.792519702	1.053833605	1.04299165	0.877652607	0.970963566	0.749588138	0.680397383	A188/B73	S3	2	2n
0.524310118	0.791159111	0.679302601	1.053833605	1.04299165	0.707361802	0.941834659	0.749588138	0.65519748	A188/B73	S3	2	2n
0.44152431	0.49227678	0.689147567	1.072321914	1.134482146	0.838354729	0.873867209	1.499176277	0.881996608	A188/B73	S3	2	2n
0.565703022	0.404370212	0.772829771	1.14627515	1.189376443	0.772858266	0.844738302	1.383855025	0.881996608	A188/B73	S3	2	2n
0.427726675	0.369207585	0.669457636	1.164763458	1.225972642	0.759758973	0.786480488	1.210873147	0.957596317	A188/B73	S3	2	2n
0.400131406	0.263719704	0.575930466	1.238716694	1.280866939	0.681163217	0.73793231	0.749588138	0.755997092	A188/B73	S3	2	2n
0.46911958	0.483486123	0.511938192	NA	1.171078344	0.602567461	0.679674496	1.268533773	0.403198449	A188/B73	S3	2	2n
0.496714849	0.571392691	0.80728715	1.127786841	1.152780245	0.838354729	0.873867209	1.383855025	0.907196511	A188/B73	S3	2	2n
0.44152431	0.483486123	0.80728715	1.127786841	1.189376443	0.890751899	0.922415387	0.922570016	0.881996608	A188/B73	S3	2	2n
0.427726675	0.527439407	0.851589493	1.109298532	1.171078344	0.890751899	0.825319031	1.153212521	0.856796705	A188/B73	S3	2	2n
0.620893561	0.615345975	0.738372393	1.109298532	1.116184047	0.890751899	0.922415387	1.210873147	0.856796705	A188/B73	S3	2	2n
0.524310118	0.545020721	0.689147567	1.072321914	1.134482146	0.799056851	0.951544294	1.383855025	0.907196511	A188/B73	S3	2	2n
0.386333771	0.386788899	0.610387845	1.14627515	1.225972642	0.74665968	0.796190124	0.980230643	0.831596802	A188/B73	S3	2	2n
0.344940867	0.395579555	0.679302601	1.164763458	1.225972642	0.864553314	0.922415387	1.441515651	0.629997577	A188/B73	S3	2	2n
1.103810775	0.949390933	0.743294875	1.016856987	1.006395452	1.008645533	1.02922138	0.807248764	0.65519748	A188/B73	S3	3	2n
1.159001314	0.879065679	0.812209632	1.035345296	1.024693551	0.923500131	0.990382837	NA	0.755997092	A188/B73	S3	3	2n
1.159001314	0.966972247	0.753139841	0.998368679	1.006395452	0.982446948	0.990382837	1.095551895	0.806396898	A188/B73	S3	3	2n
1.186596583	0.975762903	0.893430595	1.072321914	1.152780245	0.930049777	0.970963566	0.980230643	0.579597771	A188/B73	S3	3	2n
1.048620237	0.966972247	0.740833634	1.035345296	1.006395452	0.923500131	1.02922138	1.153212521	0.856796705	A188/B73	S3	3	2n
1.048620237	0.923018963	0.839283287	1.090810223	1.06128975	0.897301546	1.145737008	1.383855025	0.680397383	A188/B73	S3	3	2n
1.131406045	1.010925531	0.79005846	1.016856987	1.006395452	0.936599424	1.087479194	0.691927512	0.806396898	A188/B73	S3	3	2n
1.159001314	1.054878815	0.876201906	1.035345296	1.024693551	0.94314907	1.038931015	1.326194399	0.907196511	A188/B73	S3	3	2n
1.269382392	0.966972247	0.760523565	1.035345296	1.024693551	0.661514278	0.699093767	0.807248764	0.781196995	A188/B73	S3	3	2n
1.214191853	1.002134874	0.84666701	0.998368679	1.006395452	0.910400838	1.126317736	0.749588138	0.755997092	A188/B73	S3	3	2n
1.186596583	0.879065679	0.809748391	1.035345296	1.006395452	0.877652607	1.009802108	0.86490939	0.705597286	A188/B73	S3	3	2n
1.159001314	1.019716187	0.738372393	0.998368679	0.988097353	0.910400838	0.970963566	0.691927512	0.831596802	A188/B73	S3	3	2n
0.993429698	0.861484365	0.625155293	0.97988037	1.06128975	0.890751899	0.941834659	1.037891269	0.856796705	A188/B73	S3	3	2n
0.91064389	0.747205827	0.73344991	0.998368679	1.06128975	0.838354729	0.912705752	1.153212521	0.806396898	A188/B73	S3	3	2n
0.800262812	0.694461886	0.669457636	1.035345296	NA	0.94314907	0.912705752	0.980230643	NA	A188/B73	S3	3	2n
0.965834428	0.852693708	0.718682462	0.998368679	1.04299165	0.864553314	0.990382837	0.922570016	0.831596802	A188/B73	S3	3	2n
0.938239159	0.747205827	0.703915015	1.035345296	1.097885948	0.903851192	1.000092473	1.095551895	0.755997092	A188/B73	S3	3	2n
0.717477004	0.764787141	0.738372393	1.035345296	1.04299165	0.864553314	0.932125023	0.980230643	0.806396898	A188/B73	S3	3	2n
1.021024967	0.843903052	0.502093227	0.961392061	1.06128975	0.799056851	0.89328648	1.383855025	0.730797189	A188/B73	S3	3	2n
0.91064389	0.764787141	0.635000258	0.97988037	1.006395452	0.890751899	1.009802108	1.095551895	0.806396898	A188/B73	S3	3	2n
1.214191853	1.010925531	0.703915015	0.961392061	0.914904956	0.825255436	1.009802108	0.461285008	0.831596802	A188/B73	S3	3	2n
1.462549277	1.063669471	0.792519702	0.961392061	0.951501155	0.930049777	0.835028667	0.28830313	0.554397868	A188/B73	S3	3	2n
1.32457293	1.002134874	0.84666701	0.998368679	0.951501155	0.69426251	0.796190124	0.403624382	0.730797189	A188/B73	S3	3	2n
1.131406045	0.940600276	0.797442184	1.016856987	0.969799254	0.864553314	1.068059922	0.749588138	0.705597286	A188/B73	S3	3	2n
1.32457293	1.195529323	0.748217358	0.942903752	0.933203056	0.825255436	0.873867209	0.807248764	0.730797189	A188/B73	S3	3	2n
1.490144547	1.072460128	0.684225084	0.942903752	0.914904956	0.720461095	0.912705752	0.691927512	0.680397383	A188/B73	S3	3	2n
1.379763469	1.116413412	0.762984806	0.97988037	0.933203056	0.851454021	0.970963566	0.461285008	0.705597286	A188/B73	S3	3	2n
1.3521682	0.949390933	0.703915015	0.961392061	0.951501155	0.838354729	0.980673201	0.57660626	0.377998546	A188/B73	S3	3	2n
1.434954008	1.010925531	0.703915015	0.961392061	0.914904956	0.930049777	0.932125023	0.634266886	0.755997092	A188/B73	S3	3	2n
1.3521682	1.028506844	0.758062323	0.961392061	0.914904956	0.890751899	0.796190124	0.691927512	0.705597286	A188/B73	S3	3	2n
1.296977661	1.213110637	0.825992583	0.97988037	0.951501155	0.877652607	0.815609395	0.403624382	0.831596802	A188/B73	S3	3	2n
1.572930355	1.054878815	0.73344991	0.942903752	0.914904956	0.916950485	0.89328648	0.518945634	0.730797189	A188/B73	S3	3	2n
0.427726675	0.325254301	1.078023694	1.183251767	1.171078344	0.877652607	0.912705752	0.86490939	0.680397383	A188/B73	S5	1	2n
0.455321945	0.334044958	0.694070049	1.183251767	1.171078344	0.81870579	1.019511744	1.326194399	0.755997092	A188/B73	S5	1	2n
0.455321945	0.316463644	0.674380119	1.183251767	1.152780245	0.812156144	1.02922138	0.922570016	0.730797189	A188/B73	S5	1	2n
0.46911958	0.369207585	0.689147567	1.164763458	1.116184047	0.759758973	1.077769558	0.57660626	0.881996608	A188/B73	S5	1	2n
0.524310118	0.351626272	0.728527428	1.220228385	1.189376443	0.877652607	0.951544294	0.980230643	0.705597286	A188/B73	S5	1	2n
0.510512484	0.334044958	0.689147567	1.183251767	1.152780245	0.916950485	0.912705752	1.037891269	0.755997092	A188/B73	S5	1	2n
0.524310118	0.351626272	0.71375998	1.183251767	1.189376443	0.87110296	0.883576845	0.980230643	0.781196995	A188/B73	S5	1	2n
0.496714849	0.351626272	0.817132115	1.238716694	1.189376443	0.949698716	0.873867209	1.383855025	0.755997092	A188/B73	S5	1	2n
0.593298292	0.351626272	0.738372393	1.183251767	1.134482146	0.779407912	0.873867209	1.037891269	0.781196995	A188/B73	S5	1	2n
0.496714849	0.334044958	0.797442184	1.220228385	1.207674543	0.838354729	0.990382837	1.037891269	0.781196995	A188/B73	S5	1	2n
0.358738502	0.281301017	0.831899563	1.312669929	1.244270741	1.113439874	0.796190124	0.922570016	0.554397868	A188/B73	S5	1	2n
0.64848883	0.377998242	0.703915015	1.14627515	1.116184047	0.720461095	1.068059922	0.57660626	0.831596802	A188/B73	S5	1	2n
0.510512484	0.351626272	0.679302601	1.127786841	1.116184047	0.825255436	0.922415387	0.749588138	0.680397383	A188/B73	S5	1	2n
0.538107753	0.632927289	0.743294875	1.109298532	1.171078344	0.785957558	1.019511744	0.691927512	0.403198449	A188/B73	S5	1	2n
0.565703022	0.571392691	0.782674736	1.109298532	1.171078344	0.851454021	0.932125023	0.86490939	0.680397383	A188/B73	S5	1	2n
0.551905388	0.588974005	0.80728715	1.127786841	1.116184047	0.799056851	0.951544294	0.518945634	0.478798158	A188/B73	S5	1	2n
NA	0.395579555	0.71375998	1.164763458	1.244270741	0.733560388	0.970963566	0.807248764	0.554397868	A188/B73	S5	1	2n
0.593298292	0.527439407	0.797442184	1.164763458	1.134482146	0.799056851	1.068059922	0.57660626	0.755997092	A188/B73	S5	1	2n
0.565703022	0.527439407	0.738372393	1.127786841	1.097885948	0.825255436	1.019511744	0.461285008	0.730797189	A188/B73	S5	1	2n
0.620893561	0.553811378	0.777752254	1.14627515	1.244270741	0.772858266	0.902996116	0.922570016	NA	A188/B73	S5	1	2n
0.593298292	0.650508602	0.861434458	1.127786841	1.189376443	0.94314907	0.89328648	0.807248764	0.730797189	A188/B73	S5	1	2n
0.634691196	0.580183348	0.792519702	1.164763458	1.207674543	0.851454021	0.932125023	0.749588138	0.453598255	A188/B73	S5	1	2n
0.46911958	0.483486123	0.831899563	1.201740076	1.225972642	0.903851192	1.116608101	0.634266886	0.629997577	A188/B73	S5	1	2n
0.551905388	0.527439407	0.772829771	1.127786841	1.171078344	0.864553314	1.000092473	0.634266886	0.65519748	A188/B73	S5	1	2n
0.538107753	0.404370212	0.758062323	1.183251767	1.280866939	0.69426251	0.980673201	1.383855025	0.755997092	A188/B73	S5	1	2n
NA	0.509858094	0.841744528	1.127786841	1.354059336	0.69426251	0.96125393	1.210873147	0.277198934	A188/B73	S5	1	2n
0.565703022	0.439532839	0.915581767	1.14627515	1.244270741	0.772858266	0.883576845	1.268533773	0.781196995	A188/B73	S5	1	2n
0.607095926	0.435137511	0.851589493	1.14627515	1.26256884	0.707361802	0.96125393	1.153212521	0.65519748	A188/B73	S5	1	2n
0.275952694	0.24613839	0.802364667	1.275693312	1.354059336	0.903851192	0.89328648	1.614497529	0.907196511	A188/B73	S5	1	2n
0.413929041	0.254929047	0.80728715	1.201740076	1.26256884	0.681163217	0.902996116	1.095551895	NA	A188/B73	S5	1	2n
0.607095926	0.439532839	0.809748391	1.164763458	1.225972642	0.733560388	1.019511744	1.210873147	0.806396898	A188/B73	S5	1	2n
0.579500657	0.457114153	0.82697708	1.164763458	1.207674543	0.681163217	0.922415387	1.153212521	0.730797189	A188/B73	S5	1	2n
0.510512484	0.369207585	0.80728715	1.183251767	1.26256884	0.772858266	1.000092473	1.383855025	0.856796705	A188/B73	S5	1	2n
0.551905388	0.413160869	0.831899563	1.183251767	1.26256884	0.707361802	0.970963566	1.326194399	0.806396898	A188/B73	S5	1	2n
0.524310118	0.386788899	0.8638957	1.164763458	1.280866939	0.785957558	0.941834659	1.037891269	0.730797189	A188/B73	S5	1	2n
0.579500657	0.439532839	0.812209632	1.127786841	1.244270741	0.733560388	0.980673201	1.210873147	0.781196995	A188/B73	S5	1	2n
0.496714849	0.659299259	0.886046871	1.090810223	1.171078344	0.838354729	0.912705752	1.326194399	0.730797189	A188/B73	S5	2	2n
0.579500657	0.325254301	0.782674736	NA	NA	0.432276657	0.427223969	NA	NA	A188/B73	S5	2	2n
0.593298292	0.73841517	0.792519702	1.109298532	1.134482146	0.812156144	0.941834659	1.383855025	0.680397383	A188/B73	S5	2	2n
0.524310118	0.351626272	NA	NA	NA	NA	NA	NA	NA	A188/B73	S5	2	2n
0.607095926	0.764787141	0.82697708	1.035345296	1.097885948	0.838354729	0.932125023	1.499176277	0.806396898	A188/B73	S5	2	2n
0.413929041	0.342835615	NA	NA	NA	NA	NA	NA	NA	A188/B73	S5	2	2n
0.6760841	0.27251036	NA	NA	NA	NA	NA	NA	NA	A188/B73	S5	2	2n
0.662286465	0.773577797	0.787597219	1.035345296	1.097885948	0.825255436	0.951544294	1.556836903	0.781196995	A188/B73	S5	2	2n
0.551905388	0.254929047	NA	NA	NA	NA	NA	NA	NA	A188/B73	S5	2	2n
0.634691196	0.799949768	0.84666701	1.035345296	1.207674543	0.733560388	0.912705752	1.499176277	0.680397383	A188/B73	S5	2	2n
0.496714849	0.703252543	0.876201906	1.053833605	1.134482146	0.956248363	0.902996116	1.095551895	0.705597286	A188/B73	S5	2	2n
0.400131406	0.606555318	0.822054597	1.127786841	1.189376443	0.812156144	0.815609395	0.922570016	0.755997092	A188/B73	S5	2	2n
0.538107753	0.571392691	0.71375998	1.109298532	1.079587849	0.877652607	0.932125023	0.807248764	0.781196995	A188/B73	S5	2	2n
0.551905388	0.703252543	0.817132115	1.127786841	1.079587849	0.877652607	0.902996116	0.749588138	0.730797189	A188/B73	S5	2	2n
0.551905388	0.703252543	0.748217358	1.127786841	1.079587849	0.94314907	0.883576845	0.749588138	0.806396898	A188/B73	S5	2	2n
0.662286465	0.773577797	0.63992274	NA	NA	0.864553314	0.873867209	NA	NA	A188/B73	S5	2	2n
0.538107753	0.685671229	0.797442184	1.053833605	1.04299165	0.877652607	0.922415387	0.691927512	0.781196995	A188/B73	S5	2	2n
0.565703022	0.782368454	0.748217358	1.072321914	1.04299165	0.877652607	1.000092473	0.807248764	0.705597286	A188/B73	S5	2	2n
0.607095926	0.7120432	0.748217358	1.090810223	1.04299165	0.785957558	0.89328648	0.691927512	0.680397383	A188/B73	S5	2	2n
0.317345598	0.439532839	0.740833634	1.164763458	1.134482146	0.94314907	0.854447938	0.807248764	0.705597286	A188/B73	S5	2	2n
0.455321945	0.685671229	0.748217358	1.090810223	1.04299165	0.890751899	0.970963566	0.980230643	0.680397383	A188/B73	S5	2	2n
0.538107753	0.747205827	0.775291012	1.053833605	1.04299165	0.799056851	0.970963566	0.749588138	0.629997577	A188/B73	S5	2	2n
0.565703022	0.615345975	0.851589493	1.14627515	1.097885948	0.838354729	0.922415387	0.749588138	0.65519748	A188/B73	S5	2	2n
0.524310118	0.641717945	0.696531291	1.109298532	1.06128975	0.851454021	0.854447938	0.86490939	0.65519748	A188/B73	S5	2	2n
0.165571616	0.167022479	NA	NA	NA	NA	NA	NA	NA	A188/B73	S5	2	2n
0.317345598	0.430742183	0.694070049	1.183251767	1.152780245	0.838354729	0.922415387	0.57660626	0.781196995	A188/B73	S5	2	2n
0.358738502	0.527439407	0.792519702	1.183251767	1.116184047	0.916950485	0.990382837	0.749588138	0.831596802	A188/B73	S5	2	2n
0.44152431	0.597764662	0.615310327	1.109298532	1.06128975	0.812156144	0.990382837	0.980230643	0.755997092	A188/B73	S5	2	2n
0.372536137	0.509858094	0.71375998	1.164763458	1.116184047	0.851454021	0.922415387	0.749588138	0.856796705	A188/B73	S5	2	2n
0.634691196	0.676880573	0.787597219	1.109298532	1.06128975	0.956248363	0.922415387	0.86490939	0.831596802	A188/B73	S5	2	2n
0.510512484	0.597764662	NA	NA	NA	NA	NA	NA	NA	A188/B73	S5	2	2n
0.179369251	NA	0.738372393	1.109298532	1.079587849	0.916950485	0.941834659	0.807248764	0.781196995	A188/B73	S5	2	2n
0.317345598	0.430742183	0.644845223	1.183251767	1.116184047	0.877652607	0.941834659	0.691927512	0.781196995	A188/B73	S5	2	2n
1.021024967	0.808740424	0.748217358	1.053833605	1.097885948	0.890751899	1.087479194	0.980230643	0.907196511	A188/B73	S5	3	2n
1.076215506	0.843903052	0.777752254	0.998368679	1.097885948	0.864553314	0.970963566	1.383855025	0.856796705	A188/B73	S5	3	2n
1.103810775	0.843903052	0.762984806	0.97988037	1.04299165	0.877652607	0.96125393	1.383855025	0.781196995	A188/B73	S5	3	2n
1.103810775	0.799949768	0.708837497	0.97988037	1.06128975	0.864553314	1.068059922	1.268533773	0.881996608	A188/B73	S5	3	2n
1.048620237	0.720833857	NA	1.035345296	NA	NA	NA	NA	NA	A188/B73	S5	3	2n
0.496714849	0.527439407	0.728527428	1.072321914	1.26256884	0.864553314	0.970963566	0.807248764	0.680397383	A188/B73	S5	3	2n
1.076215506	0.826321738	0.703915015	0.961392061	1.06128975	0.864553314	0.96125393	1.326194399	0.907196511	A188/B73	S5	3	2n
1.021024967	0.808740424	0.708837497	0.998368679	1.06128975	0.916950485	1.058350287	1.095551895	0.907196511	A188/B73	S5	3	2n
0.924441524	0.773577797	0.80728715	1.035345296	1.116184047	0.864553314	0.941834659	1.153212521	0.856796705	A188/B73	S5	3	2n
1.159001314	0.861484365	0.748217358	0.97988037	1.06128975	0.858003668	0.922415387	1.268533773	0.806396898	A188/B73	S5	3	2n
0.717477004	0.676880573	0.787597219	1.035345296	1.189376443	0.81870579	0.970963566	1.037891269	0.907196511	A188/B73	S5	3	2n
1.021024967	0.852693708	0.822054597	0.97988037	1.06128975	0.890751899	1.009802108	1.383855025	0.881996608	A188/B73	S5	3	2n
0.413929041	0.808740424	0.684225084	1.164763458	1.134482146	0.844904375	0.873867209	0.518945634	0.806396898	A188/B73	S5	3	2n
0.88304862	0.808740424	0.797442184	1.072321914	1.04299165	0.930049777	0.970963566	0.86490939	0.755997092	A188/B73	S5	3	2n
0.6760841	0.588974005	0.718682462	1.109298532	1.079587849	0.838354729	0.844738302	0.634266886	0.705597286	A188/B73	S5	3	2n
0.952036794	0.808740424	0.767907289	1.053833605	1.04299165	0.890751899	0.932125023	0.922570016	0.705597286	A188/B73	S5	3	2n
0.869250986	0.826321738	0.743294875	1.035345296	1.024693551	0.890751899	0.902996116	1.037891269	NA	A188/B73	S5	3	2n
1.048620237	0.896646992	0.708837497	1.016856987	0.988097353	0.877652607	0.864157574	0.691927512	0.705597286	A188/B73	S5	3	2n
1.11760841	0.940600276	0.802364667	1.016856987	0.969799254	0.831805083	1.009802108	0.691927512	0.781196995	A188/B73	S5	3	2n
1.159001314	0.896646992	0.792519702	1.016856987	0.969799254	0.785957558	0.932125023	0.807248764	0.680397383	A188/B73	S5	3	2n
0.786465177	0.659299259	0.753139841	NA	1.04299165	0.635315693	0.873867209	NA	0.680397383	A188/B73	S5	3	2n
1.062417871	0.931809619	0.787597219	1.035345296	0.988097353	0.890751899	0.941834659	1.037891269	0.755997092	A188/B73	S5	3	2n
1.076215506	0.852693708	0.814670873	1.035345296	0.988097353	0.831805083	0.922415387	0.980230643	0.755997092	A188/B73	S5	3	2n
1.034822602	0.870275022	0.831899563	1.035345296	1.024693551	0.825255436	0.970963566	0.807248764	0.730797189	A188/B73	S5	3	2n
1.517739816	0.879065679	0.669457636	0.97988037	0.988097353	0.858003668	0.970963566	0.691927512	0.604797674	A188/B73	S5	3	2n
1.3521682	0.395579555	NA	NA	NA	NA	NA	NA	NA	A188/B73	S5	3	2n
1.462549277	0.729624513	NA	NA	NA	NA	NA	NA	NA	A188/B73	S5	3	2n
1.32457293	0.923018963	0.723604945	0.97988037	0.951501155	0.805606497	0.941834659	0.807248764	0.680397383	A188/B73	S5	3	2n
1.3521682	0.676880573	NA	NA	NA	NA	NA	NA	NA	A188/B73	S5	3	2n
1.3521682	0.923018963	0.886046871	0.998368679	0.969799254	0.851454021	0.941834659	0.691927512	0.604797674	A188/B73	S5	3	2n
1.283180026	0.923018963	0.797442184	1.035345296	1.024693551	NA	0.912705752	1.037891269	0.554397868	A188/B73	S5	3	2n
1.434954008	0.923018963	0.718682462	0.97988037	0.969799254	0.916950485	0.902996116	1.037891269	0.65519748	A188/B73	S5	3	2n
1.490144547	0.975762903	0.797442184	0.961392061	1.024693551	0.962798009	0.912705752	0.57660626	0.529197965	A188/B73	S5	3	2n
1.490144547	0.975762903	0.738372393	0.97988037	1.024693551	0.94314907	0.951544294	0.749588138	0.579597771	A188/B73	S5	3	2n
1.32457293	0.923018963	0.802364667	1.016856987	0.969799254	0.825255436	0.941834659	0.634266886	0.755997092	A188/B73	S5	3	2n
0.745072273	0.536230064	0.615310327	1.127786841	1.134482146	0.930049777	0.854447938	0.749588138	0.629997577	A188/B73	S7	1	2n
0.800262812	0.676880573	0.630077775	1.090810223	1.134482146	0.851454021	0.844738302	0.691927512	0.503998062	A188/B73	S7	1	2n
0.745072273	0.588974005	0.777752254	1.109298532	1.116184047	0.930049777	0.80589976	0.691927512	0.705597286	A188/B73	S7	1	2n
0.772667543	0.685671229	0.689147567	1.090810223	NA	1.061042704	1.038931015	0.691927512	NA	A188/B73	S7	1	2n
0.579500657	0.496672109	0.62023281	1.127786841	NA	0.825255436	0.699093767	0.518945634	NA	A188/B73	S7	1	2n
0.745072273	0.27251036	0.575930466	1.109298532	1.116184047	0.94314907	0.66996486	0.691927512	0.65519748	A188/B73	S7	1	2n
0.634691196	0.571392691	0.762984806	1.14627515	1.189376443	0.930049777	0.922415387	0.749588138	0.579597771	A188/B73	S7	1	2n
0.689881735	0.483486123	0.694070049	1.127786841	1.189376443	0.851454021	0.815609395	0.57660626	0.604797674	A188/B73	S7	1	2n
0.607095926	0.527439407	0.649767706	1.127786841	1.171078344	0.930049777	0.786480488	0.807248764	0.604797674	A188/B73	S7	1	2n
0.689881735	0.624136632	0.625155293	1.109298532	1.171078344	0.851454021	0.80589976	0.345963756	0.377998546	A188/B73	S7	1	2n
0.662286465	0.571392691	0.748217358	1.090810223	1.079587849	0.982446948	0.844738302	0.634266886	0.705597286	A188/B73	S7	1	2n
0.64848883	0.588974005	0.590697914	1.109298532	1.097885948	0.772858266	0.825319031	0.634266886	0.604797674	A188/B73	S7	1	2n
0.607095926	0.474695467	0.743294875	1.164763458	1.134482146	0.838354729	1.019511744	0.807248764	0.755997092	A188/B73	S7	1	2n
0.551905388	0.413160869	0.802364667	1.164763458	1.152780245	0.969347655	0.951544294	0.518945634	0.755997092	A188/B73	S7	1	2n
0.496714849	0.430742183	0.738372393	1.14627515	1.134482146	0.916950485	1.019511744	0.57660626	0.806396898	A188/B73	S7	1	2n
0.358738502	0.351626272	0.698992532	1.14627515	1.152780245	0.851454021	1.058350287	0.634266886	0.730797189	A188/B73	S7	1	2n
0.082785808	0.439532839	0.84666701	1.183251767	1.171078344	0.969347655	1.019511744	0.749588138	0.730797189	A188/B73	S7	1	2n
0.607095926	0.483486123	0.753139841	1.127786841	1.152780245	0.903851192	1.019511744	1.037891269	0.781196995	A188/B73	S7	1	2n
0.607095926	0.421951526	0.84666701	1.164763458	1.152780245	0.825255436	1.019511744	0.807248764	0.755997092	A188/B73	S7	1	2n
0.717477004	0.417556197	0.817132115	1.164763458	1.152780245	0.825255436	1.019511744	0.86490939	0.705597286	A188/B73	S7	1	2n
0.551905388	0.395579555	0.777752254	1.164763458	1.152780245	0.838354729	0.980673201	0.518945634	0.755997092	A188/B73	S7	1	2n
0.800262812	0.395579555	0.703915015	1.127786841	1.134482146	0.94314907	0.980673201	0.691927512	0.705597286	A188/B73	S7	1	2n
0.538107753	0.395579555	0.822054597	1.220228385	1.189376443	0.825255436	0.970963566	1.095551895	0.730797189	A188/B73	S7	1	2n
0.538107753	0.408765541	0.886046871	1.220228385	1.207674543	0.812156144	0.951544294	1.037891269	0.806396898	A188/B73	S7	1	2n
0.607095926	0.703252543	0.856511976	1.090810223	1.079587849	0.74665968	0.883576845	1.153212521	0.705597286	A188/B73	S7	2	2n
0.634691196	0.685671229	0.817132115	1.072321914	1.06128975	0.838354729	0.970963566	0.980230643	0.755997092	A188/B73	S7	2	2n
0.662286465	0.764787141	0.92050425	1.14627515	1.079587849	0.864553314	0.970963566	0.86490939	0.604797674	A188/B73	S7	2	2n
0.717477004	NA	0.82697708	1.090810223	1.079587849	0.825255436	0.990382837	0.922570016	0.781196995	A188/B73	S7	2	2n
0.607095926	0.703252543	0.812209632	1.090810223	1.097885948	0.956248363	0.932125023	1.037891269	0.755997092	A188/B73	S7	2	2n
0.496714849	0.632927289	0.861434458	1.183251767	1.152780245	0.916950485	0.970963566	0.86490939	0.730797189	A188/B73	S7	2	2n
0.634691196	0.720833857	0.797442184	1.090810223	1.079587849	0.877652607	1.068059922	1.095551895	0.680397383	A188/B73	S7	2	2n
0.579500657	0.755996484	0.930349215	1.109298532	1.079587849	0.74665968	0.80589976	0.922570016	0.705597286	A188/B73	S7	2	2n
0.634691196	0.720833857	0.797442184	1.109298532	1.079587849	0.877652607	1.019511744	1.210873147	0.705597286	A188/B73	S7	2	2n
0.662286465	0.720833857	0.817132115	1.053833605	1.04299165	0.812156144	0.835028667	0.922570016	0.705597286	A188/B73	S7	2	2n
0.427726675	0.615345975	0.748217358	1.14627515	1.097885948	0.890751899	0.912705752	0.86490939	0.755997092	A188/B73	S7	2	2n
NA	0.7120432	NA	NA	NA	NA	NA	NA	NA	A188/B73	S7	2	2n
0.841655716	0.799949768	0.831899563	1.053833605	1.024693551	0.903851192	0.873867209	0.691927512	0.730797189	A188/B73	S7	2	2n
0.855453351	0.923018963	0.792519702	1.035345296	1.024693551	0.903851192	0.844738302	0.57660626	0.806396898	A188/B73	S7	2	2n
0.758869908	0.905437649	0.792519702	1.053833605	1.079587849	0.94314907	0.825319031	0.749588138	0.705597286	A188/B73	S7	2	2n
0.703679369	0.905437649	0.792519702	1.035345296	1.024693551	0.916950485	0.776770853	0.807248764	0.730797189	A188/B73	S7	2	2n
0.593298292	0.773577797	0.812209632	1.127786841	1.06128975	0.94314907	0.902996116	0.807248764	0.856796705	A188/B73	S7	2	2n
0.565703022	0.729624513	0.812209632	1.127786841	1.079587849	1.008645533	0.873867209	0.461285008	0.831596802	A188/B73	S7	2	2n
0.565703022	0.755996484	0.812209632	1.090810223	1.116184047	0.930049777	0.80589976	0.749588138	0.65519748	A188/B73	S7	2	2n
0.413929041	0.7120432	0.772829771	1.14627515	1.116184047	0.930049777	0.815609395	0.634266886	0.680397383	A188/B73	S7	2	2n
0.620893561	0.7120432	0.792519702	1.127786841	1.079587849	0.930049777	0.844738302	0.57660626	0.730797189	A188/B73	S7	2	2n
0.620893561	0.835112395	0.777752254	1.090810223	1.097885948	0.903851192	0.873867209	0.691927512	0.604797674	A188/B73	S7	2	2n
0.634691196	0.887856336	0.792519702	1.090810223	1.079587849	0.94314907	0.89328648	0.86490939	0.453598255	A188/B73	S7	2	2n
0.758869908	0.887856336	0.762984806	1.035345296	1.097885948	0.969347655	0.825319031	0.691927512	0.377998546	A188/B73	S7	2	2n
0.482917214	0.650508602	0.782674736	1.109298532	1.152780245	0.785957558	0.835028667	1.326194399	0.831596802	A188/B73	S7	2	2n
0.179369251	0.290091674	0.403643575	1.238716694	1.372357435	0.812156144	0.757351581	0.749588138	0.503998062	A188/B73	S7	2	2n
0.607095926	0.650508602	0.718682462	1.053833605	1.116184047	0.720461095	0.932125023	1.326194399	0.65519748	A188/B73	S7	2	2n
1.296977661	1.090041442	0.723604945	0.961392061	0.933203056	0.962798009	0.844738302	0.749588138	0.629997577	A188/B73	S7	3	2n
1.131406045	1.054878815	0.662073912	0.97988037	0.988097353	0.94314907	0.89328648	0.57660626	0.604797674	A188/B73	S7	3	2n
1.048620237	0.931809619	0.743294875	1.016856987	0.988097353	1.008645533	0.883576845	0.807248764	0.755997092	A188/B73	S7	3	2n
1.131406045	1.002134874	0.62023281	0.97988037	0.988097353	0.969347655	0.864157574	0.403624382	0.604797674	A188/B73	S7	3	2n
1.186596583	1.098832098	0.758062323	0.97988037	0.969799254	0.916950485	0.825319031	0.518945634	0.755997092	A188/B73	S7	3	2n
0.88304862	0.773577797	0.755601082	1.053833605	1.06128975	0.890751899	0.873867209	0.691927512	0.705597286	A188/B73	S7	3	2n
1.32457293	1.063669471	0.635000258	0.97988037	1.04299165	0.916950485	0.873867209	0.807248764	0.579597771	A188/B73	S7	3	2n
1.076215506	0.993344217	0.674380119	0.998368679	0.969799254	0.838354729	0.864157574	0.749588138	0.65519748	A188/B73	S7	3	2n
1.296977661	1.019716187	0.630077775	0.961392061	1.006395452	0.897301546	0.902996116	0.634266886	0.579597771	A188/B73	S7	3	2n
1.214191853	1.002134874	0.82697708	0.998368679	1.06128975	0.838354729	0.864157574	0.57660626	0.453598255	A188/B73	S7	3	2n
1.103810775	1.037297501	0.77036853	0.998368679	1.079587849	0.858003668	0.80589976	0.518945634	0.453598255	A188/B73	S7	3	2n
1.159001314	0.901042321	0.63992274	1.053833605	0.988097353	0.969347655	0.951544294	0.634266886	0.65519748	A188/B73	S7	3	2n
0.91064389	0.782368454	0.674380119	1.035345296	1.079587849	0.785957558	1.009802108	1.037891269	0.856796705	A188/B73	S7	3	2n
0.800262812	0.764787141	0.664535154	1.035345296	1.079587849	0.785957558	1.009802108	1.037891269	0.705597286	A188/B73	S7	3	2n
0.634691196	0.562602034	0.630077775	1.072321914	1.134482146	0.851454021	0.96125393	1.441515651	0.755997092	A188/B73	S7	3	2n
0.952036794	0.527439407	0.748217358	1.016856987	1.024693551	0.812156144	1.136027372	0.922570016	0.806396898	A188/B73	S7	3	2n
1.145203679	0.791159111	0.866356941	1.035345296	NA	0.759758973	0.980673201	0.749588138	NA	A188/B73	S7	3	2n
1.021024967	0.835112395	0.817132115	1.035345296	1.024693551	0.838354729	0.89328648	0.980230643	0.98279622	A188/B73	S7	3	2n
0.965834428	0.808740424	0.809748391	NA	NA	0.903851192	1.02922138	1.037891269	0.881996608	A188/B73	S7	3	2n
0.938239159	0.545020721	0.726066186	1.035345296	1.024693551	0.923500131	1.136027372	1.153212521	0.856796705	A188/B73	S7	3	2n
1.103810775	0.624136632	0.775291012	1.035345296	0.988097353	0.785957558	0.970963566	0.980230643	0.781196995	A188/B73	S7	3	2n
1.076215506	0.879065679	0.799903426	1.035345296	0.988097353	0.87110296	1.038931015	0.86490939	0.856796705	A188/B73	S7	3	2n
0.91064389	0.835112395	0.834360804	1.035345296	1.024693551	0.930049777	1.038931015	0.807248764	NA	A188/B73	S7	3	2n
0.896846255	0.791159111	0.772829771	1.035345296	1.024693551	0.877652607	1.126317736	0.749588138	0.856796705	A188/B73	S7	3	2n
0.896846255	0.791159111	0.792519702	1.035345296	1.024693551	0.851454021	1.097188829	0.807248764	0.705597286	A188/B73	S7	3	2n
0.841655716	0.685671229	0.777752254	1.109298532	1.097885948	0.858003668	1.077769558	0.922570016	0.907196511	A188/B73	S7	3	2n
0.993429698	0.923018963	0.758062323	0.97988037	0.988097353	0.877652607	1.126317736	0.980230643	0.907196511	A188/B73	S7	3	2n
0.719911122	0.615034169	0.994793604	1.094504725	1.082584962	1.053400383	1.049324266	0.981481481	1.08285895	A188/Oh43	F1	1	2n
0.879891371	0.755613407	0.974897731	1.038851943	1.045254446	1.040708812	1.031075148	0.981481481	1.037739827	A188/Oh43	F1	1	2n
0.919886434	0.676537585	1.0420463	1.05740287	1.063919704	1.053400383	0.93982956	0.872427984	1.08285895	A188/Oh43	F1	1	2n
0.799901247	0.702896193	0.950027891	1.05740287	1.063919704	1.053400383	1.02195059	1.090534979	1.105418511	A188/Oh43	F1	1	2n
0.746574497	0.667751383	0.982358684	1.05740287	1.063919704	1.028017241	1.031075148	0.872427984	1.105418511	A188/Oh43	F1	1	2n
0.719911122	0.667751383	0.982358684	1.094504725	1.10125022	1.066091954	0.948954119	0.926954733	1.060299389	A188/Oh43	F1	1	2n
0.706579435	0.650178978	0.989819636	1.05740287	1.10125022	1.040708812	0.967203237	0.926954733	1.037739827	A188/Oh43	F1	1	2n
0.67991606	0.615034169	0.999767572	1.075953798	1.10125022	1.053400383	0.976327795	0.926954733	0.992620704	A188/Oh43	F1	1	2n
0.799901247	0.615034169	1.002254556	1.094504725	1.082584962	1.078783525	1.003701472	0.872427984	0.992620704	A188/Oh43	F1	1	2n
0.826564622	0.650178978	1.01717646	1.05740287	1.063919704	1.053400383	1.003701472	0.817901235	1.060299389	A188/Oh43	F1	1	2n
0.839896309	0.790758217	0.947540907	1.020301015	1.026589188	1.01532567	1.012826031	0.981481481	1.08285895	A188/Oh43	F1	1	2n
0.799901247	0.650178978	1.049507252	1.094504725	1.10125022	1.066091954	0.948954119	0.926954733	1.037739827	A188/Oh43	F1	1	2n
0.506604123	0.430523918	1.044533284	1.150157508	1.157245994	1.01532567	1.003701472	0.926954733	1.08285895	A188/Oh43	F1	1	2n
0.706579435	0.751220306	1.014689476	1.05740287	1.082584962	1.01532567	1.02195059	0.654320988	0.992620704	A188/Oh43	F1	1	2n
0.826564622	0.781972014	0.994793604	1.020301015	1.026589188	0.964559387	1.012826031	0.981481481	1.015180266	A188/Oh43	F1	1	2n
0.666584372	0.654572079	0.994793604	1.05740287	1.063919704	0.989942529	0.912455884	0.599794239	1.015180266	A188/Oh43	F1	1	2n
0.1066535	0.579889359	0.9798717	1.075953798	1.10125022	1.028017241	0.985452354	0.926954733	1.08285895	A188/Oh43	F1	1	2n
0.079990125	0.571103157	0.9798717	1.094504725	1.119915478	1.142241379	0.93982956	0.763374486	1.060299389	A188/Oh43	F1	1	2n
0.67991606	0.685323788	0.974897731	1.05740287	1.063919704	0.926484674	0.958078678	0.817901235	0.992620704	A188/Oh43	F1	1	2n
0.599925935	0.579889359	1.044533284	1.113055653	1.119915478	1.078783525	1.012826031	0.981481481	1.037739827	A188/Oh43	F1	1	2n
0.613257623	0.579889359	0.994793604	1.094504725	1.10125022	0.964559387	0.985452354	0.926954733	0.947501581	A188/Oh43	F1	1	2n
0.746574497	0.685323788	0.895314243	1.020301015	1.063919704	1.053400383	1.040199707	1.090534979	1.08285895	A188/Oh43	F1	1	2n
0.706579435	0.632606573	1.014689476	1.094504725	1.10125022	0.951867816	0.875957648	0.872427984	0.970061143	A188/Oh43	F1	1	2n
0.706579435	0.746827205	1.014689476	1.038851943	1.045254446	0.951867816	0.985452354	0.981481481	0.92494202	A188/Oh43	F1	1	2n
0.799901247	0.588675561	0.950027891	1.05740287	1.063919704	1.0026341	0.958078678	0.872427984	1.127978073	A188/Oh43	F1	1	2n
0.746574497	0.69410999	0.917697099	1.020301015	1.045254446	1.0026341	0.976327795	1.03600823	0.834703774	A188/Oh43	F1	1	2n
0.73324281	0.615034169	0.994793604	1.038851943	1.045254446	0.989942529	0.948954119	0.872427984	0.970061143	A188/Oh43	F1	1	2n
0.613257623	0.790758217	0.994793604	1.094504725	1.063919704	1.01532567	0.866833089	0.490740741	0.947501581	A188/Oh43	F1	1	2n
0.213306999	0.707289294	0.964949795	1.038851943	1.045254446	0.977250958	0.985452354	NA	NA	A188/Oh43	F1	1	2n
0.05332675	0.702896193	0.890340275	1.020301015	1.026589188	1.028017241	0.985452354	0.981481481	0.248155176	A188/Oh43	F1	1	2n
0.746574497	0.676537585	0.994793604	1.038851943	1.063919704	0.939176245	1.003701472	0.763374486	0.586548598	A188/Oh43	F1	1	2n
0.799901247	0.579889359	0.397917441	NA	NA	NA	NA	0.708847737	1.08285895	A188/Oh43	F1	1	2n
0.746574497	0.658965181	0.895314243	1.038851943	1.045254446	1.040708812	0.930705001	0.872427984	0.992620704	A188/Oh43	F1	1	2n
0.666584372	0.667751383	1.009715508	1.038851943	1.063919704	1.01532567	0.885082207	0.708847737	0.992620704	A188/Oh43	F1	1	2n
0.826564622	0.720468597	0.925158051	1.001750088	1.00792393	1.028017241	0.948954119	0.926954733	0.992620704	A188/Oh43	F1	1	2n
0.879891371	0.702896193	0.974897731	1.020301015	1.026589188	1.01532567	0.967203237	0.872427984	1.037739827	A188/Oh43	F1	1	2n
0.746574497	0.931337455	1.124116772	1.038851943	1.045254446	0.913793103	1.040199707	1.090534979	1.060299389	A188/Oh43	F1	2	2n
0.799901247	1.071916694	1.05448122	1.020301015	1.00792393	1.116858238	0.994576913	1.308641975	0.992620704	A188/Oh43	F1	2	2n
0.533267498	1.036771884	1.114168836	1.020301015	1.026589188	0.926484674	0.857708531	1.145061728	0.992620704	A188/Oh43	F1	2	2n
0.906554746	1.098275301	1.05448122	1.001750088	0.989258672	0.977250958	1.003701472	1.090534979	0.992620704	A188/Oh43	F1	2	2n
0.693247747	0.931337455	1.069403124	1.038851943	1.045254446	0.977250958	0.930705001	1.472222222	1.015180266	A188/Oh43	F1	2	2n
0.879891371	1.054344289	1.064429156	1.020301015	0.989258672	1.0026341	1.012826031	1.145061728	1.037739827	A188/Oh43	F1	2	2n
0.773237872	1.019199479	1.069403124	1.038851943	1.00792393	0.913793103	0.967203237	1.417695473	1.08285895	A188/Oh43	F1	2	2n
0.533267498	1.063130491	1.044533284	1.001750088	1.00792393	0.926484674	1.031075148	0.981481481	1.037739827	A188/Oh43	F1	2	2n
0.879891371	1.071916694	1.059455188	1.001750088	0.989258672	0.989942529	0.976327795	1.03600823	0.992620704	A188/Oh43	F1	2	2n
0.906554746	1.054344289	1.148986612	1.020301015	1.00792393	0.964559387	0.994576913	1.03600823	0.879822897	A188/Oh43	F1	2	2n
0.799901247	1.063130491	1.119142804	1.038851943	1.00792393	0.939176245	0.885082207	1.090534979	1.015180266	A188/Oh43	F1	2	2n
0.879891371	1.036771884	1.1042209	1.020301015	1.00792393	0.913793103	1.049324266	1.090534979	0.947501581	A188/Oh43	F1	2	2n
0.853227997	1.098275301	1.037072332	1.001750088	0.989258672	0.951867816	1.012826031	0.599794239	1.08285895	A188/Oh43	F1	2	2n
0.853227997	0.966482265	1.06691614	1.020301015	1.026589188	1.066091954	0.958078678	1.145061728	0.970061143	A188/Oh43	F1	2	2n
0.826564622	1.036771884	1.099246932	1.038851943	1.026589188	0.837643678	0.921580442	0.872427984	0.992620704	A188/Oh43	F1	2	2n
0.853227997	1.107061503	1.101733916	1.020301015	0.989258672	0.913793103	0.967203237	1.145061728	1.037739827	A188/Oh43	F1	2	2n
0.799901247	1.063130491	1.022150428	1.020301015	1.00792393	0.951867816	0.958078678	0.926954733	0.992620704	A188/Oh43	F1	2	2n
0.879891371	1.098275301	1.086812012	1.001750088	0.989258672	1.066091954	1.049324266	1.03600823	1.015180266	A188/Oh43	F1	2	2n
0.959881496	1.115847706	1.061942172	1.001750088	0.989258672	1.040708812	0.967203237	1.03600823	1.08285895	A188/Oh43	F1	2	2n
0.906554746	1.098275301	1.061942172	1.001750088	0.989258672	1.008979885	1.02195059	0.981481481	1.015180266	A188/Oh43	F1	2	2n
0.799901247	1.054344289	1.037072332	1.020301015	1.026589188	1.129549808	1.058448825	1.199588477	1.037739827	A188/Oh43	F1	2	2n
0.799901247	1.115847706	1.094272964	1.038851943	1.026589188	0.989942529	0.930705001	0.926954733	0.947501581	A188/Oh43	F1	2	2n
0.879891371	1.142206313	1.047020268	1.001750088	0.989258672	1.0026341	1.012826031	0.981481481	1.037739827	A188/Oh43	F1	2	2n
0.853227997	1.115847706	1.007228524	1.020301015	1.00792393	0.977250958	0.958078678	1.03600823	0.970061143	A188/Oh43	F1	2	2n
0.853227997	1.076309795	1.00474154	1.001750088	0.989258672	1.040708812	1.031075148	0.926954733	0.992620704	A188/Oh43	F1	2	2n
0.879891371	1.010413277	0.994793604	1.020301015	1.00792393	1.091475096	1.003701472	1.03600823	1.060299389	A188/Oh43	F1	2	2n
0.853227997	1.001627075	1.00474154	1.038851943	0.989258672	0.86302682	0.912455884	1.145061728	1.015180266	A188/Oh43	F1	2	2n
0.839896309	1.036771884	1.019663444	1.020301015	1.026589188	0.951867816	0.948954119	1.145061728	1.015180266	A188/Oh43	F1	2	2n
0.906554746	1.010413277	0.955001859	1.020301015	1.00792393	1.078783525	1.02195059	0.981481481	0.992620704	A188/Oh43	F1	2	2n
0.826564622	0.667751383	NA	NA	NA	NA	NA	NA	0.31583386	A188/Oh43	F1	2	2n
0.799901247	1.027985682	0.994793604	1.001750088	1.00792393	0.901101533	0.994576913	0.872427984	1.060299389	A188/Oh43	F1	2	2n
0.866559684	0.966482265	1.00474154	1.020301015	1.00792393	1.0026341	1.040199707	1.199588477	0.970061143	A188/Oh43	F1	2	2n
0.826564622	1.098275301	1.039559316	1.020301015	1.026589188	1.01532567	1.040199707	1.363168724	1.015180266	A188/Oh43	F1	2	2n
0.839896309	1.071916694	1.024637412	1.020301015	1.00792393	0.989942529	1.003701472	1.199588477	0.970061143	A188/Oh43	F1	2	2n
0.839896309	1.115847706	1.02961138	1.020301015	0.989258672	0.964559387	1.003701472	0.981481481	0.970061143	A188/Oh43	F1	2	2n
1.026539933	1.115847706	1.034585348	1.001750088	0.989258672	1.053400383	1.02195059	1.090534979	1.08285895	A188/Oh43	F1	2	2n
1.546475744	1.107061503	0.984845668	0.946097305	0.951928156	0.926484674	1.067573384	1.145061728	1.127978073	A188/Oh43	F1	3	2n
1.599802494	1.528799219	1.07935106	0.890444522	0.895932382	0.983596743	1.085822502	1.090534979	0.992620704	A188/Oh43	F1	3	2n
1.786446118	1.42336479	1.034585348	0.90899545	0.895932382	0.951867816	1.02195059	0.981481481	1.060299389	A188/Oh43	F1	3	2n
1.599802494	1.256426944	1.019663444	0.927546377	0.933262898	0.989942529	0.948954119	0.817901235	0.970061143	A188/Oh43	F1	3	2n
1.599802494	1.405792385	0.969923763	0.890444522	0.895932382	1.0026341	1.02195059	0.981481481	1.015180266	A188/Oh43	F1	3	2n
1.573139119	1.405792385	1.039559316	0.927546377	0.91459764	0.977250958	0.994576913	1.363168724	1.060299389	A188/Oh43	F1	3	2n
1.573139119	1.414578588	0.999767572	0.90899545	0.91459764	1.0026341	0.976327795	1.417695473	0.947501581	A188/Oh43	F1	3	2n
1.653129243	1.418971689	1.034585348	0.90899545	0.91459764	0.951867816	1.09494706	0.926954733	1.015180266	A188/Oh43	F1	3	2n
1.706455993	1.418971689	1.039559316	0.90899545	0.91459764	0.926484674	0.994576913	1.03600823	0.947501581	A188/Oh43	F1	3	2n
1.786446118	1.414578588	1.037072332	0.90899545	0.91459764	0.989942529	0.930705001	0.926954733	0.970061143	A188/Oh43	F1	3	2n
1.599802494	1.361861373	1.012202492	0.90899545	0.91459764	1.01532567	1.113196178	0.872427984	0.992620704	A188/Oh43	F1	3	2n
1.466485619	1.370647576	1.00474154	0.927546377	0.91459764	1.053400383	0.976327795	1.254115226	1.015180266	A188/Oh43	F1	3	2n
1.279841995	1.010413277	0.999767572	0.964648232	0.970593414	1.0026341	1.049324266	0.872427984	1.037739827	A188/Oh43	F1	3	2n
1.519812369	1.370647576	0.915210115	0.927546377	0.933262898	1.028017241	0.921580442	0.981481481	1.08285895	A188/Oh43	F1	3	2n
1.626465868	1.405792385	0.974897731	0.890444522	0.877267124	0.977250958	1.02195059	0.981481481	1.105418511	A188/Oh43	F1	3	2n
1.439822244	1.484868207	1.009715508	0.927546377	0.933262898	1.078783525	1.17706809	1.03600823	1.08285895	A188/Oh43	F1	3	2n
0.853227997	1.150992515	0.974897731	0.927546377	0.951928156	0.989942529	1.012826031	1.199588477	1.105418511	A188/Oh43	F1	3	2n
1.493148994	1.344288968	0.994793604	0.90899545	0.895932382	0.964559387	0.93982956	1.254115226	1.08285895	A188/Oh43	F1	3	2n
1.359832119	1.133420111	1.034585348	0.964648232	0.951928156	1.0026341	1.085822502	0.981481481	1.015180266	A188/Oh43	F1	3	2n
1.439822244	1.309144159	0.920184083	0.890444522	0.895932382	0.951867816	0.93982956	1.145061728	0.992620704	A188/Oh43	F1	3	2n
1.573139119	1.282785552	0.9798717	0.90899545	0.895932382	0.989942529	1.02195059	0.981481481	0.992620704	A188/Oh43	F1	3	2n
1.706455993	1.353075171	0.969923763	0.90899545	0.895932382	0.977250958	0.994576913	0.926954733	0.970061143	A188/Oh43	F1	3	2n
1.653129243	1.20370973	0.900288211	0.890444522	0.895932382	0.901101533	0.93982956	1.145061728	1.08285895	A188/Oh43	F1	3	2n
1.653129243	1.414578588	0.930132019	0.871893595	0.877267124	0.951867816	1.012826031	1.254115226	0.970061143	A188/Oh43	F1	3	2n
1.293173682	1.142206313	0.940079955	0.964648232	0.951928156	1.0026341	1.09494706	0.763374486	0.992620704	A188/Oh43	F1	3	2n
1.453153932	1.282785552	0.977384716	0.946097305	0.951928156	1.021671456	1.113196178	1.090534979	1.173097196	A188/Oh43	F1	3	2n
1.026539933	0.755613407	0.820704723	1.001750088	1.026589188	1.0026341	0.93982956	1.03600823	0.631667721	A188/Oh43	F1	3	2n
1.30650537	1.142206313	0.974897731	0.946097305	0.951928156	1.008979885	1.09494706	0.926954733	0.992620704	A188/Oh43	F1	3	2n
1.359832119	1.194923527	0.950027891	0.946097305	0.951928156	1.021671456	1.122320737	0.926954733	1.015180266	A188/Oh43	F1	3	2n
1.613134181	1.326716564	0.945053923	0.90899545	0.91459764	1.047054598	1.09494706	0.763374486	1.015180266	A188/Oh43	F1	3	2n
1.426490557	1.256426944	0.994793604	0.946097305	0.933262898	1.008979885	1.09494706	1.145061728	0.992620704	A188/Oh43	F1	3	2n
1.426490557	1.247640742	0.935105987	0.946097305	0.933262898	1.053400383	1.076697943	1.090534979	0.970061143	A188/Oh43	F1	3	2n
1.466485619	1.194923527	0.977384716	0.927546377	0.951928156	1.008979885	1.076697943	1.090534979	0.992620704	A188/Oh43	F1	3	2n
1.573139119	1.405792385	0.994793604	0.90899545	0.91459764	0.958213602	1.003701472	0.872427984	1.105418511	A188/Oh43	F1	3	2n
1.466485619	1.273999349	1.00474154	0.946097305	0.933262898	1.021671456	1.140569855	1.254115226	1.060299389	A188/Oh43	F1	3	2n
1.333168745	1.300357956	0.977384716	0.946097305	0.951928156	1.066091954	1.09494706	0.926954733	1.037739827	A188/Oh43	F1	3	2n
0.67991606	0.465668728	0.686407586	1.13160658	1.138580736	0.913793103	0.866833089	0.981481481	0.970061143	A188/Oh43	S1	1	2n
0.866559684	0.632606573	0.800808851	1.038851943	1.045254446	0.875718391	0.93982956	0.763374486	1.105418511	A188/Oh43	S1	1	2n
0.57326256	0.421737716	0.770965043	1.187259363	1.19457651	0.93283046	0.958078678	1.199588477	0.857263335	A188/Oh43	S1	1	2n
0.639920997	0.553530752	0.721225363	1.05740287	1.082584962	0.824952107	1.003701472	0.817901235	0.76702509	A188/Oh43	S1	1	2n
0.57326256	0.430523918	0.785886947	1.094504725	1.138580736	0.818606322	0.821210295	0.327160494	0.879822897	A188/Oh43	S1	1	2n
0.653252685	0.553530752	0.882879323	1.05740287	1.082584962	0.901101533	0.812085736	1.090534979	0.992620704	A188/Oh43	S1	1	2n
0.639920997	0.465668728	0.969923763	1.13160658	1.175911252	0.958213602	0.821210295	0.981481481	0.970061143	A188/Oh43	S1	1	2n
0.62658931	0.500813537	0.731173299	1.13160658	1.138580736	0.951867816	0.839459413	1.03600823	0.970061143	A188/Oh43	S1	1	2n
0.759906184	0.527172144	0.681433618	1.001750088	1.00792393	0.79322318	0.78471206	0.654320988	0.902382458	A188/Oh43	S1	1	2n
0.773237872	0.588675561	0.636667906	1.168708435	1.138580736	1.01532567	0.958078678	0.436213992	1.060299389	A188/Oh43	S1	1	2n
0.893223059	0.676537585	0.905262179	0.98319916	1.00792393	0.913793103	0.976327795	0.599794239	0.947501581	A188/Oh43	S1	1	2n
0.599925935	0.465668728	0.838113611	1.094504725	1.10125022	0.837643678	0.866833089	0.763374486	0.902382458	A188/Oh43	S1	1	2n
0.719911122	0.500813537	0.785886947	1.038851943	1.063919704	0.86302682	0.821210295	0.926954733	0.812144213	A188/Oh43	S1	1	2n
0.719911122	0.69410999	0.731173299	1.020301015	1.026589188	0.888409962	0.866833089	0.926954733	0.902382458	A188/Oh43	S1	1	2n
0.613257623	0.588675561	0.701329491	1.038851943	1.045254446	0.837643678	0.775587501	0.926954733	0.541429475	A188/Oh43	S1	1	2n
0.453277373	0.553530752	0.910236147	1.05740287	1.119915478	0.951867816	0.839459413	0.926954733	0.902382458	A188/Oh43	S1	1	2n
0.759906184	0.632606573	0.800808851	0.98319916	1.026589188	0.951867816	0.948954119	0.872427984	0.992620704	A188/Oh43	S1	1	2n
0.73324281	0.615034169	0.731173299	1.075953798	1.119915478	1.01532567	1.003701472	0.708847737	0.812144213	A188/Oh43	S1	1	2n
0.706579435	0.606247966	0.706303459	1.020301015	1.026589188	0.888409962	0.948954119	0.817901235	0.947501581	A188/Oh43	S1	1	2n
0.613257623	0.544744549	0.895314243	1.094504725	1.10125022	1.01532567	0.948954119	0.708847737	0.947501581	A188/Oh43	S1	1	2n
0.799901247	0.76439961	0.974897731	1.094504725	1.10125022	0.901101533	1.076697943	0.763374486	1.015180266	A188/Oh43	S1	1	2n
0.599925935	0.535958347	0.795834883	1.094504725	1.138580736	0.926484674	0.985452354	0.490740741	0.947501581	A188/Oh43	S1	1	2n
0.826564622	0.702896193	0.865470435	1.020301015	1.045254446	0.951867816	0.976327795	0.926954733	0.947501581	A188/Oh43	S1	1	2n
0.653252685	0.623820371	0.795834883	1.075953798	1.082584962	0.901101533	1.003701472	1.308641975	0.947501581	A188/Oh43	S1	1	2n
0.799901247	0.641392776	1.009715508	1.094504725	1.138580736	1.01532567	0.866833089	0.436213992	0.92494202	A188/Oh43	S1	1	2n
0.719911122	0.667751383	0.586928226	1.038851943	1.045254446	0.774185824	0.93982956	0.490740741	0.857263335	A188/Oh43	S1	1	2n
0.906554746	0.650178978	0.810756787	1.05740287	1.10125022	0.901101533	0.912455884	0.981481481	0.947501581	A188/Oh43	S1	1	2n
0.759906184	0.641392776	0.895314243	1.075953798	1.10125022	0.901101533	0.948954119	0.926954733	0.970061143	A188/Oh43	S1	1	2n
0.866559684	0.7292548	0.805782819	1.038851943	1.045254446	0.888409962	1.09494706	0.708847737	1.037739827	A188/Oh43	S1	1	2n
0.57326256	0.615034169	0.765991075	1.094504725	1.082584962	0.913793103	0.921580442	0.926954733	0.857263335	A188/Oh43	S1	1	2n
0.613257623	0.571103157	1.039559316	1.150157508	1.157245994	0.977250958	0.958078678	0.817901235	0.902382458	A188/Oh43	S1	1	2n
0.586594248	0.571103157	0.950027891	1.113055653	1.119915478	0.901101533	0.912455884	0.54526749	0.902382458	A188/Oh43	S1	1	2n
0.599925935	0.478848031	0.716251395	1.05740287	1.082584962	0.86302682	0.821210295	0.54526749	0.721905967	A188/Oh43	S1	1	2n
0.759906184	0.632606573	0.738634251	1.038851943	1.045254446	0.888409962	0.912455884	0.763374486	0.721905967	A188/Oh43	S1	1	2n
0.67991606	0.702896193	1.024637412	1.13160658	1.10125022	0.964559387	1.003701472	0.872427984	0.992620704	A188/Oh43	S1	1	2n
0.719911122	0.702896193	0.706303459	1.001750088	1.00792393	0.761494253	0.903331325	0.654320988	0.92494202	A188/Oh43	S1	2	2n
0.879891371	1.115847706	1.089298996	1.020301015	0.989258672	0.939176245	0.775587501	1.635802469	0.902382458	A188/Oh43	S1	2	2n
0.639920997	0.966482265	0.865470435	0.98319916	0.989258672	0.850335249	0.793836619	1.308641975	0.631667721	A188/Oh43	S1	2	2n
0.826564622	1.111454605	1.139038676	NA	NA	1.0026341	0.793836619	0.708847737	1.037739827	A188/Oh43	S1	2	2n
0.719911122	0.887406443	0.974897731	1.038851943	1.063919704	0.913793103	0.930705001	1.308641975	0.902382458	A188/Oh43	S1	2	2n
0.826564622	0.878620241	0.920184083	1.020301015	0.989258672	0.888409962	0.976327795	1.363168724	0.857263335	A188/Oh43	S1	2	2n
0.639920997	0.76439961	0.880392339	1.038851943	1.026589188	0.799568966	0.830334854	1.090534979	0.541429475	A188/Oh43	S1	2	2n
0.933218121	1.16856492	1.069403124	0.98319916	0.989258672	0.901101533	0.839459413	0.436213992	0.834703774	A188/Oh43	S1	2	2n
0.919886434	1.071916694	1.144012644	1.038851943	1.026589188	0.989942529	0.930705001	1.417695473	0.902382458	A188/Oh43	S1	2	2n
0.799901247	1.124633908	1.094272964	1.020301015	1.026589188	0.86302682	0.821210295	1.145061728	0.76702509	A188/Oh43	S1	2	2n
0.933218121	1.071916694	1.02961138	1.038851943	1.026589188	0.824952107	1.040199707	1.199588477	0.947501581	A188/Oh43	S1	2	2n
1.053203308	1.159778718	0.964949795	0.98319916	0.989258672	0.926484674	1.012826031	0.763374486	0.992620704	A188/Oh43	S1	2	2n
0.639920997	0.632606573	0.935105987	1.075953798	1.082584962	0.951867816	0.894206766	1.417695473	1.08285895	A188/Oh43	S1	2	2n
0.666584372	0.808330622	0.997280588	1.038851943	1.045254446	0.850335249	0.839459413	0.817901235	0.879822897	A188/Oh43	S1	2	2n
0.506604123	0.588675561	0.840600595	1.113055653	1.10125022	0.901101533	0.875957648	1.363168724	0.834703774	A188/Oh43	S1	2	2n
0.599925935	0.571103157	0.616772034	1.001750088	1.00792393	0.843989464	0.830334854	0.817901235	NA	A188/Oh43	S1	2	2n
0.653252685	0.658965181	0.761017107	1.038851943	1.063919704	0.926484674	0.912455884	0.708847737	0.857263335	A188/Oh43	S1	2	2n
0.586594248	0.790758217	0.726199331	1.020301015	1.00792393	0.774185824	0.930705001	0.654320988	0.92494202	A188/Oh43	S1	2	2n
0.799901247	0.878620241	0.964949795	1.020301015	1.00792393	0.843989464	0.921580442	1.03600823	0.834703774	A188/Oh43	S1	2	2n
0.773237872	0.878620241	0.942566939	1.075953798	1.063919704	0.698036398	0.967203237	0.926954733	0.92494202	A188/Oh43	S1	2	2n
0.786569559	0.861047836	0.890340275	1.113055653	1.10125022	0.875718391	1.058448825	1.090534979	0.902382458	A188/Oh43	S1	2	2n
0.706579435	0.773185812	0.718738379	1.001750088	1.00792393	0.57112069	0.93982956	1.03600823	0.699346405	A188/Oh43	S1	2	2n
0.773237872	0.615034169	0.606824098	1.150157508	1.138580736	0.72341954	0.857708531	0.763374486	0.563989036	A188/Oh43	S1	2	2n
0.613257623	0.720468597	0.900288211	1.05740287	1.063919704	0.882064176	0.93982956	0.654320988	0.789584651	A188/Oh43	S1	2	2n
0.533267498	0.579889359	0.621746002	1.020301015	1.00792393	0.799568966	0.839459413	0.872427984	0.834703774	A188/Oh43	S1	2	2n
0.73324281	0.781972014	0.780912979	1.038851943	1.063919704	0.767840038	0.93982956	0.926954733	1.037739827	A188/Oh43	S1	2	2n
0.773237872	0.817116824	0.915210115	1.075953798	1.063919704	0.710727969	0.994576913	0.708847737	0.947501581	A188/Oh43	S1	2	2n
0.559930873	0.7292548	0.955001859	1.075953798	1.082584962	0.799568966	0.976327795	0.490740741	0.789584651	A188/Oh43	S1	2	2n
0.639920997	0.667751383	0.945053923	1.094504725	1.082584962	0.786877395	0.830334854	1.03600823	0.857263335	A188/Oh43	S1	2	2n
0.613257623	0.676537585	0.855522499	1.075953798	1.10125022	0.888409962	1.040199707	1.308641975	1.015180266	A188/Oh43	S1	2	2n
0.73324281	0.667751383	0.795834883	1.038851943	1.045254446	0.926484674	0.885082207	1.308641975	0.654227282	A188/Oh43	S1	2	2n
0.73324281	0.746827205	0.785886947	1.020301015	1.026589188	0.951867816	0.875957648	1.472222222	0.563989036	A188/Oh43	S1	2	2n
0.693247747	0.738041002	0.800808851	1.038851943	1.026589188	0.761494253	0.711715589	0.272633745	0.744465528	A188/Oh43	S1	2	2n
0.73324281	0.790758217	0.746095203	1.020301015	1.026589188	0.939176245	0.930705001	0.926954733	0.834703774	A188/Oh43	S1	2	2n
0.786569559	0.808330622	0.915210115	1.020301015	1.026589188	0.812260536	0.921580442	1.363168724	0.92494202	A188/Oh43	S1	2	2n
0.586594248	0.658965181	0.701329491	1.075953798	1.082584962	0.761494253	0.839459413	1.635802469	0.699346405	A188/Oh43	S1	2	2n
1.119861745	1.080702896	0.820704723	1.001750088	0.989258672	0.913793103	0.921580442	0.654320988	0.789584651	A188/Oh43	S1	3	2n
1.25317862	1.16856492	0.860496467	0.927546377	0.951928156	0.939176245	0.930705001	0.599794239	0.879822897	A188/Oh43	S1	3	2n
1.30650537	1.027985682	0.850548531	0.98319916	0.989258672	0.824952107	0.976327795	NA	0.92494202	A188/Oh43	S1	3	2n
1.093198371	0.904978848	0.775939011	0.964648232	0.951928156	0.875718391	1.049324266	1.417695473	0.676786844	A188/Oh43	S1	3	2n
1.173188495	1.063130491	0.880392339	0.946097305	0.933262898	0.837643678	0.958078678	0.708847737	0.834703774	A188/Oh43	S1	3	2n
1.119861745	1.089489099	0.795834883	0.964648232	0.933262898	0.748802682	0.903331325	0.654320988	0.789584651	A188/Oh43	S1	3	2n
1.573139119	1.397006183	0.969923763	0.964648232	0.933262898	0.812260536	1.076697943	0.708847737	0.992620704	A188/Oh43	S1	3	2n
1.439822244	1.098275301	0.845574563	0.927546377	0.951928156	0.977250958	0.967203237	1.363168724	1.08285895	A188/Oh43	S1	3	2n
1.413158869	1.212495932	1.024637412	0.946097305	0.933262898	0.761494253	0.857708531	1.03600823	0.857263335	A188/Oh43	S1	3	2n
1.546475744	1.177351123	1.00474154	0.964648232	0.970593414	0.926484674	1.131445296	1.199588477	0.947501581	A188/Oh43	S1	3	2n
1.599802494	1.019199479	0.686407586	0.927546377	0.933262898	0.837643678	1.158818972	0.817901235	0.812144213	A188/Oh43	S1	3	2n
1.466485619	1.089489099	0.845574563	0.927546377	0.933262898	0.86302682	1.02195059	1.199588477	0.970061143	A188/Oh43	S1	3	2n
1.25317862	1.089489099	0.756043139	0.890444522	0.895932382	0.913793103	0.976327795	0.708847737	0.970061143	A188/Oh43	S1	3	2n
1.013208246	0.808330622	0.855522499	0.98319916	0.989258672	0.951867816	0.830334854	0.599794239	1.127978073	A188/Oh43	S1	3	2n
1.013208246	0.799544419	0.62671997	0.946097305	1.00792393	0.913793103	1.02195059	0.599794239	0.970061143	A188/Oh43	S1	3	2n
1.039871621	0.843475431	0.557084418	0.90899545	0.91459764	0.888409962	0.885082207	0.654320988	1.150537634	A188/Oh43	S1	3	2n
1.546475744	1.063130491	0.855522499	0.946097305	0.951928156	0.939176245	1.02195059	0.654320988	0.992620704	A188/Oh43	S1	3	2n
1.119861745	0.922551253	0.860496467	0.964648232	0.933262898	0.926484674	0.921580442	0.872427984	0.947501581	A188/Oh43	S1	3	2n
1.159856808	0.904978848	0.830652659	0.964648232	0.970593414	0.875718391	1.012826031	0.708847737	0.947501581	A188/Oh43	S1	3	2n
0.999876558	0.992840872	0.765991075	0.946097305	0.933262898	0.799568966	1.049324266	0.708847737	0.947501581	A188/Oh43	S1	3	2n
1.213183558	1.071916694	0.920184083	0.964648232	0.970593414	0.837643678	0.948954119	0.926954733	0.992620704	A188/Oh43	S1	3	2n
1.213183558	1.027985682	0.940079955	0.964648232	0.989258672	0.824952107	0.948954119	0.817901235	1.08285895	A188/Oh43	S1	3	2n
1.226515245	1.036771884	0.855522499	0.927546377	0.91459764	0.875718391	0.894206766	0.926954733	0.92494202	A188/Oh43	S1	3	2n
1.14652512	1.019199479	0.805782819	0.946097305	0.951928156	0.875718391	0.93982956	0.54526749	1.037739827	A188/Oh43	S1	3	2n
1.239846932	0.940123658	0.723712347	0.927546377	0.933262898	0.926484674	0.948954119	1.254115226	0.947501581	A188/Oh43	S1	3	2n
1.133193433	1.045558087	0.850548531	0.946097305	0.970593414	0.989942529	0.903331325	1.254115226	0.812144213	A188/Oh43	S1	3	2n
0.759906184	0.746827205	0.641641874	1.038851943	NA	0.621886973	0.510975295	0.654320988	NA	A188/Oh43	S1	3	2n
1.213183558	0.940123658	0.716251395	0.946097305	0.970593414	0.888409962	0.994576913	1.363168724	1.037739827	A188/Oh43	S1	3	2n
1.14652512	1.045558087	0.950027891	0.964648232	0.951928156	0.824952107	0.875957648	0.54526749	0.857263335	A188/Oh43	S1	3	2n
1.106530058	1.054344289	0.950027891	1.001750088	0.951928156	1.01532567	0.921580442	0.872427984	0.947501581	A188/Oh43	S1	3	2n
0.946549809	0.904978848	0.905262179	1.001750088	1.00792393	0.850335249	0.912455884	0.599794239	1.060299389	A188/Oh43	S1	3	2n
1.053203308	1.010413277	0.751069171	0.853342667	0.877267124	0.72341954	0.894206766	1.526748971	0.812144213	A188/Oh43	S1	3	2n
1.133193433	1.027985682	0.905262179	0.98319916	0.989258672	0.837643678	0.967203237	1.090534979	1.08285895	A188/Oh43	S1	3	2n
1.093198371	1.089489099	0.751069171	0.90899545	0.933262898	0.888409962	0.848583972	1.145061728	0.812144213	A188/Oh43	S1	3	2n
1.399827182	1.20370973	0.915210115	0.964648232	0.951928156	0.939176245	0.93982956	0.599794239	0.947501581	A188/Oh43	S1	3	2n
1.066534996	1.027985682	0.880392339	0.964648232	0.970593414	0.920138889	0.885082207	1.526748971	0.947501581	A188/Oh43	S1	3	2n
0.666584372	0.500813537	0.746095203	1.150157508	1.19457651	0.926484674	1.058448825	1.03600823	0.92494202	A188/Oh43	S3	1	2n
0.613257623	0.518385942	0.770965043	1.075953798	1.119915478	0.799568966	0.930705001	0.817901235	0.76702509	A188/Oh43	S3	1	2n
0.559930873	0.483241132	0.790860915	1.13160658	1.157245994	0.964559387	1.031075148	1.03600823	0.834703774	A188/Oh43	S3	1	2n
0.666584372	0.571103157	0.823191707	1.094504725	1.19457651	0.901101533	0.958078678	0.926954733	0.654227282	A188/Oh43	S3	1	2n
0.079990125	0.483241132	0.646615842	1.075953798	1.138580736	0.86302682	0.930705001	0.54526749	0.834703774	A188/Oh43	S3	1	2n
0.586594248	0.492027335	0.761017107	1.113055653	1.19457651	0.888409962	0.875957648	0.872427984	0.789584651	A188/Oh43	S3	1	2n
0.479940748	0.412951513	0.790860915	1.168708435	1.213241768	0.951867816	0.894206766	1.03600823	0.834703774	A188/Oh43	S3	1	2n
0.559930873	0.500813537	0.810756787	NA	1.2879028	0.951867816	0.958078678	NA	0.293274299	A188/Oh43	S3	1	2n
0.586594248	0.483241132	0.731173299	1.05740287	1.119915478	0.913793103	0.894206766	0.054526749	0.902382458	A188/Oh43	S3	1	2n
0.413282311	0.430523918	0.840600595	1.187259363	1.19457651	0.926484674	0.866833089	0.981481481	0.902382458	A188/Oh43	S3	1	2n
0.533267498	0.500813537	0.855522499	1.13160658	1.157245994	0.901101533	0.875957648	0.872427984	0.902382458	A188/Oh43	S3	1	2n
0.586594248	0.527172144	0.845574563	1.094504725	1.119915478	0.939176245	0.912455884	0.817901235	0.857263335	A188/Oh43	S3	1	2n
0.533267498	0.342661894	0.989819636	1.280014001	1.269237542	0.934099617	0.821210295	0.817901235	0.721905967	A188/Oh43	S3	1	2n
0.67991606	0.421737716	0.770965043	1.168708435	1.175911252	0.824952107	0.802961178	0.708847737	0.834703774	A188/Oh43	S3	1	2n
0.746574497	0.500813537	0.845574563	1.13160658	1.138580736	0.869372605	0.830334854	0.599794239	0.834703774	A188/Oh43	S3	1	2n
0.426613998	0.333875692	0.945053923	1.335666783	1.2879028	0.86302682	0.830334854	1.03600823	0.902382458	A188/Oh43	S3	1	2n
0.586594248	0.395379108	0.860496467	1.187259363	1.19457651	0.86302682	0.848583972	0.763374486	0.902382458	A188/Oh43	S3	1	2n
0.559930873	0.43931012	0.862983451	1.242912146	1.213241768	0.831297893	1.003701472	1.308641975	0.857263335	A188/Oh43	S3	1	2n
0.453277373	0.377806704	0.984845668	1.205810291	1.213241768	0.850335249	0.839459413	1.254115226	0.789584651	A188/Oh43	S3	1	2n
0.666584372	0.50959974	0.845574563	1.168708435	1.157245994	0.856681034	0.812085736	0.708847737	0.812144213	A188/Oh43	S3	1	2n
0.533267498	0.386592906	0.9798717	1.242912146	1.213241768	0.755148467	0.948954119	1.145061728	0.834703774	A188/Oh43	S3	1	2n
0.613257623	0.456882525	0.915210115	1.205810291	1.213241768	0.831297893	0.958078678	1.254115226	0.789584651	A188/Oh43	S3	1	2n
0.493272436	0.333875692	0.915210115	1.280014001	1.269237542	0.86302682	0.857708531	0.981481481	0.834703774	A188/Oh43	S3	1	2n
0.639920997	0.47445493	0.890340275	1.187259363	1.157245994	0.843989464	0.912455884	0.654320988	0.834703774	A188/Oh43	S3	1	2n
0.293297124	0.263586072	NA	NA	NA	NA	NA	NA	NA	A188/Oh43	S3	1	2n
0.306628811	0.272372275	NA	NA	NA	NA	NA	NA	NA	A188/Oh43	S3	1	2n
0.399950623	0.307517084	0.748582187	1.242912146	1.306568058	0.64092433	0.775587501	0.763374486	0.676786844	A188/Oh43	S3	1	2n
0.506604123	0.276765376	0.711277427	1.224361218	1.213241768	0.621886973	0.766462942	1.308641975	0.812144213	A188/Oh43	S3	1	2n
0.213306999	0.193296453	0.711277427	1.298564928	1.306568058	0.729765326	0.729964707	0.654320988	0.834703774	A188/Oh43	S3	1	2n
0.386618936	NA	NA	NA	NA	NA	NA	NA	NA	A188/Oh43	S3	1	2n
0.639920997	0.667751383	NA	NA	NA	NA	NA	NA	0.76702509	A188/Oh43	S3	2	2n
0.559930873	0.615034169	0.870444403	1.168708435	1.138580736	0.786877395	0.839459413	0.926954733	0.789584651	A188/Oh43	S3	2	2n
0.746574497	0.755613407	0.984845668	1.094504725	1.10125022	0.913793103	0.93982956	0.654320988	0.857263335	A188/Oh43	S3	2	2n
0.559930873	0.680930687	0.994793604	1.113055653	1.10125022	0.888409962	0.921580442	0.817901235	0.834703774	A188/Oh43	S3	2	2n
0.666584372	0.676537585	0.915210115	1.113055653	1.10125022	0.799568966	0.812085736	0.763374486	0.834703774	A188/Oh43	S3	2	2n
0.67991606	0.641392776	0.915210115	1.094504725	1.10125022	0.86302682	0.793836619	0.763374486	0.789584651	A188/Oh43	S3	2	2n
0.719911122	0.790758217	0.974897731	1.13160658	1.119915478	0.786877395	0.93982956	0.926954733	0.92494202	A188/Oh43	S3	2	2n
0.586594248	0.711682395	0.964949795	1.168708435	1.138580736	0.888409962	0.903331325	0.872427984	0.879822897	A188/Oh43	S3	2	2n
0.506604123	0.615034169	0.994793604	1.168708435	1.138580736	0.824952107	0.839459413	0.763374486	0.721905967	A188/Oh43	S3	2	2n
0.653252685	0.676537585	0.964949795	1.13160658	1.119915478	0.774185824	0.812085736	0.872427984	0.654227282	A188/Oh43	S3	2	2n
0.693247747	0.597461764	0.701329491	1.168708435	1.269237542	0.659961686	0.638719119	0.599794239	NA	A188/Oh43	S3	2	2n
0.746574497	0.738041002	0.984845668	1.094504725	1.10125022	0.875718391	0.903331325	0.817901235	0.699346405	A188/Oh43	S3	2	2n
0.693247747	0.869834038	1.00474154	1.075953798	1.082584962	0.837643678	1.040199707	1.145061728	0.857263335	A188/Oh43	S3	2	2n
0.799901247	0.865440937	0.825678691	1.038851943	1.045254446	0.983596743	0.912455884	1.03600823	0.676786844	A188/Oh43	S3	2	2n
0.773237872	0.909371949	0.940079955	1.038851943	1.082584962	0.710727969	1.003701472	0.981481481	0.676786844	A188/Oh43	S3	2	2n
0.666584372	0.843475431	0.895314243	1.05740287	1.082584962	0.837643678	0.875957648	1.308641975	0.76702509	A188/Oh43	S3	2	2n
0.67991606	0.852261634	0.900288211	1.05740287	1.045254446	0.786877395	0.812085736	1.58127572	0.76702509	A188/Oh43	S3	2	2n
0.719911122	0.773185812	0.900288211	1.113055653	1.119915478	0.850335249	0.921580442	1.308641975	0.76702509	A188/Oh43	S3	2	2n
0.799901247	0.768792711	0.770965043	1.150157508	1.250572284	0.843989464	0.638719119	1.090534979	0.473750791	A188/Oh43	S3	2	2n
0.759906184	0.834689229	0.780912979	1.05740287	1.10125022	0.951867816	0.903331325	1.090534979	0.812144213	A188/Oh43	S3	2	2n
0.773237872	0.87422714	0.935105987	1.05740287	1.082584962	0.920138889	0.967203237	1.03600823	0.857263335	A188/Oh43	S3	2	2n
0.799901247	0.790758217	0.795834883	1.020301015	1.045254446	0.824952107	0.912455884	1.363168724	0.812144213	A188/Oh43	S3	2	2n
0.853227997	0.896192646	1.024637412	1.038851943	1.082584962	0.824952107	0.976327795	1.199588477	0.76702509	A188/Oh43	S3	2	2n
0.826564622	0.975268467	0.999767572	1.05740287	1.082584962	0.907447318	1.02195059	1.308641975	0.834703774	A188/Oh43	S3	2	2n
0.506604123	0.650178978	0.885366307	1.13160658	1.119915478	0.831297893	0.93982956	0.599794239	0.812144213	A188/Oh43	S3	2	2n
0.666584372	0.702896193	0.810756787	1.094504725	1.138580736	0.824952107	0.729964707	0.817901235	0.631667721	A188/Oh43	S3	2	2n
0.586594248	0.702896193	0.890340275	1.150157508	1.157245994	0.710727969	0.775587501	0.54526749	0.631667721	A188/Oh43	S3	2	2n
0.479940748	0.641392776	0.935105987	1.13160658	1.10125022	0.742456897	0.766462942	0.708847737	0.744465528	A188/Oh43	S3	2	2n
0.533267498	0.606247966	0.815730755	1.113055653	1.10125022	0.666307471	0.729964707	0.599794239	0.676786844	A188/Oh43	S3	2	2n
0.479940748	0.553530752	0.761017107	1.113055653	1.119915478	0.843989464	0.729964707	0.763374486	0.699346405	A188/Oh43	S3	2	2n
0.506604123	0.597461764	0.731173299	1.05740287	1.045254446	0.717073755	0.638719119	0.763374486	0.654227282	A188/Oh43	S3	2	2n
0.373287248	0.579889359	0.845574563	1.13160658	1.119915478	0.774185824	0.693466472	0.763374486	0.654227282	A188/Oh43	S3	2	2n
0.666584372	0.755613407	0.815730755	1.075953798	1.10125022	0.888409962	0.821210295	0.763374486	0.789584651	A188/Oh43	S3	2	2n
0.613257623	0.702896193	0.915210115	1.075953798	1.082584962	0.86302682	0.656968236	0.763374486	0.744465528	A188/Oh43	S3	2	2n
0.879891371	0.7292548	0.950027891	1.113055653	1.082584962	0.805914751	0.857708531	0.708847737	0.879822897	A188/Oh43	S3	2	2n
0.399950623	0.623820371	0.890340275	1.13160658	1.138580736	0.748802682	0.675217354	0.54526749	0.721905967	A188/Oh43	S3	2	2n
0.666584372	0.588675561	0.922671067	1.13160658	1.138580736	0.755148467	0.830334854	0.327160494	0.857263335	A188/Oh43	S3	3	2n
1.119861745	0.869834038	0.731173299	0.98319916	0.989258672	0.86302682	0.967203237	1.03600823	0.857263335	A188/Oh43	S3	3	2n
0.986544871	0.702896193	0.765991075	1.038851943	1.082584962	0.837643678	0.958078678	0.872427984	0.879822897	A188/Oh43	S3	3	2n
0.959881496	0.720468597	0.875418371	1.038851943	1.045254446	0.799568966	0.976327795	0.763374486	0.879822897	A188/Oh43	S3	3	2n
0.533267498	0.738041002	0.723712347	1.150157508	1.19457651	0.685344828	1.003701472	0.381687243	0.76702509	A188/Oh43	S3	3	2n
1.25317862	1.019199479	0.661537746	0.946097305	0.951928156	1.0026341	1.09494706	1.58127572	0.76702509	A188/Oh43	S3	3	2n
1.19985187	0.992840872	0.65158981	0.98319916	0.989258672	0.901101533	1.085822502	0.872427984	0.834703774	A188/Oh43	S3	3	2n
1.14652512	0.966482265	0.860496467	0.98319916	1.00792393	0.939176245	1.09494706	1.308641975	0.902382458	A188/Oh43	S3	3	2n
1.173188495	0.940123658	0.820704723	0.98319916	0.989258672	0.888409962	1.067573384	0.926954733	0.902382458	A188/Oh43	S3	3	2n
0.986544871	0.834689229	0.765991075	1.038851943	1.063919704	0.939176245	1.003701472	0.981481481	0.857263335	A188/Oh43	S3	3	2n
1.173188495	1.036771884	0.761017107	0.98319916	0.989258672	0.951867816	0.793836619	1.199588477	0.789584651	A188/Oh43	S3	3	2n
1.026539933	0.817116824	0.761017107	1.020301015	1.026589188	0.945522031	1.012826031	0.654320988	0.451191229	A188/Oh43	S3	3	2n
1.226515245	0.887406443	0.713764411	0.964648232	0.970593414	0.951867816	0.994576913	0.981481481	0.92494202	A188/Oh43	S3	3	2n
1.266510307	0.869834038	0.785886947	1.001750088	1.00792393	0.901101533	1.012826031	0.926954733	0.812144213	A188/Oh43	S3	3	2n
0.986544871	0.843475431	0.850548531	1.038851943	1.026589188	0.812260536	1.058448825	0.54526749	0.947501581	A188/Oh43	S3	3	2n
1.093198371	0.904978848	0.860496467	1.001750088	1.00792393	0.86302682	0.958078678	0.817901235	0.857263335	A188/Oh43	S3	3	2n
0.906554746	0.738041002	0.738634251	1.038851943	1.045254446	0.875718391	0.903331325	0.872427984	0.76702509	A188/Oh43	S3	3	2n
1.066534996	0.922551253	0.860496467	0.98319916	0.989258672	0.850335249	0.985452354	0.708847737	0.857263335	A188/Oh43	S3	3	2n
1.093198371	0.896192646	0.825678691	1.020301015	1.00792393	0.786877395	0.921580442	0.654320988	0.947501581	A188/Oh43	S3	3	2n
1.039871621	0.861047836	0.838113611	1.038851943	1.045254446	0.894755747	0.976327795	0.708847737	0.76702509	A188/Oh43	S3	3	2n
1.066534996	0.781972014	0.843087579	1.001750088	1.026589188	0.818606322	0.866833089	0.708847737	0.812144213	A188/Oh43	S3	3	2n
1.066534996	0.91376505	0.825678691	1.001750088	1.00792393	0.888409962	1.113196178	0.654320988	0.92494202	A188/Oh43	S3	3	2n
1.013208246	0.878620241	0.855522499	1.038851943	1.00792393	0.888409962	1.104071619	0.763374486	1.015180266	A188/Oh43	S3	3	2n
1.066534996	0.94890986	0.860496467	1.038851943	1.00792393	0.894755747	0.948954119	0.599794239	0.970061143	A188/Oh43	S3	3	2n
0.906554746	0.825903026	0.721225363	1.020301015	1.00792393	0.774185824	0.912455884	0.926954733	0.902382458	A188/Oh43	S3	3	2n
1.066534996	0.91376505	0.825678691	1.038851943	1.00792393	0.86302682	1.003701472	0.654320988	1.015180266	A188/Oh43	S3	3	2n
0.386618936	0.246013667	0.808269803	1.298564928	1.2879028	0.666307471	0.812085736	1.03600823	0.721905967	A188/Oh43	S5	1	2n
NA	0.149365441	NA	NA	NA	NA	NA	NA	NA	A188/Oh43	S5	1	2n
0.306628811	0.246013667	0.825678691	1.317115856	1.325233316	0.659961686	0.693466472	0.872427984	0.834703774	A188/Oh43	S5	1	2n
0.293297124	0.123006834	0.661537746	1.446972349	1.437224864	0.869372605	0.857708531	0.436213992	0.721905967	A188/Oh43	S5	1	2n
0.359955561	0.228441263	0.783399963	1.298564928	1.2879028	0.786877395	0.839459413	1.03600823	0.902382458	A188/Oh43	S5	1	2n
0.373287248	0.237227465	0.858009483	1.298564928	1.2879028	0.824952107	0.839459413	1.03600823	0.812144213	A188/Oh43	S5	1	2n
0.359955561	0.25479987	0.858009483	1.280014001	1.269237542	0.755148467	0.830334854	1.254115226	0.789584651	A188/Oh43	S5	1	2n
0.319960499	0.21965506	0.793347899	1.317115856	1.2879028	0.666307471	0.739089266	1.199588477	0.812144213	A188/Oh43	S5	1	2n
0.453277373	0.281158477	0.788373931	1.242912146	1.231907026	0.786877395	0.748213825	1.199588477	0.721905967	A188/Oh43	S5	1	2n
0.453277373	0.263586072	0.820704723	1.280014001	1.250572284	0.812260536	0.757338383	1.254115226	0.631667721	A188/Oh43	S5	1	2n
0.67991606	0.47445493	0.790860915	1.224361218	1.250572284	0.939176245	0.985452354	1.635802469	0.92494202	A188/Oh43	S5	1	2n
0.799901247	0.562316954	0.885366307	1.168708435	1.19457651	1.040708812	0.967203237	1.145061728	1.105418511	A188/Oh43	S5	1	2n
0.493272436	0.333875692	0.925158051	1.280014001	1.2879028	0.86302682	0.894206766	1.090534979	0.970061143	A188/Oh43	S5	1	2n
0.559930873	0.377806704	0.830652659	1.224361218	1.250572284	0.913793103	0.967203237	1.199588477	0.857263335	A188/Oh43	S5	1	2n
0.67991606	0.456882525	0.915210115	1.205810291	1.213241768	0.888409962	0.958078678	1.363168724	0.992620704	A188/Oh43	S5	1	2n
0.613257623	0.50959974	0.845574563	1.168708435	1.19457651	0.939176245	0.839459413	0.817901235	0.947501581	A188/Oh43	S5	1	2n
0.853227997	0.606247966	0.920184083	1.150157508	1.175911252	0.977250958	0.885082207	0.981481481	1.015180266	A188/Oh43	S5	1	2n
0.586594248	0.500813537	1.12909074	1.224361218	1.231907026	0.926484674	0.921580442	0.872427984	0.992620704	A188/Oh43	S5	1	2n
0.666584372	0.465668728	0.974897731	1.224361218	1.269237542	0.799568966	0.93982956	1.03600823	0.857263335	A188/Oh43	S5	1	2n
0.773237872	0.553530752	0.785886947	1.168708435	1.175911252	0.951867816	0.921580442	0.981481481	0.947501581	A188/Oh43	S5	1	2n
0.693247747	0.465668728	0.731173299	1.224361218	1.269237542	0.875718391	0.894206766	1.308641975	0.92494202	A188/Oh43	S5	1	2n
0.719911122	0.518385942	0.910236147	1.205810291	1.213241768	0.812260536	0.839459413	1.03600823	0.609108159	A188/Oh43	S5	1	2n
0.853227997	0.817116824	0.994793604	1.113055653	1.10125022	0.824952107	0.903331325	1.145061728	0.92494202	A188/Oh43	S5	2	2n
0.693247747	0.896192646	1.014689476	1.094504725	1.10125022	0.812260536	0.78471206	0.926954733	0.92494202	A188/Oh43	S5	2	2n
0.62658931	0.790758217	0.805782819	1.13160658	1.138580736	0.748802682	0.638719119	NA	0.563989036	A188/Oh43	S5	2	2n
0.666584372	0.667751383	0.915210115	1.150157508	1.138580736	0.913793103	0.930705001	0.872427984	0.744465528	A188/Oh43	S5	2	2n
0.773237872	0.799544419	0.770965043	1.113055653	1.10125022	0.939176245	0.994576913	0.926954733	0.857263335	A188/Oh43	S5	2	2n
0.826564622	0.760006508	1.014689476	1.13160658	1.138580736	1.053400383	0.976327795	0.872427984	1.037739827	A188/Oh43	S5	2	2n
0.773237872	0.861047836	1.014689476	1.168708435	1.157245994	0.964559387	0.948954119	0.763374486	0.92494202	A188/Oh43	S5	2	2n
0.639920997	0.676537585	0.905262179	1.168708435	1.175911252	0.761494253	0.875957648	1.090534979	0.76702509	A188/Oh43	S5	2	2n
0.666584372	0.676537585	0.974897731	1.113055653	1.119915478	0.812260536	0.875957648	1.090534979	0.721905967	A188/Oh43	S5	2	2n
0.693247747	0.76439961	0.999767572	1.168708435	1.157245994	0.786877395	0.921580442	0.926954733	0.789584651	A188/Oh43	S5	2	2n
0.719911122	0.861047836	1.049507252	1.150157508	1.119915478	0.977250958	1.049324266	0.872427984	0.812144213	A188/Oh43	S5	2	2n
0.719911122	0.878620241	1.049507252	1.13160658	1.119915478	0.939176245	0.912455884	1.145061728	0.92494202	A188/Oh43	S5	2	2n
0.346623874	0.483241132	0.780912979	1.168708435	1.138580736	0.812260536	0.684341913	1.090534979	0.699346405	A188/Oh43	S5	2	2n
0.293297124	0.43931012	0.790860915	1.205810291	1.213241768	0.824952107	0.693466472	0.654320988	0.812144213	A188/Oh43	S5	2	2n
0.359955561	0.492027335	0.706303459	1.150157508	1.157245994	0.824952107	0.748213825	0.708847737	0.744465528	A188/Oh43	S5	2	2n
0.346623874	0.47445493	0.785886947	1.168708435	1.157245994	0.812260536	0.666092795	0.926954733	0.789584651	A188/Oh43	S5	2	2n
0.439945686	0.518385942	0.880392339	1.150157508	1.138580736	0.710727969	0.593096324	0.817901235	0.721905967	A188/Oh43	S5	2	2n
0.426613998	0.527172144	0.895314243	1.150157508	1.138580736	0.609195402	0.729964707	0.54526749	0.76702509	A188/Oh43	S5	2	2n
0.346623874	0.483241132	0.741121235	1.168708435	1.157245994	0.761494253	0.766462942	0.708847737	0.699346405	A188/Oh43	S5	2	2n
0.386618936	0.465668728	0.805782819	1.150157508	1.157245994	0.888409962	0.675217354	0.872427984	0.812144213	A188/Oh43	S5	2	2n
0.333292186	0.47445493	0.736147267	1.150157508	1.138580736	0.875718391	0.720840148	0.926954733	0.789584651	A188/Oh43	S5	2	2n
0.333292186	0.298730882	0.770965043	1.150157508	1.157245994	0.812260536	0.748213825	0.54526749	0.857263335	A188/Oh43	S5	2	2n
0.413282311	0.492027335	0.830652659	1.13160658	1.119915478	0.837643678	0.684341913	0.708847737	0.879822897	A188/Oh43	S5	2	2n
0.439945686	0.553530752	0.845574563	1.168708435	1.157245994	0.698036398	0.793836619	0.654320988	0.812144213	A188/Oh43	S5	2	2n
1.25317862	0.966482265	0.855522499	1.001750088	1.026589188	0.977250958	0.958078678	1.472222222	1.037739827	A188/Oh43	S5	3	2n
1.333168745	1.036771884	0.915210115	1.001750088	1.00792393	0.913793103	0.958078678	1.090534979	1.037739827	A188/Oh43	S5	3	2n
1.066534996	0.966482265	0.855522499	1.075953798	1.082584962	0.882064176	0.821210295	1.03600823	1.060299389	A188/Oh43	S5	3	2n
1.039871621	0.852261634	0.716251395	1.038851943	1.026589188	0.818606322	0.948954119	1.03600823	0.902382458	A188/Oh43	S5	3	2n
1.386495494	1.063130491	1.039559316	1.038851943	1.00792393	1.01532567	1.049324266	0.817901235	0.879822897	A188/Oh43	S5	3	2n
1.333168745	1.001627075	0.9798717	1.038851943	1.063919704	0.951867816	0.903331325	1.090534979	0.721905967	A188/Oh43	S5	3	2n
1.359832119	1.142206313	0.920184083	1.001750088	0.989258672	0.93283046	1.058448825	1.03600823	1.037739827	A188/Oh43	S5	3	2n
1.466485619	1.142206313	0.969923763	0.98319916	1.00792393	0.977250958	0.93982956	1.145061728	0.834703774	A188/Oh43	S5	3	2n
1.226515245	1.027985682	1.064429156	1.038851943	1.063919704	0.907447318	0.866833089	0.926954733	0.76702509	A188/Oh43	S5	3	2n
1.466485619	1.142206313	0.964949795	0.98319916	0.989258672	0.939176245	0.912455884	0.981481481	0.857263335	A188/Oh43	S5	3	2n
1.19985187	1.142206313	0.994793604	1.038851943	1.045254446	0.850335249	1.012826031	1.417695473	0.970061143	A188/Oh43	S5	3	2n
1.066534996	1.027985682	0.955001859	0.98319916	1.026589188	0.824952107	0.793836619	0.926954733	0.857263335	A188/Oh43	S5	3	2n
0.799901247	0.69410999	0.726199331	1.038851943	1.045254446	0.888409962	0.875957648	1.03600823	0.902382458	A188/Oh43	S5	3	2n
0.799901247	0.601854865	0.761017107	1.05740287	1.063919704	0.875718391	0.830334854	0.817901235	0.834703774	A188/Oh43	S5	3	2n
0.799901247	0.667751383	0.770965043	1.020301015	1.026589188	0.901101533	0.866833089	1.03600823	0.857263335	A188/Oh43	S5	3	2n
0.799901247	0.685323788	0.775939011	1.038851943	1.00792393	0.850335249	0.866833089	0.981481481	0.92494202	A188/Oh43	S5	3	2n
0.879891371	0.597461764	0.743608219	1.05740287	1.063919704	0.837643678	0.821210295	0.872427984	0.789584651	A188/Oh43	S5	3	2n
0.613257623	0.553530752	0.773452027	1.094504725	1.082584962	0.812260536	0.848583972	0.817901235	0.721905967	A188/Oh43	S5	3	2n
0.746574497	0.606247966	0.765991075	1.075953798	1.082584962	0.913793103	0.848583972	0.817901235	0.947501581	A188/Oh43	S5	3	2n
0.853227997	0.667751383	0.738634251	1.020301015	1.00792393	0.824952107	0.848583972	0.817901235	0.947501581	A188/Oh43	S5	3	2n
0.826564622	0.676537585	0.800808851	1.038851943	1.026589188	0.86302682	0.821210295	0.708847737	0.947501581	A188/Oh43	S5	3	2n
0.853227997	0.720468597	0.805782819	1.038851943	1.026589188	0.939176245	0.930705001	0.708847737	0.947501581	A188/Oh43	S5	3	2n
0.799901247	0.658965181	0.793347899	1.05740287	1.045254446	0.875718391	0.802961178	0.817901235	0.812144213	A188/Oh43	S5	3	2n
0.799901247	0.667751383	0.765991075	1.038851943	1.045254446	0.888409962	0.894206766	1.03600823	0.992620704	A188/Oh43	S5	3	2n
0.413282311	0.311910185	0.746095203	1.317115856	1.2879028	0.698036398	0.857708531	1.308641975	0.857263335	A188/Oh43	S7	1	2n
0.586594248	0.369020501	NA	NA	NA	NA	NA	NA	NA	A188/Oh43	S7	1	2n
0.466609061	0.421737716	0.840600595	1.261463073	1.250572284	0.774185824	0.894206766	1.417695473	0.812144213	A188/Oh43	S7	1	2n
0.373287248	0.369020501	0.932619003	1.298564928	1.2879028	0.736111111	0.821210295	1.090534979	0.834703774	A188/Oh43	S7	1	2n
0.506604123	0.430523918	0.910236147	1.261463073	1.269237542	0.786877395	0.848583972	1.308641975	0.857263335	A188/Oh43	S7	1	2n
0.399950623	0.342661894	0.892827259	1.298564928	1.2879028	0.761494253	0.802961178	1.145061728	0.789584651	A188/Oh43	S7	1	2n
0.399950623	0.325089489	0.880392339	1.298564928	1.306568058	0.761494253	0.912455884	1.58127572	0.92494202	A188/Oh43	S7	1	2n
0.506604123	0.448096323	0.808269803	1.261463073	1.250572284	0.583812261	0.894206766	1.472222222	0.789584651	A188/Oh43	S7	1	2n
0.226638687	0.202082655	0.721225363	1.391319566	1.38122909	0.698036398	0.729964707	0.981481481	NA	A188/Oh43	S7	1	2n
0.599925935	0.369020501	0.726199331	1.261463073	1.269237542	0.748802682	0.948954119	1.58127572	NA	A188/Oh43	S7	1	2n
0.613257623	0.456882525	0.865470435	1.187259363	1.231907026	0.774185824	0.912455884	1.145061728	0.428631668	A188/Oh43	S7	1	2n
0.57326256	0.58428246	1.034585348	1.187259363	1.231907026	0.913793103	0.912455884	0.981481481	0.857263335	A188/Oh43	S7	1	2n
0.586594248	0.562316954	0.959975827	1.168708435	1.19457651	0.824952107	0.866833089	1.03600823	0.812144213	A188/Oh43	S7	1	2n
0.719911122	0.562316954	0.947540907	1.168708435	1.269237542	0.913793103	0.885082207	0.817901235	0.857263335	A188/Oh43	S7	1	2n
0.719911122	0.50959974	0.905262179	1.187259363	1.19457651	0.882064176	0.912455884	1.090534979	0.947501581	A188/Oh43	S7	1	2n
0.613257623	0.483241132	0.910236147	1.187259363	1.231907026	0.901101533	0.921580442	1.199588477	0.947501581	A188/Oh43	S7	1	2n
0.693247747	0.553530752	0.969923763	1.13160658	1.157245994	0.869372605	0.948954119	0.926954733	0.789584651	A188/Oh43	S7	1	2n
0.586594248	0.527172144	0.959975827	1.168708435	1.19457651	0.799568966	0.875957648	1.145061728	0.812144213	A188/Oh43	S7	1	2n
0.506604123	0.456882525	0.964949795	1.224361218	1.231907026	0.901101533	0.912455884	1.03600823	0.812144213	A188/Oh43	S7	1	2n
0.639920997	0.544744549	0.887853291	1.168708435	1.19457651	0.72341954	0.894206766	0.926954733	0.812144213	A188/Oh43	S7	1	2n
0.599925935	0.505206638	0.927645035	1.187259363	1.213241768	0.824952107	0.912455884	0.708847737	0.812144213	A188/Oh43	S7	1	2n
0.546599185	0.544744549	0.920184083	1.224361218	1.269237542	0.799568966	0.839459413	1.199588477	NA	A188/Oh43	S7	1	2n
0.466609061	0.246013667	0.743608219	NA	NA	0.698036398	0.775587501	1.090534979	0.744465528	A188/Oh43	S7	1	2n
0.466609061	0.25479987	0.661537746	1.224361218	1.213241768	0.698036398	0.729964707	0.981481481	0.496310352	A188/Oh43	S7	1	2n
0.266633749	0.180117149	0.698842507	1.298564928	1.306568058	0.736111111	0.675217354	0.817901235	0.789584651	A188/Oh43	S7	1	2n
0.293297124	0.210868858	0.733660283	1.280014001	1.2879028	0.761494253	0.775587501	1.090534979	0.721905967	A188/Oh43	S7	1	2n
0.453277373	0.316303287	0.634180922	1.205810291	1.213241768	0.799568966	0.775587501	1.145061728	0.609108159	A188/Oh43	S7	1	2n
0.506604123	0.267979173	0.659050762	1.205810291	1.213241768	0.812260536	0.775587501	1.308641975	0.721905967	A188/Oh43	S7	1	2n
0.319960499	0.307517084	0.736147267	1.187259363	1.175911252	0.736111111	0.684341913	0.54526749	0.834703774	A188/Oh43	S7	2	2n
0.399950623	0.478848031	0.872931387	1.187259363	1.175911252	0.824952107	0.711715589	0.926954733	0.699346405	A188/Oh43	S7	2	2n
0.439945686	0.465668728	0.880392339	1.187259363	1.19457651	0.774185824	0.821210295	0.654320988	0.721905967	A188/Oh43	S7	2	2n
0.426613998	0.43931012	0.790860915	1.168708435	1.175911252	0.812260536	0.602220883	0.817901235	0.789584651	A188/Oh43	S7	2	2n
0.426613998	0.43931012	0.815730755	1.168708435	1.175911252	0.736111111	0.684341913	0.654320988	0.744465528	A188/Oh43	S7	2	2n
0.373287248	0.412951513	0.890340275	1.187259363	1.175911252	0.748802682	0.848583972	0.708847737	0.654227282	A188/Oh43	S7	2	2n
0.479940748	0.465668728	0.875418371	1.150157508	1.119915478	0.698036398	0.739089266	0.981481481	0.789584651	A188/Oh43	S7	2	2n
0.373287248	0.465668728	0.858009483	1.150157508	1.157245994	0.786877395	0.675217354	0.599794239	0.699346405	A188/Oh43	S7	2	2n
0.506604123	0.448096323	0.885366307	1.168708435	1.157245994	0.748802682	0.675217354	0.708847737	0.812144213	A188/Oh43	S7	2	2n
0.399950623	0.465668728	0.892827259	1.168708435	1.157245994	0.748802682	0.711715589	0.872427984	0.789584651	A188/Oh43	S7	2	2n
0.479940748	0.544744549	0.867957419	1.150157508	1.119915478	0.72341954	0.729964707	0.763374486	0.834703774	A188/Oh43	S7	2	2n
0.466609061	0.527172144	0.855522499	1.150157508	1.119915478	0.837643678	0.62959456	0.599794239	0.857263335	A188/Oh43	S7	2	2n
0.586594248	0.623820371	0.701329491	NA	1.19457651	NA	NA	NA	NA	A188/Oh43	S7	2	2n
0.599925935	0.685323788	0.860496467	1.150157508	1.157245994	0.748802682	0.967203237	1.308641975	0.744465528	A188/Oh43	S7	2	2n
0.506604123	0.676537585	0.835626627	1.168708435	1.19457651	0.685344828	0.894206766	1.199588477	0.31583386	A188/Oh43	S7	2	2n
0.559930873	0.667751383	0.830652659	1.168708435	1.175911252	0.710727969	0.93982956	1.090534979	0.721905967	A188/Oh43	S7	2	2n
0.57326256	0.702896193	0.845574563	1.150157508	1.138580736	0.698036398	0.93982956	1.526748971	0.699346405	A188/Oh43	S7	2	2n
0.493272436	0.7292548	0.830652659	1.168708435	1.157245994	0.634578544	0.848583972	1.254115226	0.744465528	A188/Oh43	S7	2	2n
0.493272436	0.702896193	0.969923763	1.168708435	1.157245994	0.761494253	0.857708531	1.58127572	0.676786844	A188/Oh43	S7	2	2n
0.559930873	0.720468597	0.895314243	1.150157508	1.157245994	0.748802682	0.875957648	1.145061728	0.721905967	A188/Oh43	S7	2	2n
0.559930873	0.685323788	0.765991075	1.13160658	1.175911252	0.761494253	0.903331325	0.926954733	0.721905967	A188/Oh43	S7	2	2n
0.559930873	0.685323788	0.865470435	1.150157508	1.157245994	0.672653257	0.930705001	0.926954733	0.631667721	A188/Oh43	S7	2	2n
0.586594248	0.685323788	0.910236147	1.13160658	1.119915478	0.710727969	0.875957648	1.090534979	0.812144213	A188/Oh43	S7	2	2n
0.57326256	0.658965181	0.686407586	1.168708435	1.157245994	0.761494253	0.985452354	1.090534979	0.586548598	A188/Oh43	S7	2	2n
0.293297124	0.325089489	0.736147267	1.224361218	1.213241768	0.710727969	0.848583972	0.872427984	0.76702509	A188/Oh43	S7	2	2n
0.413282311	0.412951513	0.646615842	1.224361218	1.213241768	0.774185824	0.830334854	1.090534979	0.721905967	A188/Oh43	S7	2	2n
0.453277373	0.404165311	0.746095203	1.224361218	1.213241768	0.812260536	0.903331325	1.090534979	0.699346405	A188/Oh43	S7	2	2n
0.239970374	0.316303287	0.746095203	1.298564928	1.306568058	0.786877395	0.821210295	0.872427984	0.721905967	A188/Oh43	S7	2	2n
0.413282311	0.421737716	0.756043139	1.224361218	1.213241768	1.053400383	0.775587501	1.03600823	0.970061143	A188/Oh43	S7	2	2n
0.386618936	0.465668728	0.701329491	1.224361218	1.213241768	0.710727969	0.894206766	1.145061728	0.789584651	A188/Oh43	S7	2	2n
0.413282311	0.412951513	0.775939011	1.187259363	1.19457651	0.786877395	0.948954119	1.090534979	0.76702509	A188/Oh43	S7	2	2n
0.226638687	0.325089489	0.62671997	1.298564928	1.250572284	0.774185824	0.985452354	0.708847737	0.834703774	A188/Oh43	S7	2	2n
0.413282311	0.351448096	0.726199331	1.187259363	1.175911252	0.748802682	0.912455884	1.090534979	0.812144213	A188/Oh43	S7	2	2n
0.666584372	0.527172144	0.686407586	1.094504725	1.119915478	0.843989464	0.912455884	0.490740741	0.834703774	A188/Oh43	S7	3	2n
0.559930873	0.465668728	0.547136482	1.075953798	1.10125022	0.837643678	0.78471206	0.599794239	0.721905967	A188/Oh43	S7	3	2n
0.666584372	0.544744549	0.698842507	1.075953798	1.082584962	0.780531609	0.830334854	0.599794239	0.812144213	A188/Oh43	S7	3	2n
0.479940748	0.50959974	0.763504091	1.168708435	1.138580736	0.850335249	0.903331325	0.599794239	0.834703774	A188/Oh43	S7	3	2n
0.559930873	0.483241132	0.678946634	1.13160658	1.119915478	0.824952107	0.903331325	0.490740741	0.76702509	A188/Oh43	S7	3	2n
0.799901247	0.597461764	0.743608219	1.075953798	1.082584962	0.843989464	0.894206766	0.872427984	0.879822897	A188/Oh43	S7	3	2n
0.879891371	0.456882525	0.691381554	1.05740287	1.063919704	0.837643678	0.848583972	0.654320988	0.857263335	A188/Oh43	S7	3	2n
0.719911122	0.544744549	0.678946634	1.075953798	1.10125022	0.818606322	0.903331325	0.54526749	0.834703774	A188/Oh43	S7	3	2n
0.399950623	0.377806704	0.758530123	1.242912146	1.19457651	0.736111111	0.821210295	0.654320988	0.789584651	A188/Oh43	S7	3	2n
0.639920997	0.544744549	0.646615842	1.075953798	1.082584962	0.920138889	0.739089266	0.490740741	0.721905967	A188/Oh43	S7	3	2n
0.613257623	0.544744549	0.701329491	1.094504725	1.082584962	0.875718391	0.812085736	0.654320988	0.834703774	A188/Oh43	S7	3	2n
0.666584372	0.47445493	0.681433618	1.094504725	1.10125022	0.888409962	0.821210295	0.817901235	0.76702509	A188/Oh43	S7	3	2n
0.853227997	0.632606573	0.788373931	1.075953798	1.10125022	0.888409962	1.09494706	1.03600823	0.947501581	A188/Oh43	S7	3	2n
0.879891371	0.711682395	0.853035515	1.075953798	1.10125022	0.86302682	0.930705001	0.872427984	0.744465528	A188/Oh43	S7	3	2n
0.799901247	0.658965181	0.815730755	1.075953798	1.10125022	0.767840038	0.93982956	1.03600823	0.857263335	A188/Oh43	S7	3	2n
0.666584372	0.606247966	0.746095203	1.13160658	1.157245994	0.856681034	0.948954119	0.654320988	0.857263335	A188/Oh43	S7	3	2n
0.906554746	0.720468597	0.813243771	1.075953798	1.10125022	0.86302682	1.040199707	0.817901235	0.857263335	A188/Oh43	S7	3	2n
1.066534996	0.738041002	0.840600595	1.075953798	1.082584962	0.831297893	1.031075148	0.872427984	0.879822897	A188/Oh43	S7	3	2n
0.986544871	0.7292548	0.907749163	1.05740287	1.082584962	0.894755747	1.02195059	0.926954733	0.902382458	A188/Oh43	S7	3	2n
0.906554746	0.685323788	0.850548531	1.075953798	1.138580736	0.850335249	0.93982956	1.090534979	0.879822897	A188/Oh43	S7	3	2n
1.013208246	0.720468597	0.845574563	1.038851943	1.063919704	0.837643678	0.985452354	0.708847737	0.947501581	A188/Oh43	S7	3	2n
1.013208246	0.738041002	0.835626627	1.05740287	1.063919704	0.774185824	0.912455884	0.872427984	0.902382458	A188/Oh43	S7	3	2n
0.799901247	0.685323788	0.820704723	1.075953798	1.119915478	0.901101533	0.848583972	1.090534979	0.789584651	A188/Oh43	S7	3	2n
0.906554746	0.7292548	0.838113611	1.05740287	1.082584962	0.875718391	1.049324266	1.03600823	0.789584651	A188/Oh43	S7	3	2n
1.119861745	0.861047836	0.721225363	1.038851943	1.026589188	0.86302682	0.866833089	1.03600823	0.947501581	A188/Oh43	S7	3	2n
0.746574497	0.597461764	0.373047601	1.094504725	1.063919704	NA	NA	0.54526749	0.879822897	A188/Oh43	S7	3	2n
1.14652512	0.852261634	0.758530123	1.038851943	1.00792393	0.850335249	0.948954119	0.872427984	NA	A188/Oh43	S7	3	2n
1.053203308	0.825903026	0.746095203	NA	1.045254446	0.837643678	1.012826031	1.308641975	0.902382458	A188/Oh43	S7	3	2n
1.119861745	0.843475431	0.800808851	1.075953798	1.045254446	0.748802682	0.921580442	1.363168724	0.812144213	A188/Oh43	S7	3	2n
1.25317862	0.843475431	0.780912979	1.05740287	1.045254446	0.786877395	0.848583972	0.981481481	0.902382458	A188/Oh43	S7	3	2n
1.133193433	0.817116824	0.721225363	1.05740287	1.026589188	0.850335249	0.976327795	1.03600823	0.76702509	A188/Oh43	S7	3	2n
1.066534996	0.861047836	0.761017107	1.05740287	1.063919704	0.824952107	0.903331325	1.308641975	0.541429475	A188/Oh43	S7	3	2n
0.879891371	0.685323788	0.765991075	1.094504725	1.045254446	0.824952107	0.912455884	1.145061728	NA	A188/Oh43	S7	3	2n
1.093198371	0.861047836	0.813243771	1.05740287	1.026589188	0.799568966	0.948954119	1.090534979	0.879822897	A188/Oh43	S7	3	2n
1.173188495	0.904978848	0.790860915	1.05740287	1.045254446	0.875718391	0.994576913	1.199588477	0.857263335	A188/Oh43	S7	3	2n
1.173188495	0.843475431	0.768478059	1.038851943	1.00792393	0.875718391	0.848583972	1.145061728	0.947501581	A188/Oh43	S7	3	2n
0.78531856	0.747800587	0.950328381	1.001002339	1.034004622	1.03096474	0.98131482	0.645491803	1.11409119	A188/Oh43xB73/W22	F1	1	2n
0.984764543	0.884164223	0.973283173	1.001002339	0.99834929	1.056738858	0.972143653	0.968237705	0.980400248	A188/Oh43xB73/W22	F1	1	2n
0.872576177	0.809384164	0.931964548	0.965252255	0.99834929	0.979416503	0.972143653	0.806864754	1.047245719	A188/Oh43xB73/W22	F1	1	2n
0.860110803	0.747800587	0.977874131	1.001002339	0.99834929	0.927868266	1.027170652	1.129610656	1.091809367	A188/Oh43xB73/W22	F1	1	2n
0.760387812	0.615835777	1.083466174	1.072502506	1.123142951	0.953642384	0.944630153	0.968237705	1.069527543	A188/Oh43xB73/W22	F1	1	2n
0.959833795	0.80058651	1.069693298	1.001002339	1.034004622	0.902094147	1.008828319	0.914446721	1.180936662	A188/Oh43xB73/W22	F1	1	2n
0.947368421	0.879765396	0.973283173	0.983127297	0.99834929	1.069625917	0.852918488	1.183401639	1.069527543	A188/Oh43xB73/W22	F1	1	2n
1.022160665	0.791788856	1.005419881	1.001002339	1.016176956	1.095400036	1.017999486	0.645491803	1.11409119	A188/Oh43xB73/W22	F1	1	2n
0.735457064	0.677419355	0.964101256	1.054627464	1.016176956	0.863432969	0.999657153	0.914446721	0.9358366	A188/Oh43xB73/W22	F1	1	2n
0.897506925	0.791788856	0.959510298	1.018877381	1.034004622	0.902094147	1.109711151	0.75307377	1.11409119	A188/Oh43xB73/W22	F1	1	2n
1.009695291	0.439882698	0.973283173	1.054627464	1.051832288	1.069625917	1.027170652	0.914446721	1.047245719	A188/Oh43xB73/W22	F1	1	2n
0.922437673	0.84457478	0.968692214	1.018877381	1.051832288	0.979416503	1.146395817	0.75307377	1.069527543	A188/Oh43xB73/W22	F1	1	2n
0.997229917	0.730205279	0.964101256	1.072502506	1.105315286	1.095400036	0.98131482	1.237192623	0.980400248	A188/Oh43xB73/W22	F1	1	2n
0.897506925	0.791788856	0.918191673	0.983127297	1.016176956	1.005190621	0.862089655	1.022028689	0.958118424	A188/Oh43xB73/W22	F1	1	2n
0.835180055	0.765395894	0.927373589	1.018877381	1.016176956	0.953642384	1.027170652	1.022028689	0.913554776	A188/Oh43xB73/W22	F1	1	2n
0.885041551	0.747800587	1.06510234	1.054627464	1.08748762	1.043851799	0.917116654	1.129610656	1.047245719	A188/Oh43xB73/W22	F1	1	2n
0.797783934	0.651026393	1.106420965	1.144002673	1.105315286	1.134061214	0.935458987	1.237192623	1.002682071	A188/Oh43xB73/W22	F1	1	2n
1.047091413	0.879765396	0.987056048	1.018877381	1.016176956	1.056738858	1.027170652	1.022028689	1.091809367	A188/Oh43xB73/W22	F1	1	2n
0.909972299	0.739002933	1.06510234	1.054627464	1.069659954	1.121174154	0.880431988	1.183401639	1.091809367	A188/Oh43xB73/W22	F1	1	2n
0.847645429	0.651026393	0.954919339	1.018877381	1.016176956	1.01807768	0.880431988	1.075819672	0.891272952	A188/Oh43xB73/W22	F1	1	2n
0.897506925	0.703812317	1.069693298	1.072502506	1.105315286	1.121174154	0.898774321	0.806864754	0.9358366	A188/Oh43xB73/W22	F1	1	2n
1.009695291	0.651026393	0.991647006	1.090377548	1.08748762	0.927868266	0.880431988	0.75307377	1.002682071	A188/Oh43xB73/W22	F1	1	2n
0.772853186	0.695014663	0.945737423	1.018877381	1.051832288	1.056738858	0.880431988	1.075819672	0.9358366	A188/Oh43xB73/W22	F1	1	2n
1.009695291	0.739002933	1.005419881	1.036752422	1.069659954	0.953642384	1.027170652	1.022028689	1.136373014	A188/Oh43xB73/W22	F1	1	2n
0.72299169	0.695014663	1.101830007	1.108252589	1.105315286	0.992303562	1.036341819	0.75307377	1.024963895	A188/Oh43xB73/W22	F1	1	2n
0.772853186	0.651026393	0.968692214	1.126127631	1.123142951	1.069625917	0.843747322	0.59170082	0.802145657	A188/Oh43xB73/W22	F1	1	2n
0.698060942	0.633431085	1.014601798	1.108252589	1.069659954	1.082512977	0.797891489	0.645491803	0.980400248	A188/Oh43xB73/W22	F1	1	2n
0.78531856	0.791788856	1.051329465	1.072502506	1.051832288	1.043851799	0.852918488	0.59170082	1.069527543	A188/Oh43xB73/W22	F1	1	2n
0.822714681	0.668621701	1.000828923	1.054627464	1.051832288	1.01807768	0.962972487	1.183401639	1.024963895	A188/Oh43xB73/W22	F1	1	2n
0.72299169	0.615835777	1.032965632	1.108252589	1.123142951	1.03096474	0.917116654	0.968237705	1.091809367	A188/Oh43xB73/W22	F1	1	2n
0.797783934	0.730205279	0.98246509	1.001002339	0.99834929	1.069625917	0.825404988	0.914446721	0.868991129	A188/Oh43xB73/W22	F1	1	2n
1.221606648	0.976539589	0.941146464	0.965252255	0.962693958	1.03096474	0.972143653	1.129610656	0.980400248	A188/Oh43xB73/W22	F1	1	2n
1.022160665	0.791788856	1.101830007	1.090377548	1.069659954	1.134061214	0.871260821	1.075819672	0.958118424	A188/Oh43xB73/W22	F1	1	2n
0.797783934	0.80058651	1.06510234	1.072502506	1.069659954	1.19849651	0.962972487	0.484118852	1.11409119	A188/Oh43xB73/W22	F1	1	2n
0.822714681	0.782991202	0.911305235	0.965252255	1.016176956	0.953642384	1.109711151	0.699282787	0.9358366	A188/Oh43xB73/W22	F1	1	2n
0.72299169	0.585043988	1.042147548	1.108252589	1.105315286	1.03096474	0.871260821	1.129610656	1.002682071	A188/Oh43xB73/W22	F1	1	2n
0.747922438	1.011730205	1.088057132	1.036752422	1.034004622	0.934311795	0.935458987	0.914446721	1.002682071	A188/Oh43xB73/W22	F1	2	2n
0.847645429	1.328445748	1.055920423	0.947377213	0.962693958	1.03096474	1.100539985	0.914446721	1.158654838	A188/Oh43xB73/W22	F1	2	2n
0.947368421	1.231671554	1.032965632	1.001002339	0.980521624	0.869876499	1.054684152	1.022028689	0.868991129	A188/Oh43xB73/W22	F1	2	2n
0.959833795	1.31085044	1.051329465	1.001002339	0.99834929	0.914981206	1.100539985	1.129610656	0.9358366	A188/Oh43xB73/W22	F1	2	2n
0.872576177	1.020527859	0.881464006	0.929502172	0.927038627	0.908537677	0.935458987	0.860655738	1.024963895	A188/Oh43xB73/W22	F1	2	2n
0.772853186	1.064516129	1.03755659	1.018877381	0.99834929	0.953642384	1.017999486	1.022028689	1.047245719	A188/Oh43xB73/W22	F1	2	2n
0.847645429	1.170087977	1.078875215	1.001002339	0.99834929	1.005190621	1.155566984	0.860655738	1.002682071	A188/Oh43xB73/W22	F1	2	2n
0.922437673	1.214076246	0.984760569	0.983127297	0.980521624	1.056738858	1.036341819	0.806864754	1.047245719	A188/Oh43xB73/W22	F1	2	2n
0.822714681	1.108504399	0.890645922	0.965252255	0.962693958	0.921424736	1.091368818	1.022028689	1.024963895	A188/Oh43xB73/W22	F1	2	2n
0.822714681	1.17888563	0.950328381	1.001002339	0.980521624	0.728118847	1.137224651	0.860655738	0.891272952	A188/Oh43xB73/W22	F1	2	2n
0.922437673	1.284457478	0.964101256	0.947377213	0.962693958	1.134061214	1.054684152	1.237192623	1.024963895	A188/Oh43xB73/W22	F1	2	2n
0.972299169	1.293255132	1.152330549	1.036752422	1.034004622	1.005190621	0.98131482	1.237192623	0.9358366	A188/Oh43xB73/W22	F1	2	2n
0.897506925	1.126099707	0.977874131	1.001002339	0.99834929	1.095400036	0.972143653	0.968237705	0.980400248	A188/Oh43xB73/W22	F1	2	2n
0.772853186	1.117302053	1.156921507	1.072502506	1.016176956	0.992303562	0.972143653	0.75307377	0.9358366	A188/Oh43xB73/W22	F1	2	2n
0.810249307	1.126099707	1.184467258	1.072502506	1.034004622	1.121174154	1.118882318	1.183401639	1.047245719	A188/Oh43xB73/W22	F1	2	2n
0.847645429	1.434017595	1.193649174	1.001002339	0.99834929	0.927868266	1.054684152	1.290983607	1.069527543	A188/Oh43xB73/W22	F1	2	2n
0.947368421	1.170087977	0.973283173	1.001002339	0.980521624	1.043851799	1.036341819	0.860655738	1.024963895	A188/Oh43xB73/W22	F1	2	2n
0.959833795	1.214076246	1.175285341	1.001002339	0.99834929	1.095400036	1.008828319	0.75307377	1.158654838	A188/Oh43xB73/W22	F1	2	2n
0.922437673	1.231671554	1.101830007	1.001002339	0.980521624	1.121174154	1.036341819	0.806864754	0.9358366	A188/Oh43xB73/W22	F1	2	2n
0.972299169	1.249266862	1.088057132	1.001002339	0.980521624	1.03096474	1.082197651	0.914446721	0.980400248	A188/Oh43xB73/W22	F1	2	2n
0.872576177	1.249266862	1.01001084	0.983127297	0.980521624	1.121174154	0.999657153	0.968237705	1.024963895	A188/Oh43xB73/W22	F1	2	2n
0.972299169	1.249266862	1.000828923	0.983127297	0.962693958	1.043851799	1.027170652	0.968237705	0.980400248	A188/Oh43xB73/W22	F1	2	2n
0.885041551	1.2228739	1.276286425	1.018877381	1.034004622	1.069625917	0.889603154	1.129610656	1.069527543	A188/Oh43xB73/W22	F1	2	2n
0.972299169	1.214076246	1.083466174	0.983127297	0.99834929	1.03096474	1.073026485	1.183401639	0.891272952	A188/Oh43xB73/W22	F1	2	2n
0.772853186	0.897360704	0.927373589	1.001002339	0.99834929	1.043851799	0.95380132	1.237192623	1.002682071	A188/Oh43xB73/W22	F1	2	2n
0.735457064	1.055718475	1.083466174	0.983127297	0.980521624	0.992303562	0.944630153	0.914446721	0.891272952	A188/Oh43xB73/W22	F1	2	2n
0.72299169	0.914956012	1.115602882	1.072502506	1.034004622	1.01807768	0.962972487	0.699282787	0.868991129	A188/Oh43xB73/W22	F1	2	2n
0.997229917	1.31085044	1.12019384	0.983127297	0.980521624	0.992303562	1.073026485	1.075819672	0.891272952	A188/Oh43xB73/W22	F1	2	2n
0.835180055	0.967741935	0.950328381	1.072502506	1.051832288	0.811884732	1.008828319	1.183401639	1.11409119	A188/Oh43xB73/W22	F1	2	2n
0.897506925	1.011730205	0.977874131	0.983127297	0.980521624	0.966529443	0.98131482	0.806864754	1.024963895	A188/Oh43xB73/W22	F1	2	2n
0.835180055	0.492668622	1.069693298	1.001002339	1.016176956	1.01807768	0.834576155	1.075819672	1.002682071	A188/Oh43xB73/W22	F1	2	2n
0.847645429	1.108504399	1.014601798	1.001002339	1.016176956	1.005190621	1.054684152	1.506147541	0.9358366	A188/Oh43xB73/W22	F1	2	2n
0.78531856	1.038123167	1.088057132	1.036752422	1.051832288	0.798997673	0.92628782	0.968237705	1.024963895	A188/Oh43xB73/W22	F1	2	2n
0.885041551	1.170087977	1.193649174	1.054627464	1.034004622	0.837658851	0.871260821	1.559938525	0.846709305	A188/Oh43xB73/W22	F1	2	2n
0.747922438	0.835777126	0.941146464	1.072502506	1.105315286	0.902094147	0.816233822	0.968237705	0.423354652	A188/Oh43xB73/W22	F1	2	2n
0.797783934	1.143695015	1.166103424	0.983127297	0.99834929	0.927868266	0.917116654	1.075819672	1.024963895	A188/Oh43xB73/W22	F1	2	2n
1.221606648	1.17888563	1.115602882	0.965252255	0.962693958	0.902094147	NA	0.860655738	1.11409119	A188/Oh43xB73/W22	F1	3	2n
1.421052632	1.231671554	1.014601798	0.929502172	0.909210961	1.01807768	0.972143653	NA	0.9358366	A188/Oh43xB73/W22	F1	3	2n
1.32132964	1.231671554	0.853918255	0.875877046	0.891383295	0.979416503	1.008828319	0.914446721	1.11409119	A188/Oh43xB73/W22	F1	3	2n
1.32132964	1.187683284	1.060511382	0.947377213	0.962693958	0.992303562	1.155566984	0.968237705	1.158654838	A188/Oh43xB73/W22	F1	3	2n
1.296398892	1.134897361	1.014601798	0.965252255	0.980521624	0.902094147	0.935458987	0.806864754	1.069527543	A188/Oh43xB73/W22	F1	3	2n
1.1966759	1.161290323	1.000828923	0.965252255	0.980521624	0.979416503	0.962972487	1.183401639	0.9358366	A188/Oh43xB73/W22	F1	3	2n
1.32132964	1.284457478	0.964101256	0.91162713	0.909210961	0.934311795	0.95380132	1.290983607	1.11409119	A188/Oh43xB73/W22	F1	3	2n
1.296398892	1.214076246	0.973283173	0.91162713	0.909210961	0.992303562	1.054684152	0.968237705	1.158654838	A188/Oh43xB73/W22	F1	3	2n
1.421052632	1.196480938	0.98246509	0.947377213	0.962693958	0.934311795	1.228936316	1.452356557	1.024963895	A188/Oh43xB73/W22	F1	3	2n
1.221606648	1.073313783	0.987056048	0.965252255	0.980521624	1.082512977	1.063855318	0.699282787	1.158654838	A188/Oh43xB73/W22	F1	3	2n
1.421052632	1.17888563	1.088057132	0.947377213	0.962693958	1.005190621	0.999657153	1.183401639	1.069527543	A188/Oh43xB73/W22	F1	3	2n
1.396121884	1.170087977	0.98246509	1.001002339	0.99834929	1.01807768	1.045512985	1.129610656	1.158654838	A188/Oh43xB73/W22	F1	3	2n
1.171745152	0.853372434	0.75750813	0.965252255	0.980521624	0.914981206	1.073026485	1.022028689	1.047245719	A188/Oh43xB73/W22	F1	3	2n
1.121883657	0.994134897	0.835554422	0.929502172	0.927038627	1.082512977	0.972143653	1.237192623	0.958118424	A188/Oh43xB73/W22	F1	3	2n
1.1966759	0.967741935	0.977874131	1.001002339	0.99834929	1.056738858	0.935458987	1.022028689	0.980400248	A188/Oh43xB73/W22	F1	3	2n
1.221606648	1.029325513	0.98246509	1.001002339	0.99834929	0.940755325	1.155566984	1.290983607	1.002682071	A188/Oh43xB73/W22	F1	3	2n
1.346260388	1.082111437	0.81259963	0.893752088	0.909210961	1.043851799	1.128053484	1.129610656	0.846709305	A188/Oh43xB73/W22	F1	3	2n
1.047091413	1.099706745	0.858509214	0.947377213	0.944866293	1.043851799	1.118882318	0.968237705	1.002682071	A188/Oh43xB73/W22	F1	3	2n
1.1966759	1.046920821	0.909009756	0.965252255	0.962693958	0.953642384	0.999657153	1.667520492	0.958118424	A188/Oh43xB73/W22	F1	3	2n
0.473684211	1.082111437	0.915896193	0.947377213	0.944866293	1.095400036	1.045512985	0.914446721	1.203218486	A188/Oh43xB73/W22	F1	3	2n
1.171745152	1.134897361	0.895236881	0.965252255	0.944866293	0.876320029	1.036341819	1.398565574	1.024963895	A188/Oh43xB73/W22	F1	3	2n
1.246537396	1.196480938	0.909009756	0.91162713	0.909210961	0.966529443	0.95380132	0.968237705	0.9358366	A188/Oh43xB73/W22	F1	3	2n
1.421052632	0.941348974	0.853918255	0.983127297	0.962693958	1.043851799	1.091368818	0.968237705	1.047245719	A188/Oh43xB73/W22	F1	3	2n
0.822714681	0.782991202	1.055920423	1.072502506	1.034004622	1.005190621	1.100539985	0.75307377	0.802145657	A188/Oh43xB73/W22	F1	3	2n
1.047091413	1.143695015	0.876873047	NA	0.891383295	0.811884732	0.834576155	NA	0.824427481	A188/Oh43xB73/W22	F1	3	2n
1.146814404	1.240469208	1.046738507	0.947377213	0.927038627	0.914981206	1.091368818	1.398565574	0.958118424	A188/Oh43xB73/W22	F1	3	2n
1.421052632	1.126099707	0.941146464	0.947377213	0.962693958	1.050295328	1.320647981	1.075819672	0.958118424	A188/Oh43xB73/W22	F1	3	2n
1.421052632	1.161290323	0.913600714	0.929502172	0.927038627	1.082512977	1.027170652	1.022028689	1.024963895	A188/Oh43xB73/W22	F1	3	2n
1.545706371	1.258064516	0.98246509	0.929502172	0.909210961	1.043851799	0.935458987	0.806864754	0.891272952	A188/Oh43xB73/W22	F1	3	2n
1.346260388	1.231671554	0.977874131	0.947377213	0.927038627	1.043851799	0.92628782	0.699282787	1.047245719	A188/Oh43xB73/W22	F1	3	2n
1.32132964	1.2228739	1.005419881	0.929502172	0.927038627	0.914981206	1.027170652	1.129610656	0.980400248	A188/Oh43xB73/W22	F1	3	2n
1.371191136	1.302052786	0.606006504	0.947377213	0.944866293	0.979416503	1.054684152	0.806864754	0.958118424	A188/Oh43xB73/W22	F1	3	2n
1.271468144	1.17888563	0.876873047	0.91162713	0.944866293	0.985860032	1.054684152	1.129610656	1.002682071	A188/Oh43xB73/W22	F1	3	2n
1.396121884	1.152492669	0.98246509	0.947377213	0.944866293	0.863432969	1.063855318	1.34477459	0.891272952	A188/Oh43xB73/W22	F1	3	2n
1.396121884	1.161290323	0.977874131	0.947377213	0.944866293	1.069625917	1.118882318	0.699282787	0.913554776	A188/Oh43xB73/W22	F1	3	2n
1.296398892	1.099706745	0.927373589	0.929502172	0.944866293	1.03096474	1.054684152	NA	0.9358366	A188/Oh43xB73/W22	F1	3	2n
0.648199446	0.46627566	0.853918255	1.108252589	1.140970617	0.902094147	1.082197651	1.129610656	1.024963895	A188/Oh43xB73/W22	S1	1	2n
0.673130194	0.615835777	0.954919339	1.126127631	1.123142951	0.863432969	0.843747322	1.34477459	0.846709305	A188/Oh43xB73/W22	S1	1	2n
0.511080332	0.457478006	0.858509214	1.161877715	1.194453615	0.953642384	0.999657153	1.022028689	0.846709305	A188/Oh43xB73/W22	S1	1	2n
0.835180055	0.659824047	0.987056048	1.126127631	1.123142951	0.914981206	1.063855318	1.129610656	0.623891067	A188/Oh43xB73/W22	S1	1	2n
0.66066482	0.545454545	0.771281005	1.108252589	1.08748762	0.914981206	1.109711151	1.506147541	0.980400248	A188/Oh43xB73/W22	S1	1	2n
0.53601108	0.387096774	0.922782631	1.269127965	1.283591945	0.721675318	0.779549156	1.075819672	0.824427481	A188/Oh43xB73/W22	S1	1	2n
0.523545706	0.42228739	0.780462922	1.144002673	1.140970617	0.889207088	0.962972487	1.290983607	0.891272952	A188/Oh43xB73/W22	S1	1	2n
0.698060942	0.589442815	0.876873047	1.072502506	1.08748762	0.940755325	0.999657153	1.183401639	0.9358366	A188/Oh43xB73/W22	S1	1	2n
0.623268698	0.483870968	0.81259963	1.072502506	1.08748762	0.824771792	0.907945487	1.022028689	0.9358366	A188/Oh43xB73/W22	S1	1	2n
0.772853186	0.677419355	0.98246509	1.054627464	1.069659954	1.011634151	1.045512985	1.183401639	0.958118424	A188/Oh43xB73/W22	S1	1	2n
0.78531856	0.633431085	1.01001084	1.144002673	1.158798283	0.811884732	0.907945487	1.183401639	0.891272952	A188/Oh43xB73/W22	S1	1	2n
0.673130194	0.598240469	0.977874131	1.108252589	1.140970617	0.927868266	1.063855318	1.183401639	0.980400248	A188/Oh43xB73/W22	S1	1	2n
0.635734072	0.598240469	0.895236881	1.072502506	1.08748762	0.940755325	0.917116654	0.860655738	0.980400248	A188/Oh43xB73/W22	S1	1	2n
0.59833795	0.598240469	0.881464006	1.072502506	1.069659954	0.837658851	1.109711151	1.290983607	0.846709305	A188/Oh43xB73/W22	S1	1	2n
0.698060942	0.598240469	0.670279921	1.054627464	1.08748762	0.863432969	1.146395817	0.645491803	0.690736538	A188/Oh43xB73/W22	S1	1	2n
0.523545706	0.483870968	0.803417713	1.090377548	1.08748762	0.85054591	0.917116654	0.75307377	0.757582009	A188/Oh43xB73/W22	S1	1	2n
0.772853186	0.703812317	0.909009756	1.018877381	1.034004622	0.992303562	0.962972487	1.290983607	0.868991129	A188/Oh43xB73/W22	S1	1	2n
0.199445983	0.642228739	0.964101256	1.018877381	1.069659954	0.953642384	1.054684152	0.914446721	0.9358366	A188/Oh43xB73/W22	S1	1	2n
0.623268698	0.554252199	0.858509214	1.072502506	1.08748762	0.85054591	1.008828319	1.183401639	0.846709305	A188/Oh43xB73/W22	S1	1	2n
0.623268698	0.615835777	0.890645922	1.072502506	1.08748762	0.708788258	0.669495157	1.290983607	0.9358366	A188/Oh43xB73/W22	S1	1	2n
0.648199446	0.615835777	0.922782631	NA	NA	NA	NA	NA	NA	A188/Oh43xB73/W22	S1	1	2n
0.835180055	0.703812317	0.954919339	1.161877715	1.158798283	0.811884732	1.091368818	1.398565574	0.846709305	A188/Oh43xB73/W22	S1	1	2n
0.747922438	0.615835777	1.09264809	1.126127631	1.158798283	0.902094147	1.027170652	1.237192623	0.846709305	A188/Oh43xB73/W22	S1	1	2n
0.523545706	0.527859238	1.101830007	1.197627798	1.158798283	0.927868266	1.045512985	0.860655738	0.779863833	A188/Oh43xB73/W22	S1	1	2n
0.59833795	0.651026393	0.904418797	1.090377548	1.08748762	0.824771792	1.054684152	1.129610656	0.623891067	A188/Oh43xB73/W22	S1	1	2n
0.648199446	0.668621701	0.950328381	1.126127631	1.158798283	0.940755325	0.898774321	1.022028689	0.891272952	A188/Oh43xB73/W22	S1	1	2n
0.685595568	0.659824047	0.902123318	1.072502506	1.105315286	0.863432969	1.027170652	1.559938525	0.846709305	A188/Oh43xB73/W22	S1	1	2n
0.698060942	0.659824047	0.835554422	1.054627464	1.051832288	0.876320029	0.935458987	1.34477459	0.713018362	A188/Oh43xB73/W22	S1	1	2n
0.648199446	0.615835777	0.913600714	1.144002673	1.140970617	0.837658851	0.98131482	1.290983607	0.757582009	A188/Oh43xB73/W22	S1	1	2n
0.648199446	0.598240469	0.950328381	1.036752422	1.051832288	0.902094147	0.825404988	0.914446721	0.846709305	A188/Oh43xB73/W22	S1	1	2n
0.648199446	0.571847507	0.906714277	1.108252589	1.123142951	0.940755325	0.843747322	1.559938525	0.913554776	A188/Oh43xB73/W22	S1	1	2n
0.623268698	0.703812317	0.6725754	1.054627464	1.105315286	0.837658851	1.137224651	1.129610656	0.735300186	A188/Oh43xB73/W22	S1	1	2n
0.698060942	0.651026393	0.922782631	1.072502506	1.123142951	0.863432969	0.95380132	0.699282787	0.713018362	A188/Oh43xB73/W22	S1	1	2n
0.623268698	0.589442815	NA	NA	NA	NA	NA	NA	NA	A188/Oh43xB73/W22	S1	1	2n
0.673130194	0.730205279	0.833258943	1.018877381	1.069659954	0.927868266	0.972143653	0.914446721	0.757582009	A188/Oh43xB73/W22	S1	1	2n
0.548476454	0.615835777	0.977874131	1.126127631	1.158798283	1.043851799	0.752035656	0.968237705	0.980400248	A188/Oh43xB73/W22	S1	1	2n
0.623268698	0.809384164	0.968692214	1.036752422	1.034004622	0.837658851	0.917116654	1.34477459	0.802145657	A188/Oh43xB73/W22	S1	2	2n
1.022160665	1.073313783	1.014601798	1.001002339	1.034004622	0.85054591	0.889603154	1.828893443	0.868991129	A188/Oh43xB73/W22	S1	2	2n
0.872576177	1.196480938	1.074284257	1.018877381	1.051832288	0.902094147	0.880431988	1.237192623	0.802145657	A188/Oh43xB73/W22	S1	2	2n
0.760387812	0.88856305	0.909009756	1.054627464	1.034004622	0.798997673	0.825404988	1.075819672	0.713018362	A188/Oh43xB73/W22	S1	2	2n
0.648199446	0.809384164	0.950328381	1.036752422	1.034004622	0.721675318	0.862089655	1.183401639	0.802145657	A188/Oh43xB73/W22	S1	2	2n
0.747922438	0.826979472	1.01001084	1.126127631	1.105315286	0.670127081	0.871260821	1.237192623	0.757582009	A188/Oh43xB73/W22	S1	2	2n
0.797783934	0.580645161	0.578460754	1.036752422	1.105315286	0.734562377	0.724522157	0.75307377	0.423354652	A188/Oh43xB73/W22	S1	2	2n
0.822714681	0.826979472	0.881464006	1.036752422	1.034004622	0.889207088	0.972143653	1.34477459	0.757582009	A188/Oh43xB73/W22	S1	2	2n
0.909972299	1.064516129	1.069693298	NA	NA	0.68301414	0.889603154	1.506147541	0.757582009	A188/Oh43xB73/W22	S1	2	2n
0.922437673	1.038123167	1.12019384	1.018877381	1.016176956	0.695901199	0.862089655	1.129610656	0.735300186	A188/Oh43xB73/W22	S1	2	2n
0.885041551	1.099706745	1.01001084	1.036752422	1.016176956	0.837658851	1.045512985	0.968237705	0.757582009	A188/Oh43xB73/W22	S1	2	2n
0.872576177	0.994134897	1.014601798	1.036752422	1.016176956	0.863432969	0.797891489	1.290983607	0.802145657	A188/Oh43xB73/W22	S1	2	2n
0.822714681	0.906158358	1.069693298	1.072502506	1.08748762	0.953642384	0.962972487	1.022028689	0.713018362	A188/Oh43xB73/W22	S1	2	2n
0.698060942	0.980938416	0.872282089	1.072502506	1.034004622	0.940755325	0.807062655	1.34477459	0.690736538	A188/Oh43xB73/W22	S1	2	2n
0.797783934	0.950146628	0.968692214	1.054627464	1.051832288	0.902094147	0.935458987	1.398565574	0.9358366	A188/Oh43xB73/W22	S1	2	2n
0.810249307	0.963343109	0.895236881	1.054627464	1.069659954	0.811884732	0.889603154	1.183401639	0.868991129	A188/Oh43xB73/W22	S1	2	2n
0.760387812	0.958944282	1.055920423	1.036752422	1.034004622	0.760336495	0.697008657	1.559938525	0.980400248	A188/Oh43xB73/W22	S1	2	2n
0.872576177	0.879765396	1.000828923	NA	NA	0.579917666	0.74286449	0.75307377	NA	A188/Oh43xB73/W22	S1	2	2n
0.822714681	1.002932551	1.032965632	1.036752422	1.069659954	0.811884732	0.98131482	1.34477459	0.802145657	A188/Oh43xB73/W22	S1	2	2n
0.698060942	0.936950147	1.046738507	1.018877381	1.034004622	0.734562377	0.797891489	0.860655738	0.690736538	A188/Oh43xB73/W22	S1	2	2n
0.72299169	0.919354839	1.055920423	1.036752422	1.034004622	0.798997673	0.871260821	1.828893443	0.913554776	A188/Oh43xB73/W22	S1	2	2n
0.72299169	0.958944282	1.03755659	1.072502506	1.051832288	0.863432969	0.999657153	1.34477459	0.690736538	A188/Oh43xB73/W22	S1	2	2n
0.747922438	0.923753666	1.014601798	1.018877381	1.034004622	0.747449436	0.74286449	1.022028689	0.913554776	A188/Oh43xB73/W22	S1	2	2n
0.59833795	0.88856305	1.042147548	1.054627464	1.051832288	0.863432969	0.797891489	1.129610656	0.713018362	A188/Oh43xB73/W22	S1	2	2n
0.673130194	0.879765396	NA	NA	NA	0.644352962	0.825404988	NA	NA	A188/Oh43xB73/W22	S1	2	2n
0.698060942	0.923753666	0.927373589	1.054627464	1.051832288	0.940755325	0.761206823	1.183401639	0.623891067	A188/Oh43xB73/W22	S1	2	2n
0.847645429	0.668621701	1.032965632	1.108252589	1.105315286	0.644352962	0.752035656	1.290983607	0.668454714	A188/Oh43xB73/W22	S1	2	2n
0.997229917	1.064516129	1.055920423	1.001002339	0.99834929	0.876320029	0.972143653	1.398565574	0.824427481	A188/Oh43xB73/W22	S1	2	2n
0.822714681	1.090909091	1.212013008	1.036752422	1.016176956	0.837658851	0.862089655	1.022028689	0.779863833	A188/Oh43xB73/W22	S1	2	2n
0.872576177	1.152492669	1.028374673	1.001002339	0.980521624	0.721675318	0.935458987	1.022028689	0.824427481	A188/Oh43xB73/W22	S1	2	2n
1.034626039	1.187683284	1.078875215	1.001002339	1.016176956	0.914981206	0.990485986	1.183401639	0.868991129	A188/Oh43xB73/W22	S1	2	2n
0.860110803	0.976539589	0.977874131	1.018877381	1.051832288	0.876320029	0.788720322	0.484118852	0.958118424	A188/Oh43xB73/W22	S1	2	2n
0.797783934	1.064516129	0.973283173	1.018877381	1.016176956	1.005190621	0.92628782	0.645491803	0.601609243	A188/Oh43xB73/W22	S1	2	2n
0.747922438	1.055718475	1.106420965	1.090377548	1.08748762	0.85698944	0.862089655	1.613729508	0.913554776	A188/Oh43xB73/W22	S1	2	2n
0.72299169	1.064516129	1.069693298	1.054627464	1.051832288	0.837658851	0.862089655	0.914446721	0.735300186	A188/Oh43xB73/W22	S1	2	2n
0.822714681	1.170087977	1.129375757	1.018877381	1.016176956	0.747449436	0.880431988	1.882684426	0.846709305	A188/Oh43xB73/W22	S1	2	2n
1.1966759	1.029325513	0.888350443	0.947377213	0.927038627	0.670127081	0.917116654	1.183401639	NA	A188/Oh43xB73/W22	S1	3	2n
1.246537396	1.161290323	0.794235797	0.91162713	0.927038627	0.966529443	1.008828319	1.237192623	0.868991129	A188/Oh43xB73/W22	S1	3	2n
1.246537396	1.038123167	0.853918255	0.91162713	0.891383295	0.863432969	1.054684152	1.022028689	0.913554776	A188/Oh43xB73/W22	S1	3	2n
1.346260388	1.161290323	0.918191673	0.947377213	0.944866293	0.927868266	0.990485986	1.775102459	0.802145657	A188/Oh43xB73/W22	S1	3	2n
1.296398892	1.205278592	0.849327297	0.91162713	0.927038627	0.773223555	0.74286449	1.129610656	0.735300186	A188/Oh43xB73/W22	S1	3	2n
1.271468144	1.126099707	0.75750813	0.929502172	0.891383295	0.889207088	1.027170652	1.398565574	0.757582009	A188/Oh43xB73/W22	S1	3	2n
1.346260388	1.17888563	0.936555506	0.929502172	0.962693958	0.966529443	0.999657153	1.34477459	0.891272952	A188/Oh43xB73/W22	S1	3	2n
1.346260388	1.126099707	0.922782631	0.965252255	0.980521624	0.876320029	0.944630153	1.34477459	0.802145657	A188/Oh43xB73/W22	S1	3	2n
0.984764543	1.073313783	0.803417713	1.001002339	0.944866293	0.670127081	0.770377989	NA	0.64617289	A188/Oh43xB73/W22	S1	3	2n
1.495844875	1.240469208	0.918191673	0.893752088	0.909210961	0.773223555	0.816233822	1.721311475	0.846709305	A188/Oh43xB73/W22	S1	3	2n
1.121883657	1.170087977	1.042147548	0.947377213	0.944866293	0.68945767	0.889603154	1.613729508	0.64617289	A188/Oh43xB73/W22	S1	3	2n
1.221606648	1.258064516	0.849327297	0.929502172	0.927038627	0.844102381	1.128053484	1.721311475	0.846709305	A188/Oh43xB73/W22	S1	3	2n
1.396121884	1.108504399	0.996237965	0.947377213	0.962693958	0.708788258	0.862089655	1.075819672	0.868991129	A188/Oh43xB73/W22	S1	3	2n
0.997229917	0.994134897	0.936555506	0.965252255	0.99834929	0.824771792	0.95380132	0.806864754	1.024963895	A188/Oh43xB73/W22	S1	3	2n
1.1966759	0.835777126	0.987056048	0.929502172	0.909210961	0.914981206	1.054684152	1.34477459	0.980400248	A188/Oh43xB73/W22	S1	3	2n
1.296398892	1.231671554	0.849327297	0.965252255	0.980521624	0.927868266	1.109711151	1.183401639	0.64617289	A188/Oh43xB73/W22	S1	3	2n
1.32132964	1.196480938	0.98246509	0.947377213	0.944866293	0.837658851	0.825404988	0.968237705	0.690736538	A188/Oh43xB73/W22	S1	3	2n
1.221606648	1.2228739	1.088057132	0.947377213	0.944866293	0.811884732	0.825404988	1.022028689	0.913554776	A188/Oh43xB73/W22	S1	3	2n
1.271468144	1.126099707	0.904418797	0.947377213	0.927038627	0.734562377	0.917116654	1.075819672	0.713018362	A188/Oh43xB73/W22	S1	3	2n
1.072022161	1.002932551	0.902123318	0.929502172	0.944866293	0.760336495	0.917116654	0.75307377	0.735300186	A188/Oh43xB73/W22	S1	3	2n
1.221606648	1.214076246	1.005419881	0.929502172	0.944866293	0.876320029	0.95380132	1.452356557	0.868991129	A188/Oh43xB73/W22	S1	3	2n
1.346260388	1.082111437	1.023783715	1.001002339	0.980521624	0.811884732	0.95380132	0.75307377	0.913554776	A188/Oh43xB73/W22	S1	3	2n
1.396121884	1.258064516	1.06510234	0.91162713	0.927038627	0.876320029	0.962972487	1.398565574	1.002682071	A188/Oh43xB73/W22	S1	3	2n
1.346260388	1.26686217	1.083466174	0.947377213	0.927038627	0.889207088	0.917116654	0.806864754	0.868991129	A188/Oh43xB73/W22	S1	3	2n
1.458448753	1.011730205	0.964101256	0.929502172	0.927038627	0.85054591	0.871260821	1.290983607	0.757582009	A188/Oh43xB73/W22	S1	3	2n
1.034626039	0.607038123	0.821781547	0.983127297	0.980521624	NA	0.559441159	0.968237705	NA	A188/Oh43xB73/W22	S1	3	2n
1.171745152	1.134897361	0.973283173	1.001002339	0.99834929	0.914981206	1.100539985	0.75307377	0.824427481	A188/Oh43xB73/W22	S1	3	2n
1.283933518	1.2228739	0.973283173	0.929502172	0.909210961	0.876320029	1.100539985	1.506147541	0.779863833	A188/Oh43xB73/W22	S1	3	2n
1.271468144	0.958944282	0.771281005	0.929502172	0.927038627	0.863432969	0.944630153	1.34477459	0.713018362	A188/Oh43xB73/W22	S1	3	2n
1.246537396	0.994134897	0.872282089	0.947377213	0.944866293	0.837658851	1.109711151	1.452356557	0.64617289	A188/Oh43xB73/W22	S1	3	2n
1.32132964	0.967741935	0.991647006	0.983127297	0.980521624	0.876320029	1.118882318	1.075819672	1.002682071	A188/Oh43xB73/W22	S1	3	2n
1.246537396	1.011730205	0.968692214	0.947377213	0.944866293	0.869876499	0.990485986	1.506147541	0.802145657	A188/Oh43xB73/W22	S1	3	2n
1.296398892	0.994134897	1.032965632	0.929502172	0.927038627	0.876320029	0.98131482	1.613729508	0.824427481	A188/Oh43xB73/W22	S1	3	2n
1.296398892	0.985337243	0.991647006	0.91162713	0.927038627	0.889207088	0.907945487	1.129610656	0.846709305	A188/Oh43xB73/W22	S1	3	2n
1.32132964	0.906158358	1.01001084	0.965252255	0.962693958	0.644352962	0.990485986	1.075819672	0.445636476	A188/Oh43xB73/W22	S1	3	2n
1.209141274	0.941348974	0.817190589	0.983127297	0.962693958	0.425272955	0.68783749	1.129610656	NA	A188/Oh43xB73/W22	S1	3	2n
0.635734072	0.46627566	0.876873047	1.197627798	1.194453615	1.011634151	0.871260821	0.75307377	0.713018362	A188/Oh43xB73/W22	S3	1	2n
0.685595568	0.580645161	0.909009756	1.179752756	1.176625949	0.747449436	0.917116654	1.075819672	0.735300186	A188/Oh43xB73/W22	S3	1	2n
0.448753463	0.483870968	1.028374673	1.197627798	1.194453615	0.599248255	0.68783749	0.537909836	0.623891067	A188/Oh43xB73/W22	S3	1	2n
0.760387812	0.615835777	0.977874131	1.161877715	1.176625949	0.927868266	0.898774321	0.860655738	0.958118424	A188/Oh43xB73/W22	S3	1	2n
0.511080332	0.501466276	0.968692214	1.21550284	1.194453615	0.786110614	0.752035656	0.968237705	0.802145657	A188/Oh43xB73/W22	S3	1	2n
0.461218837	0.439882698	0.964101256	1.269127965	1.230108947	0.670127081	0.68783749	1.129610656	0.757582009	A188/Oh43xB73/W22	S3	1	2n
0.810249307	0.659824047	0.895236881	1.144002673	1.140970617	0.889207088	0.95380132	1.129610656	0.713018362	A188/Oh43xB73/W22	S3	1	2n
0.648199446	0.659824047	1.014601798	1.179752756	1.212281281	0.715231788	0.871260821	1.022028689	0.802145657	A188/Oh43xB73/W22	S3	1	2n
0.685595568	0.624633431	0.987056048	1.179752756	1.194453615	0.741005907	0.797891489	0.968237705	0.779863833	A188/Oh43xB73/W22	S3	1	2n
0.623268698	0.563049853	0.610597462	1.21550284	1.212281281	0.773223555	0.843747322	1.237192623	0.824427481	A188/Oh43xB73/W22	S3	1	2n
0.398891967	0.448680352	1.019192756	1.233377882	1.247936613	0.85054591	0.852918488	0.914446721	0.779863833	A188/Oh43xB73/W22	S3	1	2n
0.710526316	0.633431085	0.987056048	NA	NA	0.702344729	0.825404988	1.290983607	0.913554776	A188/Oh43xB73/W22	S3	1	2n
0.673130194	0.505865103	0.959510298	1.144002673	1.176625949	0.786110614	0.834576155	1.506147541	0.802145657	A188/Oh43xB73/W22	S3	1	2n
0.648199446	0.527859238	1.046738507	1.144002673	1.176625949	0.695901199	0.779549156	1.183401639	0.713018362	A188/Oh43xB73/W22	S3	1	2n
0.585872576	0.501466276	1.368105592	1.179752756	1.212281281	0.695901199	0.825404988	1.075819672	0.779863833	A188/Oh43xB73/W22	S3	1	2n
0.59833795	0.523460411	1.014601798	1.179752756	1.194453615	0.902094147	0.797891489	1.452356557	0.64617289	A188/Oh43xB73/W22	S3	1	2n
0.623268698	0.56744868	1.042147548	1.144002673	1.140970617	0.773223555	0.825404988	0.968237705	0.802145657	A188/Oh43xB73/W22	S3	1	2n
0.249307479	0.554252199	1.156921507	1.179752756	1.194453615	0.631465903	0.74286449	1.34477459	0.802145657	A188/Oh43xB73/W22	S3	1	2n
0.673130194	0.527859238	1.124784799	1.179752756	1.176625949	0.670127081	0.779549156	1.290983607	0.713018362	A188/Oh43xB73/W22	S3	1	2n
0.673130194	0.536656891	1.12019384	1.144002673	1.158798283	0.695901199	0.825404988	1.075819672	0.868991129	A188/Oh43xB73/W22	S3	1	2n
0.585872576	0.501466276	1.143148632	1.197627798	1.212281281	0.773223555	0.816233822	1.129610656	0.802145657	A188/Oh43xB73/W22	S3	1	2n
0.498614958	0.46627566	1.074284257	1.179752756	1.176625949	0.605691784	0.752035656	1.129610656	0.802145657	A188/Oh43xB73/W22	S3	1	2n
0.585872576	0.519061584	1.06510234	1.161877715	1.194453615	0.824771792	0.880431988	0.914446721	0.802145657	A188/Oh43xB73/W22	S3	1	2n
0.59833795	0.501466276	1.088057132	1.179752756	1.194453615	0.773223555	0.788720322	1.613729508	0.757582009	A188/Oh43xB73/W22	S3	1	2n
0.274238227	0.263929619	0.725371421	1.358503174	1.39055794	0.631465903	0.550269992	1.506147541	0.802145657	A188/Oh43xB73/W22	S3	1	2n
0.498614958	0.444281525	0.794235797	1.161877715	1.158798283	0.811884732	0.825404988	1.828893443	0.735300186	A188/Oh43xB73/W22	S3	1	2n
0.573407202	0.439882698	0.918191673	1.233377882	1.247936613	0.760336495	0.733693323	1.667520492	0.802145657	A188/Oh43xB73/W22	S3	1	2n
0.59833795	0.563049853	0.867691131	1.126127631	1.158798283	0.824771792	0.788720322	1.183401639	0.846709305	A188/Oh43xB73/W22	S3	1	2n
0.436288089	0.369501466	0.798826755	1.233377882	1.230108947	0.760336495	0.825404988	1.882684426	0.824427481	A188/Oh43xB73/W22	S3	1	2n
0.448753463	0.457478006	0.853918255	1.179752756	1.212281281	0.818328262	0.807062655	1.506147541	0.891272952	A188/Oh43xB73/W22	S3	1	2n
0.361495845	0.42228739	1.032965632	1.233377882	1.247936613	0.811884732	0.807062655	1.828893443	0.668454714	A188/Oh43xB73/W22	S3	1	2n
0.448753463	0.413489736	0.909009756	1.197627798	1.194453615	0.837658851	0.788720322	1.613729508	0.868991129	A188/Oh43xB73/W22	S3	1	2n
0.199445983	0.246334311	0.794235797	1.340628132	1.372730274	0.734562377	0.623639325	1.075819672	0.846709305	A188/Oh43xB73/W22	S3	1	2n
0.673130194	0.809384164	0.950328381	1.054627464	1.051832288	0.85698944	0.797891489	1.075819672	0.579327419	A188/Oh43xB73/W22	S3	2	2n
0.648199446	0.853372434	1.055920423	1.090377548	1.08748762	1.03096474	0.706179823	0.699282787	0.735300186	A188/Oh43xB73/W22	S3	2	2n
0.573407202	0.774193548	1.000828923	1.108252589	1.123142951	0.657240021	0.733693323	0.699282787	0.713018362	A188/Oh43xB73/W22	S3	2	2n
0.486149584	0.580645161	NA	NA	1.123142951	NA	NA	NA	0.4679183	A188/Oh43xB73/W22	S3	2	2n
0.797783934	0.88856305	1.042147548	1.072502506	1.051832288	0.708788258	0.71535099	1.075819672	0.690736538	A188/Oh43xB73/W22	S3	2	2n
0.673130194	0.765395894	0.651916087	NA	NA	NA	0.495242993	NA	NA	A188/Oh43xB73/W22	S3	2	2n
0.623268698	0.774193548	1.074284257	1.108252589	1.051832288	0.715231788	0.586954658	NA	0.601609243	A188/Oh43xB73/W22	S3	2	2n
0.623268698	0.791788856	1.09264809	1.072502506	1.105315286	0.747449436	0.724522157	1.075819672	0.735300186	A188/Oh43xB73/W22	S3	2	2n
0.573407202	0.782991202	1.000828923	1.090377548	1.08748762	0.734562377	0.825404988	0.699282787	0.557045595	A188/Oh43xB73/W22	S3	2	2n
0.573407202	0.791788856	1.051329465	1.108252589	1.105315286	0.708788258	0.825404988	1.34477459	0.623891067	A188/Oh43xB73/W22	S3	2	2n
0.648199446	0.791788856	1.01001084	1.126127631	1.105315286	0.534812959	0.641981658	0.806864754	0.668454714	A188/Oh43xB73/W22	S3	2	2n
0.66066482	0.914956012	1.074284257	1.072502506	1.105315286	0.695901199	0.752035656	0.914446721	0.668454714	A188/Oh43xB73/W22	S3	2	2n
0.585872576	0.80058651	0.968692214	1.126127631	1.069659954	0.695901199	0.797891489	1.022028689	0.64617289	A188/Oh43xB73/W22	S3	2	2n
0.610803324	0.862170088	0.936555506	1.108252589	1.123142951	0.876320029	0.807062655	0.968237705	0.824427481	A188/Oh43xB73/W22	S3	2	2n
0.59833795	0.782991202	0.895236881	1.126127631	1.105315286	0.824771792	0.898774321	0.537909836	0.623891067	A188/Oh43xB73/W22	S3	2	2n
0.747922438	0.923753666	1.042147548	1.126127631	1.123142951	0.85054591	0.788720322	1.022028689	0.713018362	A188/Oh43xB73/W22	S3	2	2n
0.560941828	0.739002933	0.968692214	1.161877715	1.140970617	0.85054591	0.779549156	0.75307377	0.623891067	A188/Oh43xB73/W22	S3	2	2n
0.59833795	0.853372434	1.000828923	1.126127631	1.140970617	0.889207088	0.779549156	0.806864754	0.690736538	A188/Oh43xB73/W22	S3	2	2n
0.78531856	0.994134897	0.922782631	1.090377548	1.08748762	0.824771792	0.797891489	1.075819672	0.757582009	A188/Oh43xB73/W22	S3	2	2n
0.72299169	0.791788856	0.98246509	1.161877715	1.105315286	0.038661178	0.641981658	0.75307377	0.4679183	A188/Oh43xB73/W22	S3	2	2n
0.747922438	0.84457478	1.088057132	1.108252589	1.08748762	0.695901199	0.752035656	1.129610656	0.690736538	A188/Oh43xB73/W22	S3	2	2n
0.548476454	0.782991202	0.973283173	1.144002673	1.158798283	0.644352962	0.825404988	0.860655738	0.623891067	A188/Oh43xB73/W22	S3	2	2n
0.59833795	0.84457478	0.977874131	1.108252589	1.105315286	0.786110614	0.843747322	0.914446721	0.668454714	A188/Oh43xB73/W22	S3	2	2n
0.72299169	NA	1.005419881	1.108252589	1.123142951	0.863432969	0.862089655	0.699282787	0.713018362	A188/Oh43xB73/W22	S3	2	2n
0.623268698	0.695014663	1.060511382	1.108252589	1.105315286	0.798997673	0.825404988	1.775102459	0.802145657	A188/Oh43xB73/W22	S3	2	2n
0.436288089	0.624633431	1.023783715	1.126127631	1.123142951	0.889207088	0.843747322	1.452356557	0.779863833	A188/Oh43xB73/W22	S3	2	2n
0.461218837	0.598240469	0.849327297	1.161877715	1.123142951	0.934311795	0.816233822	1.34477459	0.713018362	A188/Oh43xB73/W22	S3	2	2n
0.623268698	0.668621701	0.84014538	1.108252589	1.08748762	0.779667084	0.834576155	1.559938525	0.757582009	A188/Oh43xB73/W22	S3	2	2n
0.59833795	0.75659824	1.069693298	1.090377548	1.08748762	0.618578844	0.733693323	1.559938525	0.713018362	A188/Oh43xB73/W22	S3	2	2n
0.610803324	0.835777126	1.01001084	1.072502506	1.051832288	0.708788258	0.807062655	1.237192623	0.64617289	A188/Oh43xB73/W22	S3	2	2n
0.72299169	0.826979472	1.060511382	1.054627464	1.051832288	0.786110614	0.797891489	1.667520492	0.824427481	A188/Oh43xB73/W22	S3	2	2n
0.473684211	0.721407625	0.941146464	1.126127631	1.08748762	0.773223555	0.733693323	1.613729508	0.713018362	A188/Oh43xB73/W22	S3	2	2n
0.448753463	0.633431085	0.895236881	1.126127631	1.105315286	0.953642384	0.788720322	1.398565574	0.735300186	A188/Oh43xB73/W22	S3	2	2n
0.585872576	0.791788856	0.927373589	1.090377548	1.08748762	0.876320029	0.761206823	1.34477459	0.713018362	A188/Oh43xB73/W22	S3	2	2n
0.511080332	0.695014663	1.005419881	1.108252589	1.08748762	0.85054591	0.843747322	1.398565574	0.735300186	A188/Oh43xB73/W22	S3	2	2n
0.59833795	0.84457478	0.872282089	1.072502506	1.08748762	0.734562377	0.779549156	1.237192623	0.490200124	A188/Oh43xB73/W22	S3	2	2n
1.32132964	1.011730205	0.872282089	1.001002339	0.99834929	0.876320029	0.999657153	0.699282787	0.757582009	A188/Oh43xB73/W22	S3	3	2n
0.648199446	1.055718475	NA	NA	NA	NA	NA	NA	NA	A188/Oh43xB73/W22	S3	3	2n
1.047091413	0.870967742	0.863100172	1.036752422	0.99834929	0.650796492	0.843747322	0.484118852	0.690736538	A188/Oh43xB73/W22	S3	3	2n
1.096952909	0.791788856	0.413186253	NA	NA	0.644352962	0.752035656	NA	NA	A188/Oh43xB73/W22	S3	3	2n
1.371191136	1.038123167	0.81259963	NA	0.99834929	0.908537677	0.898774321	0.645491803	0.579327419	A188/Oh43xB73/W22	S3	3	2n
1.047091413	0.879765396	1.032965632	1.072502506	1.069659954	0.586361196	0.843747322	0.484118852	0.735300186	A188/Oh43xB73/W22	S3	3	2n
1.121883657	1.064516129	0.964101256	1.001002339	0.980521624	0.811884732	0.816233822	0.484118852	0.713018362	A188/Oh43xB73/W22	S3	3	2n
0.573407202	0.33431085	1.014601798	NA	NA	0.451047074	0.586954658	NA	0.534763771	A188/Oh43xB73/W22	S3	3	2n
1.171745152	1.134897361	1.01001084	0.965252255	0.962693958	0.618578844	0.651152824	0.107581967	0.534763771	A188/Oh43xB73/W22	S3	3	2n
0.947368421	1.011730205	0.899827839	1.036752422	1.051832288	0.85054591	0.907945487	0.59170082	0.779863833	A188/Oh43xB73/W22	S3	3	2n
0.648199446	0.721407625	0.601415545	1.126127631	1.105315286	0.68301414	0.843747322	0.484118852	0.779863833	A188/Oh43xB73/W22	S3	3	2n
0.997229917	1.029325513	0.964101256	1.001002339	1.016176956	0.908537677	0.761206823	1.613729508	0.757582009	A188/Oh43xB73/W22	S3	3	2n
0.997229917	1.020527859	0.886054964	0.965252255	0.962693958	0.902094147	0.843747322	1.290983607	0.64617289	A188/Oh43xB73/W22	S3	3	2n
1.047091413	1.011730205	0.931964548	1.001002339	0.980521624	0.824771792	0.752035656	1.290983607	0.690736538	A188/Oh43xB73/W22	S3	3	2n
1.096952909	1.029325513	1.01001084	1.001002339	0.962693958	0.798997673	0.752035656	0.914446721	0.690736538	A188/Oh43xB73/W22	S3	3	2n
1.121883657	1.134897361	0.936555506	1.001002339	0.99834929	0.992303562	0.862089655	1.667520492	0.891272952	A188/Oh43xB73/W22	S3	3	2n
0.922437673	1.038123167	0.970987694	1.001002339	0.99834929	0.863432969	0.843747322	1.613729508	0.824427481	A188/Oh43xB73/W22	S3	3	2n
1.121883657	1.090909091	0.964101256	0.965252255	0.962693958	0.811884732	0.843747322	1.452356557	0.690736538	A188/Oh43xB73/W22	S3	3	2n
0.797783934	0.782991202	0.904418797	1.036752422	1.069659954	0.811884732	0.852918488	1.129610656	0.891272952	A188/Oh43xB73/W22	S3	3	2n
0.897506925	0.791788856	0.927373589	1.018877381	1.016176956	0.798997673	0.788720322	1.129610656	0.846709305	A188/Oh43xB73/W22	S3	3	2n
1.022160665	1.029325513	0.872282089	0.965252255	0.962693958	0.798997673	0.779549156	1.828893443	0.824427481	A188/Oh43xB73/W22	S3	3	2n
0.822714681	0.93255132	0.938850985	1.018877381	1.034004622	0.927868266	0.843747322	1.667520492	0.779863833	A188/Oh43xB73/W22	S3	3	2n
0.947368421	1.082111437	0.909009756	1.001002339	0.99834929	0.824771792	0.761206823	1.398565574	0.757582009	A188/Oh43xB73/W22	S3	3	2n
0.997229917	0.941348974	0.904418797	1.001002339	0.99834929	0.902094147	1.027170652	0.699282787	0.668454714	A188/Oh43xB73/W22	S3	3	2n
1.096952909	1.099706745	1.000828923	0.965252255	0.962693958	0.747449436	0.779549156	1.075819672	0.757582009	A188/Oh43xB73/W22	S3	3	2n
0.922437673	1.038123167	1.042147548	1.001002339	0.99834929	0.747449436	0.999657153	0.968237705	0.735300186	A188/Oh43xB73/W22	S3	3	2n
1.034626039	0.862170088	1.000828923	1.018877381	0.99834929	0.747449436	0.852918488	1.290983607	0.690736538	A188/Oh43xB73/W22	S3	3	2n
1.096952909	1.046920821	1.088057132	1.001002339	0.99834929	0.85054591	0.962972487	1.290983607	0.824427481	A188/Oh43xB73/W22	S3	3	2n
1.072022161	1.099706745	0.968692214	0.965252255	0.980521624	0.618578844	0.68783749	1.559938525	0.668454714	A188/Oh43xB73/W22	S3	3	2n
1.13434903	1.029325513	1.129375757	0.965252255	0.980521624	0.657240021	0.825404988	0.645491803	0.779863833	A188/Oh43xB73/W22	S3	3	2n
1.034626039	1.029325513	0.973283173	1.036752422	1.016176956	0.670127081	0.834576155	1.398565574	0.668454714	A188/Oh43xB73/W22	S3	3	2n
1.396121884	1.196480938	1.01001084	0.947377213	0.962693958	0.831215321	0.862089655	0.968237705	0.846709305	A188/Oh43xB73/W22	S3	3	2n
1.121883657	1.038123167	1.005419881	1.001002339	0.99834929	0.837658851	0.862089655	0.699282787	0.846709305	A188/Oh43xB73/W22	S3	3	2n
1.121883657	1.090909091	1.028374673	0.965252255	0.980521624	0.734562377	0.807062655	0.968237705	0.735300186	A188/Oh43xB73/W22	S3	3	2n
1.171745152	1.126099707	1.019192756	0.965252255	0.980521624	0.811884732	0.907945487	1.452356557	0.735300186	A188/Oh43xB73/W22	S3	3	2n
0.473684211	0.373900293	0.796531276	1.161877715	1.176625949	0.940755325	0.797891489	1.183401639	0.891272952	A188/Oh43xB73/W22	S5	1	2n
0.349030471	0.395894428	0.830963464	1.179752756	1.212281281	0.863432969	0.770377989	0.914446721	0.891272952	A188/Oh43xB73/W22	S5	1	2n
0.236842105	0.303519062	0.881464006	1.251252923	1.265764279	1.005190621	0.74286449	0.914446721	0.846709305	A188/Oh43xB73/W22	S5	1	2n
0.361495845	0.360703812	0.709303067	1.21550284	1.212281281	0.914981206	0.95380132	1.075819672	0.868991129	A188/Oh43xB73/W22	S5	1	2n
0.398891967	0.395894428	0.876873047	1.197627798	1.230108947	0.914981206	0.880431988	0.806864754	0.913554776	A188/Oh43xB73/W22	S5	1	2n
0.249307479	0.290322581	0.665688963	1.358503174	1.39055794	0.824771792	0.641981658	0.645491803	0.668454714	A188/Oh43xB73/W22	S5	1	2n
0.261772853	0.299120235	0.844736339	1.233377882	1.247936613	1.005190621	0.825404988	1.075819672	0.868991129	A188/Oh43xB73/W22	S5	1	2n
0.211911357	0.2771261	0.72996238	1.197627798	1.212281281	0.85698944	0.788720322	0.968237705	0.824427481	A188/Oh43xB73/W22	S5	1	2n
NA	NA	0.858509214	1.233377882	1.230108947	0.869876499	0.797891489	1.183401639	0.913554776	A188/Oh43xB73/W22	S5	1	2n
0.423822715	0.483870968	0.918191673	1.233377882	1.230108947	0.927868266	0.770377989	1.237192623	0.690736538	A188/Oh43xB73/W22	S5	1	2n
0.511080332	0.492668622	1.046738507	1.233377882	1.230108947	0.760336495	0.660323991	0.806864754	0.668454714	A188/Oh43xB73/W22	S5	1	2n
0.523545706	0.527859238	1.051329465	1.21550284	1.212281281	0.953642384	0.706179823	1.452356557	0.713018362	A188/Oh43xB73/W22	S5	1	2n
0.486149584	0.554252199	1.106420965	1.21550284	1.230108947	0.889207088	0.71535099	1.022028689	0.668454714	A188/Oh43xB73/W22	S5	1	2n
0.648199446	0.703812317	0.927373589	1.144002673	1.140970617	1.02452121	0.733693323	0.968237705	0.713018362	A188/Oh43xB73/W22	S5	1	2n
0.623268698	0.527859238	1.055920423	1.179752756	1.194453615	0.902094147	0.752035656	0.968237705	0.668454714	A188/Oh43xB73/W22	S5	1	2n
0.673130194	0.527859238	1.01001084	1.179752756	1.194453615	0.966529443	0.825404988	1.129610656	0.735300186	A188/Oh43xB73/W22	S5	1	2n
0.623268698	0.615835777	1.01001084	1.179752756	1.194453615	0.876320029	0.752035656	1.129610656	0.64617289	A188/Oh43xB73/W22	S5	1	2n
0.53601108	0.483870968	1.046738507	1.233377882	1.230108947	0.818328262	0.74286449	1.129610656	0.713018362	A188/Oh43xB73/W22	S5	1	2n
0.585872576	0.545454545	0.959510298	1.179752756	1.194453615	0.953642384	0.779549156	1.183401639	0.757582009	A188/Oh43xB73/W22	S5	1	2n
0.53601108	0.545454545	1.060511382	1.21550284	1.194453615	0.824771792	0.678666324	1.398565574	0.690736538	A188/Oh43xB73/W22	S5	1	2n
0.486149584	0.501466276	1.028374673	1.197627798	1.230108947	0.895650618	0.641981658	1.183401639	0.668454714	A188/Oh43xB73/W22	S5	1	2n
0.59833795	0.457478006	0.927373589	1.161877715	1.194453615	0.760336495	0.761206823	1.452356557	0.557045595	A188/Oh43xB73/W22	S5	1	2n
0.498614958	0.448680352	0.922782631	1.161877715	1.194453615	0.766780025	0.779549156	1.721311475	0.757582009	A188/Oh43xB73/W22	S5	1	2n
NA	0.167155425	0.651916087	1.394253258	1.372730274	0.798997673	0.788720322	1.559938525	0.690736538	A188/Oh43xB73/W22	S5	1	2n
0.710526316	0.857771261	0.56009692	NA	1.105315286	0.798997673	0.825404988	NA	0.512481948	A188/Oh43xB73/W22	S5	2	2n
0.698060942	0.950146628	0.904418797	1.072502506	1.069659954	0.902094147	0.816233822	1.34477459	0.623891067	A188/Oh43xB73/W22	S5	2	2n
0.249307479	0.536656891	0.638143212	1.233377882	1.230108947	0.914981206	0.678666324	0.699282787	0.668454714	A188/Oh43xB73/W22	S5	2	2n
0.648199446	0.994134897	0.904418797	1.090377548	1.08748762	0.876320029	0.706179823	1.237192623	0.668454714	A188/Oh43xB73/W22	S5	2	2n
0.299168975	0.545454545	0.84014538	NA	1.158798283	0.50903884	0.678666324	NA	0.690736538	A188/Oh43xB73/W22	S5	2	2n
0.673130194	1.046920821	0.964101256	1.072502506	1.051832288	0.811884732	0.74286449	1.398565574	0.64617289	A188/Oh43xB73/W22	S5	2	2n
0.673130194	0.985337243	0.927373589	1.108252589	1.069659954	0.811884732	0.788720322	0.968237705	0.64617289	A188/Oh43xB73/W22	S5	2	2n
0.673130194	0.879765396	0.904418797	1.090377548	1.051832288	0.741005907	0.632810491	0.75307377	0.623891067	A188/Oh43xB73/W22	S5	2	2n
0.772853186	1.038123167	0.954919339	1.072502506	1.069659954	0.798997673	0.752035656	1.075819672	0.445636476	A188/Oh43xB73/W22	S5	2	2n
0.747922438	0.950146628	0.936555506	1.144002673	1.105315286	0.927868266	0.74286449	0.860655738	0.668454714	A188/Oh43xB73/W22	S5	2	2n
0.673130194	0.967741935	0.977874131	1.090377548	1.105315286	0.824771792	0.761206823	1.559938525	0.64617289	A188/Oh43xB73/W22	S5	2	2n
0.909972299	1.161290323	0.98246509	1.072502506	1.069659954	0.908537677	0.852918488	1.398565574	0.713018362	A188/Oh43xB73/W22	S5	2	2n
0.573407202	0.739002933	0.918191673	1.090377548	1.08748762	1.005190621	0.807062655	0.806864754	0.824427481	A188/Oh43xB73/W22	S5	2	2n
0.511080332	0.721407625	0.789644838	1.072502506	1.08748762	0.902094147	0.733693323	0.75307377	0.9358366	A188/Oh43xB73/W22	S5	2	2n
0.523545706	0.695014663	0.564687879	1.090377548	1.08748762	0.940755325	0.788720322	0.806864754	0.868991129	A188/Oh43xB73/W22	S5	2	2n
0.274238227	0.387096774	NA	NA	1.230108947	NA	NA	NA	0.401072829	A188/Oh43xB73/W22	S5	2	2n
0.448753463	0.589442815	0.81259963	1.090377548	1.105315286	0.914981206	0.807062655	0.860655738	0.757582009	A188/Oh43xB73/W22	S5	2	2n
0.560941828	0.602639296	0.81259963	1.126127631	1.105315286	0.940755325	0.898774321	1.022028689	0.802145657	A188/Oh43xB73/W22	S5	2	2n
0.573407202	0.633431085	0.789644838	1.072502506	1.069659954	0.966529443	0.825404988	0.699282787	0.891272952	A188/Oh43xB73/W22	S5	2	2n
0.473684211	0.633431085	0.601415545	1.108252589	1.140970617	1.121174154	0.706179823	0.75307377	0.601609243	A188/Oh43xB73/W22	S5	2	2n
0.349030471	0.439882698	0.665688963	1.126127631	1.140970617	0.902094147	0.825404988	1.075819672	0.9358366	A188/Oh43xB73/W22	S5	2	2n
0.53601108	0.677419355	0.973283173	1.090377548	1.105315286	0.786110614	0.779549156	1.506147541	0.757582009	A188/Oh43xB73/W22	S5	2	2n
0.560941828	0.703812317	0.899827839	1.108252589	1.123142951	0.811884732	0.724522157	1.183401639	0.757582009	A188/Oh43xB73/W22	S5	2	2n
0.523545706	0.703812317	0.987056048	1.072502506	1.105315286	0.889207088	0.697008657	1.183401639	0.779863833	A188/Oh43xB73/W22	S5	2	2n
0.53601108	0.703812317	0.941146464	1.108252589	1.105315286	0.798997673	0.797891489	1.613729508	0.779863833	A188/Oh43xB73/W22	S5	2	2n
0.53601108	0.730205279	1.01001084	1.072502506	1.105315286	0.798997673	0.71535099	1.613729508	0.824427481	A188/Oh43xB73/W22	S5	2	2n
0.398891967	0.571847507	0.892941402	1.161877715	1.140970617	0.811884732	0.669495157	1.34477459	0.779863833	A188/Oh43xB73/W22	S5	2	2n
0.53601108	0.633431085	0.987056048	1.072502506	1.105315286	0.85054591	0.752035656	1.398565574	0.713018362	A188/Oh43xB73/W22	S5	2	2n
0.448753463	0.703812317	0.941146464	1.161877715	1.158798283	0.863432969	0.660323991	1.452356557	0.735300186	A188/Oh43xB73/W22	S5	2	2n
0.548476454	0.615835777	0.918191673	1.108252589	1.123142951	0.811884732	0.68783749	1.237192623	0.713018362	A188/Oh43xB73/W22	S5	2	2n
0.448753463	0.677419355	1.01001084	1.108252589	1.08748762	0.644352962	0.733693323	1.075819672	0.690736538	A188/Oh43xB73/W22	S5	2	2n
0.573407202	0.765395894	0.987056048	1.072502506	1.069659954	0.786110614	0.74286449	1.075819672	0.757582009	A188/Oh43xB73/W22	S5	2	2n
0.560941828	0.703812317	0.679461838	1.126127631	1.140970617	0.811884732	0.678666324	1.075819672	0.824427481	A188/Oh43xB73/W22	S5	2	2n
0.922437673	0.88856305	0.918191673	1.001002339	0.99834929	0.934311795	0.898774321	0.75307377	0.958118424	A188/Oh43xB73/W22	S5	3	2n
0.972299169	0.853372434	0.899827839	1.054627464	1.069659954	0.992303562	0.962972487	1.075819672	0.980400248	A188/Oh43xB73/W22	S5	3	2n
0.947368421	0.892961877	0.826372505	1.018877381	1.034004622	0.902094147	1.008828319	1.183401639	0.891272952	A188/Oh43xB73/W22	S5	3	2n
0.947368421	0.88856305	0.863100172	1.018877381	1.016176956	0.992303562	0.95380132	0.968237705	0.980400248	A188/Oh43xB73/W22	S5	3	2n
0.947368421	0.826979472	0.837849901	1.018877381	0.99834929	0.889207088	0.907945487	1.022028689	1.158654838	A188/Oh43xB73/W22	S5	3	2n
0.922437673	0.809384164	0.826372505	1.018877381	0.99834929	0.966529443	0.95380132	0.968237705	0.735300186	A188/Oh43xB73/W22	S5	3	2n
0.847645429	0.633431085	0.78505388	1.072502506	1.08748762	0.979416503	0.907945487	1.022028689	0.891272952	A188/Oh43xB73/W22	S5	3	2n
0.822714681	0.835777126	0.863100172	1.036752422	1.034004622	0.914981206	0.907945487	1.075819672	0.891272952	A188/Oh43xB73/W22	S5	3	2n
0.947368421	0.897360704	0.830963464	1.018877381	1.016176956	0.953642384	0.962972487	1.183401639	0.9358366	A188/Oh43xB73/W22	S5	3	2n
0.772853186	0.712609971	0.863100172	1.090377548	1.069659954	0.792554144	1.045512985	1.022028689	0.891272952	A188/Oh43xB73/W22	S5	3	2n
0.897506925	0.853372434	0.895236881	1.018877381	1.034004622	0.869876499	0.95380132	1.022028689	0.868991129	A188/Oh43xB73/W22	S5	3	2n
0.997229917	0.906158358	0.895236881	1.001002339	0.99834929	0.979416503	0.98131482	0.914446721	0.958118424	A188/Oh43xB73/W22	S5	3	2n
0.922437673	0.923753666	0.904418797	1.018877381	1.034004622	0.863432969	0.779549156	1.183401639	0.802145657	A188/Oh43xB73/W22	S5	3	2n
1.047091413	0.93255132	0.98246509	1.036752422	1.016176956	0.953642384	0.752035656	1.183401639	0.802145657	A188/Oh43xB73/W22	S5	3	2n
0.997229917	1.055718475	0.918191673	0.965252255	0.99834929	0.927868266	0.788720322	1.290983607	0.868991129	A188/Oh43xB73/W22	S5	3	2n
1.221606648	1.055718475	0.977874131	1.001002339	0.980521624	0.863432969	0.724522157	0.968237705	0.779863833	A188/Oh43xB73/W22	S5	3	2n
0.972299169	0.88856305	1.01001084	1.036752422	1.016176956	0.837658851	0.74286449	1.290983607	0.824427481	A188/Oh43xB73/W22	S5	3	2n
1.121883657	0.884164223	0.927373589	1.036752422	1.034004622	0.844102381	0.706179823	1.398565574	0.824427481	A188/Oh43xB73/W22	S5	3	2n
1.047091413	0.906158358	0.964101256	1.018877381	1.051832288	0.876320029	0.761206823	1.290983607	0.735300186	A188/Oh43xB73/W22	S5	3	2n
1.072022161	0.862170088	0.950328381	1.001002339	0.99834929	0.863432969	0.761206823	1.290983607	0.868991129	A188/Oh43xB73/W22	S5	3	2n
0.72299169	0.633431085	0.826372505	1.126127631	1.140970617	0.695901199	0.641981658	1.075819672	0.868991129	A188/Oh43xB73/W22	S5	3	2n
1.047091413	0.985337243	0.931964548	1.001002339	1.016176956	0.85054591	0.724522157	1.075819672	0.757582009	A188/Oh43xB73/W22	S5	3	2n
1.047091413	0.862170088	0.941146464	1.036752422	1.016176956	0.863432969	0.761206823	1.237192623	0.868991129	A188/Oh43xB73/W22	S5	3	2n
0.897506925	0.906158358	0.904418797	1.018877381	1.016176956	0.876320029	0.816233822	1.075819672	0.802145657	A188/Oh43xB73/W22	S5	3	2n
1.271468144	1.17888563	0.78505388	0.965252255	0.962693958	0.992303562	0.880431988	0.645491803	0.690736538	A188/Oh43xB73/W22	S5	3	2n
0.797783934	0.835777126	0.78505388	1.072502506	1.069659954	0.902094147	0.770377989	0.645491803	0.690736538	A188/Oh43xB73/W22	S5	3	2n
0.872576177	0.853372434	0.968692214	NA	1.051832288	0.68301414	0.697008657	NA	0.735300186	A188/Oh43xB73/W22	S5	3	2n
1.271468144	1.117302053	1.014601798	1.036752422	1.034004622	0.824771792	0.752035656	0.645491803	0.735300186	A188/Oh43xB73/W22	S5	3	2n
1.271468144	1.082111437	1.014601798	1.072502506	0.980521624	NA	NA	0.806864754	0.64617289	A188/Oh43xB73/W22	S5	3	2n
1.171745152	1.108504399	0.909009756	1.036752422	1.051832288	0.979416503	0.770377989	0.75307377	0.557045595	A188/Oh43xB73/W22	S5	3	2n
0.872576177	0.950146628	NA	NA	NA	NA	NA	NA	NA	A188/Oh43xB73/W22	S5	3	2n
1.047091413	1.117302053	0.945737423	1.054627464	1.08748762	1.095400036	0.770377989	0.806864754	0.601609243	A188/Oh43xB73/W22	S5	3	2n
0.972299169	1.117302053	0.941146464	1.036752422	0.99834929	0.837658851	0.678666324	NA	0.735300186	A188/Oh43xB73/W22	S5	3	2n
0.922437673	0.994134897	NA	NA	NA	NA	NA	NA	NA	A188/Oh43xB73/W22	S5	3	2n
0.635734072	0.571847507	0.734553338	1.144002673	1.158798283	0.863432969	0.788720322	1.398565574	0.802145657	A188/Oh43xB73/W22	S7	1	2n
0.573407202	0.554252199	0.837849901	NA	1.230108947	0.567030607	0.68783749	NA	0.735300186	A188/Oh43xB73/W22	S7	1	2n
0.59833795	NA	0.927373589	NA	1.247936613	NA	NA	NA	NA	A188/Oh43xB73/W22	S7	1	2n
0.373961219	0.360703812	0.918191673	1.287003007	1.283591945	0.708788258	0.752035656	1.022028689	0.690736538	A188/Oh43xB73/W22	S7	1	2n
0.747922438	0.563049853	0.863100172	1.144002673	1.123142951	0.773223555	0.788720322	0.860655738	0.846709305	A188/Oh43xB73/W22	S7	1	2n
0.72299169	0.695014663	0.851622776	1.108252589	1.123142951	0.760336495	0.752035656	1.290983607	0.802145657	A188/Oh43xB73/W22	S7	1	2n
0.610803324	0.589442815	0.918191673	1.197627798	1.194453615	0.979416503	0.816233822	1.022028689	0.757582009	A188/Oh43xB73/W22	S7	1	2n
0.710526316	0.646627566	0.867691131	1.126127631	1.158798283	1.01807768	0.871260821	1.398565574	0.824427481	A188/Oh43xB73/W22	S7	1	2n
0.673130194	0.571847507	0.844736339	1.144002673	1.158798283	0.786110614	0.834576155	0.914446721	0.802145657	A188/Oh43xB73/W22	S7	1	2n
0.610803324	0.651026393	0.876873047	1.161877715	1.158798283	0.979416503	0.752035656	1.452356557	0.779863833	A188/Oh43xB73/W22	S7	1	2n
0.623268698	0.624633431	0.904418797	1.179752756	1.158798283	0.786110614	0.807062655	1.075819672	0.757582009	A188/Oh43xB73/W22	S7	1	2n
0.623268698	0.571847507	0.849327297	1.161877715	1.176625949	0.889207088	0.779549156	1.290983607	0.735300186	A188/Oh43xB73/W22	S7	1	2n
0.53601108	0.369501466	0.886054964	1.197627798	1.212281281	0.798997673	0.74286449	1.559938525	0.735300186	A188/Oh43xB73/W22	S7	1	2n
0.112188366	0.202346041	0.918191673	1.430003341	1.39055794	0.541256488	0.568612325	1.129610656	0.846709305	A188/Oh43xB73/W22	S7	1	2n
0.423822715	0.369501466	0.849327297	1.21550284	1.212281281	0.811884732	0.733693323	1.882684426	0.779863833	A188/Oh43xB73/W22	S7	1	2n
0.361495845	0.307917889	0.899827839	1.269127965	1.265764279	0.773223555	0.641981658	1.667520492	0.824427481	A188/Oh43xB73/W22	S7	1	2n
0.673130194	0.545454545	0.743735255	1.126127631	1.158798283	0.863432969	0.68783749	1.667520492	0.846709305	A188/Oh43xB73/W22	S7	1	2n
0.436288089	0.413489736	0.936555506	1.21550284	1.247936613	0.844102381	0.68783749	1.721311475	0.735300186	A188/Oh43xB73/W22	S7	1	2n
0.386426593	0.395894428	0.964101256	1.233377882	1.247936613	0.818328262	0.74286449	1.828893443	0.757582009	A188/Oh43xB73/W22	S7	1	2n
0.299168975	0.351906158	0.872282089	1.21550284	1.247936613	0.902094147	0.697008657	1.290983607	0.64617289	A188/Oh43xB73/W22	S7	1	2n
0.498614958	0.51026393	0.856213735	1.144002673	1.158798283	0.863432969	0.68783749	1.398565574	0.846709305	A188/Oh43xB73/W22	S7	1	2n
0.59833795	0.527859238	0.867691131	1.144002673	1.176625949	0.811884732	0.779549156	1.398565574	0.757582009	A188/Oh43xB73/W22	S7	1	2n
0.560941828	0.444281525	0.895236881	1.179752756	1.194453615	0.889207088	0.733693323	1.667520492	0.668454714	A188/Oh43xB73/W22	S7	1	2n
0.112188366	0.114369501	0.830963464	1.465753425	1.461868603	0.844102381	0.568612325	0.699282787	0.668454714	A188/Oh43xB73/W22	S7	1	2n
0.386426593	0.448680352	0.904418797	1.144002673	1.140970617	0.914981206	0.816233822	1.022028689	0.579327419	A188/Oh43xB73/W22	S7	1	2n
0.523545706	0.483870968	0.858509214	1.126127631	1.140970617	0.972972973	0.880431988	1.075819672	0.668454714	A188/Oh43xB73/W22	S7	1	2n
0.448753463	0.523460411	0.895236881	1.144002673	1.123142951	0.934311795	0.825404988	0.914446721	0.668454714	A188/Oh43xB73/W22	S7	1	2n
0.511080332	0.501466276	0.886054964	1.126127631	1.105315286	0.876320029	0.852918488	1.022028689	0.757582009	A188/Oh43xB73/W22	S7	1	2n
0.486149584	0.46627566	0.824077026	1.161877715	1.176625949	0.85698944	0.825404988	1.183401639	0.668454714	A188/Oh43xB73/W22	S7	1	2n
0.423822715	0.46627566	0.876873047	1.161877715	1.176625949	0.902094147	0.779549156	1.075819672	0.713018362	A188/Oh43xB73/W22	S7	1	2n
0.423822715	0.457478006	0.872282089	1.144002673	1.140970617	0.882763558	0.852918488	0.914446721	0.713018362	A188/Oh43xB73/W22	S7	1	2n
0.498614958	0.501466276	0.84014538	1.108252589	1.105315286	0.792554144	0.807062655	0.914446721	0.713018362	A188/Oh43xB73/W22	S7	1	2n
0.498614958	0.483870968	0.858509214	1.144002673	1.140970617	0.895650618	0.797891489	0.806864754	0.668454714	A188/Oh43xB73/W22	S7	1	2n
0.648199446	0.527859238	0.895236881	1.108252589	1.105315286	0.786110614	0.834576155	1.022028689	0.735300186	A188/Oh43xB73/W22	S7	1	2n
0.585872576	0.549853372	0.876873047	1.108252589	1.105315286	0.818328262	0.862089655	0.860655738	0.713018362	A188/Oh43xB73/W22	S7	1	2n
0.486149584	0.475073314	0.826372505	1.161877715	1.158798283	0.895650618	0.871260821	1.022028689	0.802145657	A188/Oh43xB73/W22	S7	1	2n
0.53601108	0.615835777	0.796531276	1.144002673	1.140970617	0.863432969	0.825404988	1.129610656	0.668454714	A188/Oh43xB73/W22	S7	2	2n
0.673130194	0.853372434	0.895236881	1.090377548	1.08748762	0.567030607	0.678666324	1.506147541	0.713018362	A188/Oh43xB73/W22	S7	2	2n
0.648199446	0.835777126	0.909009756	1.126127631	1.069659954	0.528369429	0.614468158	0.537909836	0.779863833	A188/Oh43xB73/W22	S7	2	2n
0.623268698	0.818181818	0.904418797	NA	1.08748762	0.463934133	0.752035656	NA	0.623891067	A188/Oh43xB73/W22	S7	2	2n
0.548476454	0.580645161	0.798826755	1.197627798	1.194453615	0.244854126	0.632810491	0.59170082	0.445636476	A188/Oh43xB73/W22	S7	2	2n
0.585872576	0.668621701	0.853918255	NA	1.105315286	0.657240021	0.669495157	0.215163934	0.668454714	A188/Oh43xB73/W22	S7	2	2n
0.66066482	0.686217009	0.748326213	1.126127631	1.123142951	0.914981206	0.678666324	0.806864754	0.668454714	A188/Oh43xB73/W22	S7	2	2n
0.623268698	0.747800587	0.909009756	1.126127631	1.123142951	0.824771792	0.733693323	1.075819672	0.668454714	A188/Oh43xB73/W22	S7	2	2n
0.635734072	0.84457478	0.890645922	1.126127631	1.105315286	0.773223555	0.68783749	1.129610656	0.713018362	A188/Oh43xB73/W22	S7	2	2n
0.53601108	0.765395894	0.927373589	1.126127631	1.105315286	0.914981206	0.71535099	1.022028689	0.713018362	A188/Oh43xB73/W22	S7	2	2n
0.461218837	0.633431085	0.56009692	1.197627798	1.212281281	0.038661178	0.091711665	NA	0.579327419	A188/Oh43xB73/W22	S7	2	2n
0.59833795	0.721407625	0.943441944	NA	1.123142951	0.393055307	0.641981658	NA	0.64617289	A188/Oh43xB73/W22	S7	2	2n
0.436288089	0.545454545	0.771281005	1.108252589	1.08748762	1.01807768	0.834576155	1.022028689	0.668454714	A188/Oh43xB73/W22	S7	2	2n
0.473684211	0.580645161	0.794235797	1.126127631	1.08748762	0.966529443	0.843747322	0.914446721	0.64617289	A188/Oh43xB73/W22	S7	2	2n
0.398891967	0.523460411	0.766690047	1.126127631	1.105315286	1.005190621	0.862089655	0.860655738	0.623891067	A188/Oh43xB73/W22	S7	2	2n
0.498614958	0.624633431	0.766690047	1.072502506	1.069659954	0.85698944	0.816233822	0.645491803	0.601609243	A188/Oh43xB73/W22	S7	2	2n
0.286703601	0.470674487	0.716189505	1.144002673	1.140970617	0.934311795	0.880431988	0.914446721	0.64617289	A188/Oh43xB73/W22	S7	2	2n
0.361495845	0.483870968	0.716189505	1.126127631	1.105315286	0.902094147	0.825404988	0.860655738	0.623891067	A188/Oh43xB73/W22	S7	2	2n
0.486149584	0.61143695	0.844736339	1.108252589	1.08748762	0.953642384	0.852918488	0.860655738	0.601609243	A188/Oh43xB73/W22	S7	2	2n
0.473684211	0.545454545	0.766690047	1.126127631	1.08748762	0.876320029	0.880431988	0.968237705	0.668454714	A188/Oh43xB73/W22	S7	2	2n
0.423822715	0.589442815	0.702416629	1.126127631	1.08748762	0.85054591	0.898774321	0.75307377	0.601609243	A188/Oh43xB73/W22	S7	2	2n
0.523545706	0.527859238	0.771281005	1.108252589	1.08748762	0.824771792	0.852918488	0.860655738	0.601609243	A188/Oh43xB73/W22	S7	2	2n
0.261772853	0.417888563	0.651916087	1.161877715	1.158798283	0.876320029	0.797891489	0.806864754	0.534763771	A188/Oh43xB73/W22	S7	2	2n
0.448753463	0.527859238	0.808008672	1.126127631	1.069659954	0.805441203	0.852918488	0.75307377	0.668454714	A188/Oh43xB73/W22	S7	2	2n
0.448753463	0.439882698	0.702416629	1.144002673	1.140970617	0.670127081	0.68783749	1.721311475	0.824427481	A188/Oh43xB73/W22	S7	2	2n
0.486149584	0.475073314	0.72996238	1.161877715	1.158798283	0.85054591	0.816233822	1.667520492	0.824427481	A188/Oh43xB73/W22	S7	2	2n
0.523545706	0.527859238	0.642734171	1.126127631	1.123142951	0.734562377	0.71535099	1.828893443	0.779863833	A188/Oh43xB73/W22	S7	2	2n
0.411357341	0.519061584	0.78505388	1.108252589	1.105315286	0.708788258	0.678666324	1.452356557	0.713018362	A188/Oh43xB73/W22	S7	2	2n
0.236842105	0.395894428	0.762099088	1.161877715	1.140970617	0.811884732	0.724522157	1.506147541	0.779863833	A188/Oh43xB73/W22	S7	2	2n
0.498614958	0.290322581	0.734553338	1.269127965	1.265764279	0.863432969	0.761206823	0.699282787	0.891272952	A188/Oh43xB73/W22	S7	2	2n
0.448753463	0.404692082	0.716189505	1.161877715	1.158798283	0.792554144	0.752035656	1.506147541	0.713018362	A188/Oh43xB73/W22	S7	2	2n
NA	0.439882698	0.720780463	1.144002673	1.140970617	0.612135314	0.586954658	0.537909836	0.735300186	A188/Oh43xB73/W22	S7	2	2n
0.747922438	0.580645161	NA	NA	NA	NA	NA	NA	NA	A188/Oh43xB73/W22	S7	3	2n
0.72299169	0.686217009	0.890645922	1.108252589	1.140970617	0.779667084	0.788720322	0.699282787	0.713018362	A188/Oh43xB73/W22	S7	3	2n
1.096952909	0.853372434	0.81259963	1.036752422	1.034004622	0.721675318	0.898774321	1.452356557	0.713018362	A188/Oh43xB73/W22	S7	3	2n
0.847645429	0.774193548	0.81259963	NA	1.034004622	0.631465903	0.834576155	NA	0.668454714	A188/Oh43xB73/W22	S7	3	2n
0.922437673	0.88856305	0.863100172	1.036752422	1.034004622	0.811884732	0.917116654	1.183401639	0.668454714	A188/Oh43xB73/W22	S7	3	2n
1.096952909	0.906158358	0.872282089	1.036752422	1.016176956	0.818328262	0.871260821	1.075819672	0.623891067	A188/Oh43xB73/W22	S7	3	2n
1.072022161	0.923753666	0.821781547	1.054627464	1.034004622	0.811884732	0.871260821	0.860655738	0.668454714	A188/Oh43xB73/W22	S7	3	2n
0.872576177	0.862170088	0.734553338	1.072502506	1.051832288	0.786110614	0.92628782	1.075819672	0.735300186	A188/Oh43xB73/W22	S7	3	2n
1.047091413	0.782991202	0.798826755	1.072502506	1.069659954	0.85054591	0.825404988	1.022028689	0.668454714	A188/Oh43xB73/W22	S7	3	2n
0.847645429	0.75659824	NA	NA	NA	NA	NA	NA	NA	A188/Oh43xB73/W22	S7	3	2n
0.747922438	0.571847507	0.890645922	1.126127631	1.08748762	0.837658851	0.660323991	0.430327869	0.623891067	A188/Oh43xB73/W22	S7	3	2n
0.461218837	0.413489736	0.670279921	1.126127631	1.105315286	0.837658851	0.825404988	0.75307377	0.690736538	A188/Oh43xB73/W22	S7	3	2n
0.835180055	0.84457478	0.716189505	1.001002339	0.980521624	0.68945767	0.990485986	0.75307377	0.690736538	A188/Oh43xB73/W22	S7	3	2n
0.872576177	0.695014663	0.780462922	1.036752422	1.034004622	0.753892966	0.935458987	0.968237705	0.713018362	A188/Oh43xB73/W22	S7	3	2n
0.698060942	0.686217009	0.468277753	1.018877381	1.034004622	0.972972973	0.917116654	1.022028689	0.690736538	A188/Oh43xB73/W22	S7	3	2n
0.897506925	0.862170088	0.771281005	1.001002339	0.99834929	0.914981206	1.008828319	0.914446721	0.690736538	A188/Oh43xB73/W22	S7	3	2n
0.909972299	0.813782991	0.780462922	1.001002339	0.99834929	0.882763558	0.917116654	0.968237705	0.779863833	A188/Oh43xB73/W22	S7	3	2n
0.511080332	0.492668622	0.847031818	1.179752756	1.105315286	0.760336495	0.825404988	0.59170082	0.64617289	A188/Oh43xB73/W22	S7	3	2n
1.121883657	0.84457478	0.748326213	0.965252255	0.962693958	0.940755325	0.962972487	0.645491803	0.802145657	A188/Oh43xB73/W22	S7	3	2n
0.909972299	0.914956012	0.771281005	1.001002339	0.99834929	0.831215321	0.962972487	0.968237705	0.668454714	A188/Oh43xB73/W22	S7	3	2n
0.772853186	0.765395894	0.775871963	1.001002339	0.99834929	0.895650618	0.962972487	1.075819672	0.690736538	A188/Oh43xB73/W22	S7	3	2n
0.934903047	0.879765396	0.679461838	0.965252255	0.962693958	0.902094147	1.008828319	1.129610656	0.757582009	A188/Oh43xB73/W22	S7	3	2n
0.897506925	0.941348974	0.904418797	1.001002339	0.99834929	0.786110614	0.733693323	0.376536885	0.802145657	A188/Oh43xB73/W22	S7	3	2n
1.072022161	1.020527859	0.872282089	0.983127297	0.980521624	0.863432969	0.770377989	1.022028689	0.846709305	A188/Oh43xB73/W22	S7	3	2n
0.909972299	0.747800587	0.81259963	1.018877381	1.051832288	0.902094147	0.641981658	0.914446721	0.846709305	A188/Oh43xB73/W22	S7	3	2n
0.735457064	0.651026393	0.752917171	1.054627464	1.069659954	0.863432969	0.586954658	0.914446721	0.779863833	A188/Oh43xB73/W22	S7	3	2n
0.623268698	0.730205279	0.771281005	1.054627464	1.08748762	0.953642384	0.641981658	1.183401639	0.891272952	A188/Oh43xB73/W22	S7	3	2n
0.847645429	0.75659824	0.762099088	1.036752422	1.034004622	0.837658851	0.788720322	1.129610656	0.713018362	A188/Oh43xB73/W22	S7	3	2n
0.752253483	0.603301384	0.949668377	1.066593286	1.070575461	0.985239099	0.851922742	1.108265425	1.022936865	A188/W22	F1	1	2n
0.473641082	0.429623713	1.03136028	1.1601541	1.199782845	1.110128563	0.931790499	1.029103609	0.998581225	A188/W22	F1	1	2n
0.710461623	0.61701278	1.067100488	1.104017611	1.125950054	1.068498742	0.976161476	0.989522701	0.925514306	A188/W22	F1	1	2n
0.877629063	0.685569755	0.995620073	1.066593286	1.070575461	0.901979457	0.727684009	0.910360885	0.901158666	A188/W22	F1	1	2n
0.821906583	0.676428825	1.005831561	1.047881123	1.070575461	0.985239099	0.727684009	1.147846333	1.022936865	A188/W22	F1	1	2n
0.724392243	0.694710685	1.021148792	1.047881123	1.089033659	1.054622135	1.011658256	0.989522701	1.120359423	A188/W22	F1	1	2n
0.682600382	0.603301384	1.067100488	1.122729774	1.125950054	1.096251956	1.029406647	0.949941793	1.022936865	A188/W22	F1	1	2n
0.696531002	0.612442315	0.995620073	1.085305449	1.125950054	1.151758384	0.958413085	0.791618161	0.901158666	A188/W22	F1	1	2n
0.626877902	0.502751154	1.000725817	1.122729774	1.16286645	1.096251956	0.96728728	1.147846333	0.779380468	A188/W22	F1	1	2n
0.654739142	0.539314874	NA	NA	NA	NA	NA	NA	1.120359423	A188/W22	F1	1	2n
0.807975963	0.767838126	0.964985609	1.02916896	1.033659066	1.068498742	1.047155037	1.068684517	0.925514306	A188/W22	F1	1	2n
0.919420923	0.767838126	0.964985609	1.02916896	1.052117264	1.02686892	1.064903428	1.147846333	0.998581225	A188/W22	F1	1	2n
0.696531002	0.667287895	1.026254536	1.047881123	1.070575461	1.040745528	1.047155037	1.029103609	0.730669189	A188/W22	F1	1	2n
0.807975963	0.73584487	0.964985609	1.02916896	1.033659066	0.999115706	1.064903428	1.266589057	1.071648144	A188/W22	F1	1	2n
0.835837203	0.712992545	0.934351145	1.02916896	1.052117264	1.02686892	1.038280842	1.187427241	1.193426342	A188/W22	F1	1	2n
0.807975963	0.795260916	0.888399449	0.991744634	0.996742671	1.040745528	1.109274404	1.068684517	1.071648144	A188/W22	F1	1	2n
0.668669762	0.703851615	0.995620073	1.047881123	1.070575461	0.901979457	1.002784061	0.949941793	1.022936865	A188/W22	F1	1	2n
0.835837203	0.694710685	0.944562633	1.02916896	1.052117264	0.999115706	0.96728728	1.187427241	1.022936865	A188/W22	F1	1	2n
0.557224802	0.649006035	0.919033913	1.047881123	1.070575461	0.985239099	1.011658256	0.752037253	0.998581225	A188/W22	F1	1	2n
0.891559683	0.722133475	0.86287073	1.010456797	1.015200869	1.02686892	1.020532452	0.949941793	1.022936865	A188/W22	F1	1	2n
0.780114723	0.804401846	0.908822425	1.010456797	1.033659066	0.999115706	0.976161476	0.870779977	0.876803027	A188/W22	F1	1	2n
0.891559683	0.776979056	0.919033913	1.047881123	1.033659066	1.054622135	0.993909866	0.831199069	1.071648144	A188/W22	F1	1	2n
0.835837203	0.68099929	0.924139657	1.047881123	1.033659066	1.137881777	0.976161476	0.910360885	1.022936865	A188/W22	F1	1	2n
0.807975963	0.776979056	0.949668377	1.010456797	0.996742671	0.943609278	1.020532452	0.989522701	1.022936865	A188/W22	F1	1	2n
0.780114723	0.69014022	0.908822425	1.02916896	1.052117264	0.971362492	1.020532452	0.831199069	1.022936865	A188/W22	F1	1	2n
0.835837203	0.731274405	0.959879865	1.02916896	1.033659066	0.999115706	1.029406647	0.910360885	1.022936865	A188/W22	F1	1	2n
0.891559683	0.71756301	0.949668377	1.02916896	1.033659066	1.054622135	0.96728728	1.029103609	1.096003783	A188/W22	F1	1	2n
0.724392243	0.694710685	0.919033913	1.047881123	1.089033659	0.971362492	0.976161476	0.989522701	0.730669189	A188/W22	F1	1	2n
0.501502322	0.415912318	0.898610937	1.104017611	1.16286645	0.915856064	0.976161476	0.910360885	0.974225585	A188/W22	F1	1	2n
NA	0.685569755	0.916481041	1.02916896	1.089033659	1.012992313	0.976161476	0.831199069	1.022936865	A188/W22	F1	1	2n
0.863698443	0.776979056	0.939456889	1.010456797	0.996742671	0.971362492	0.976161476	0.949941793	1.047292504	A188/W22	F1	1	2n
0.807975963	0.941515797	0.977749969	1.010456797	0.996742671	0.846473029	0.993909866	1.068684517	1.071648144	A188/W22	F1	2	2n
0.919420923	1.087770678	1.054336128	1.02916896	1.015200869	1.061560438	0.985035671	0.831199069	0.949869946	A188/W22	F1	2	2n
0.863698443	1.087770678	1.059441872	1.010456797	0.996742671	0.763213387	0.993909866	0.989522701	0.998581225	A188/W22	F1	2	2n
0.863698443	1.124334398	1.026254536	0.991744634	0.996742671	1.00605401	1.002784061	0.949941793	0.730669189	A188/W22	F1	2	2n
0.807975963	0.978079517	0.998172945	1.02916896	1.015200869	1.075437045	1.020532452	1.029103609	0.949869946	A188/W22	F1	2	2n
0.766184103	1.042066028	1.087523464	1.02916896	1.015200869	1.158696687	0.993909866	1.108265425	0.998581225	A188/W22	F1	2	2n
1.016935264	1.128904863	1.064547616	1.010456797	0.996742671	1.075437045	1.056029233	0.910360885	0.949869946	A188/W22	F1	2	2n
0.891559683	1.064918353	1.06965336	1.02916896	0.996742671	1.033807224	0.940664695	0.949941793	0.852447387	A188/W22	F1	2	2n
0.975143403	1.133475328	1.005831561	0.991744634	0.978284473	1.061560438	1.002784061	0.910360885	0.974225585	A188/W22	F1	2	2n
0.891559683	1.115193468	1.021148792	1.010456797	1.015200869	0.901979457	0.958413085	0.791618161	0.949869946	A188/W22	F1	2	2n
0.877629063	1.106052538	1.061994744	1.02916896	1.015200869	1.012992313	0.940664695	0.949941793	0.876803027	A188/W22	F1	2	2n
0.835837203	1.092341143	1.061994744	1.02916896	0.996742671	1.02686892	0.940664695	0.791618161	0.828091747	A188/W22	F1	2	2n
0.766184103	0.959797657	1.026254536	1.02916896	1.015200869	1.040745528	1.13589699	1.029103609	1.120359423	A188/W22	F1	2	2n
0.933351543	1.224884629	1.113052184	1.010456797	0.996742671	1.096251956	1.038280842	0.752037253	0.974225585	A188/W22	F1	2	2n
0.863698443	1.179179979	1.143686647	1.02916896	0.996742671	1.110128563	1.020532452	0.910360885	1.022936865	A188/W22	F1	2	2n
0.961212783	1.261448349	1.087523464	0.991744634	0.978284473	1.012992313	1.029406647	1.068684517	1.047292504	A188/W22	F1	2	2n
0.905490303	1.151757188	1.118157928	1.02916896	1.015200869	0.679953745	0.976161476	1.029103609	1.071648144	A188/W22	F1	2	2n
0.961212783	1.188320909	1.056889	1.02916896	1.015200869	0.929732671	0.976161476	1.187427241	1.071648144	A188/W22	F1	2	2n
0.863698443	1.197461839	1.10794644	1.010456797	0.996742671	1.110128563	1.038280842	0.910360885	1.120359423	A188/W22	F1	2	2n
0.807975963	1.124334398	1.102840696	1.02916896	1.015200869	1.082375349	1.109274404	1.266589057	1.022936865	A188/W22	F1	2	2n
0.835837203	1.197461839	1.159003879	1.02916896	0.996742671	1.040745528	1.064903428	0.910360885	1.071648144	A188/W22	F1	2	2n
0.933351543	1.243166489	1.159003879	1.02916896	1.015200869	1.040745528	1.064903428	1.068684517	0.974225585	A188/W22	F1	2	2n
0.891559683	1.215743699	1.13347516	1.02916896	0.996742671	1.082375349	1.038280842	0.910360885	1.022936865	A188/W22	F1	2	2n
0.919420923	1.28887114	1.10794644	1.010456797	0.978284473	1.054622135	1.002784061	0.910360885	0.974225585	A188/W22	F1	2	2n
0.933351543	1.160898119	1.026254536	0.991744634	0.978284473	0.721583566	0.993909866	0.949941793	1.071648144	A188/W22	F1	2	2n
0.835837203	1.078629748	1.118157928	1.02916896	1.033659066	1.02686892	1.064903428	0.989522701	1.047292504	A188/W22	F1	2	2n
0.863698443	1.160898119	1.08241772	1.010456797	1.015200869	1.068498742	1.073777623	0.870779977	1.096003783	A188/W22	F1	2	2n
0.891559683	1.188320909	1.113052184	1.02916896	0.996742671	0.985239099	1.127022795	1.029103609	0.998581225	A188/W22	F1	2	2n
0.947282163	1.087770678	1.04412464	1.010456797	0.996742671	0.790966601	1.020532452	0.910360885	0.949869946	A188/W22	F1	2	2n
0.947282163	1.151757188	1.051783256	1.010456797	1.052117264	0.763213387	0.993909866	1.068684517	1.071648144	A188/W22	F1	2	2n
0.933351543	1.133475328	1.092629208	1.02916896	0.996742671	0.860349636	1.002784061	1.227008149	1.022936865	A188/W22	F1	2	2n
0.501502322	0.502751154	0.832236266	1.141441937	1.16286645	1.012992313	0.612319471	0.831199069	0.608890991	A188/W22	F1	2	2n
0.877629063	1.115193468	1.074759104	1.010456797	0.996742671	0.777089994	1.020532452	0.949941793	1.120359423	A188/W22	F1	2	2n
0.849767823	1.069488818	1.03136028	1.010456797	0.996742671	0.693830352	0.976161476	0.910360885	1.071648144	A188/W22	F1	2	2n
0.891559683	1.096911608	1.090076336	1.010456797	0.996742671	0.832596422	1.064903428	0.870779977	1.047292504	A188/W22	F1	2	2n
0.835837203	0.868388356	0.934351145	1.066593286	1.052117264	0.846473029	1.029406647	0.910360885	1.047292504	A188/W22	F1	2	2n
1.225894564	1.060347888	0.878187961	0.973032471	0.941368078	1.02686892	0.976161476	1.029103609	1.047292504	A188/W22	F1	3	2n
1.198033324	1.096911608	0.924139657	0.935608145	0.941368078	1.02686892	1.118148599	1.187427241	0.974225585	A188/W22	F1	3	2n
0.891559683	0.749556266	0.893505193	1.047881123	1.052117264	1.096251956	1.029406647	0.949941793	1.071648144	A188/W22	F1	3	2n
0.891559683	0.722133475	0.822024778	1.010456797	1.033659066	1.012992313	0.940664695	0.989522701	0.949869946	A188/W22	F1	3	2n
1.100518984	1.060347888	0.944562633	0.973032471	0.941368078	1.075437045	1.073777623	0.989522701	0.998581225	A188/W22	F1	3	2n
1.114449604	0.950656727	0.898610937	0.973032471	1.015200869	1.151758384	1.056029233	0.910360885	1.022936865	A188/W22	F1	3	2n
1.253755804	1.160898119	0.964985609	0.935608145	0.941368078	1.033807224	1.109274404	0.910360885	1.022936865	A188/W22	F1	3	2n
1.253755804	1.151757188	0.903716681	0.935608145	0.922909881	1.02686892	1.073777623	0.949941793	1.022936865	A188/W22	F1	3	2n
1.281617045	1.106052538	0.975197097	0.973032471	0.959826276	1.054622135	0.922916304	1.068684517	1.022936865	A188/W22	F1	3	2n
1.225894564	0.987220447	0.765861594	0.973032471	0.978284473	1.151758384	1.118148599	1.029103609	1.047292504	A188/W22	F1	3	2n
1.170172084	1.160898119	0.730121387	0.935608145	0.959826276	1.019930617	1.100400209	1.187427241	0.998581225	A188/W22	F1	3	2n
1.086588364	1.042066028	0.985408585	0.954320308	0.978284473	1.068498742	1.127022795	1.108265425	1.096003783	A188/W22	F1	3	2n
1.643813166	1.215743699	1.021148792	0.935608145	0.904451683	0.929732671	0.887419523	0.59371362	1.022936865	A188/W22	F1	3	2n
1.281617045	1.38028044	1.123263672	0.916895982	0.922909881	0.804843208	0.931790499	1.029103609	1.047292504	A188/W22	F1	3	2n
1.532368205	1.585951367	1.097734952	0.898183819	0.885993485	1.075437045	1.064903428	0.870779977	1.071648144	A188/W22	F1	3	2n
1.588090686	1.499112531	1.08241772	0.898183819	0.885993485	0.999115706	0.976161476	0.989522701	1.022936865	A188/W22	F1	3	2n
1.420923245	1.37113951	0.924139657	0.879471657	0.867535288	1.012992313	0.96728728	1.147846333	1.022936865	A188/W22	F1	3	2n
1.198033324	0.530173944	1.005831561	0.898183819	0.904451683	1.096251956	0.976161476	1.266589057	0.998581225	A188/W22	F1	3	2n
1.504506965	0.767838126	0.816919034	0.991744634	1.015200869	0.860349636	0.798677571	0.870779977	0.487112793	A188/W22	F1	3	2n
0.835837203	1.38942137	1.061994744	0.898183819	0.885993485	0.957485885	0.905167914	0.989522701	1.022936865	A188/W22	F1	3	2n
1.783119366	1.38942137	1.08241772	0.898183819	0.885993485	1.02686892	0.976161476	1.147846333	1.022936865	A188/W22	F1	3	2n
1.615951926	1.499112531	1.077311976	0.898183819	0.885993485	1.012992313	1.047155037	1.108265425	1.022936865	A188/W22	F1	3	2n
1.699535646	1.425985091	1.092629208	0.879471657	0.904451683	1.033807224	0.914042109	1.345750873	1.096003783	A188/W22	F1	3	2n
1.615951926	1.215743699	1.092629208	0.954320308	0.941368078	0.971362492	1.020532452	1.029103609	1.071648144	A188/W22	F1	3	2n
1.030865884	1.32543486	0.83734201	0.973032471	0.978284473	0.881164547	0.843048547	0.870779977	0.730669189	A188/W22	F1	3	2n
1.420923245	1.234025559	1.010937304	0.916895982	0.922909881	1.033807224	1.038280842	1.068684517	1.022936865	A188/W22	F1	3	2n
1.337339525	1.243166489	0.975197097	0.916895982	0.904451683	0.971362492	1.029406647	0.870779977	1.071648144	A188/W22	F1	3	2n
1.337339525	1.279730209	0.957326993	0.916895982	0.922909881	0.999115706	1.073777623	0.989522701	1.071648144	A188/W22	F1	3	2n
1.532368205	1.096911608	0.982855713	0.898183819	0.904451683	1.040745528	1.064903428	1.266589057	1.022936865	A188/W22	F1	3	2n
1.337339525	1.28887114	1.000725817	0.973032471	0.959826276	0.915856064	0.976161476	1.227008149	0.949869946	A188/W22	F1	3	2n
1.560229446	1.31629393	0.970091353	0.916895982	0.904451683	1.054622135	1.064903428	1.306169965	1.022936865	A188/W22	F1	3	2n
1.393062005	1.37113951	1.021148792	0.916895982	0.904451683	1.054622135	1.002784061	1.187427241	1.120359423	A188/W22	F1	3	2n
1.615951926	1.188320909	1.000725817	0.879471657	0.885993485	1.054622135	1.064903428	1.187427241	1.071648144	A188/W22	F1	3	2n
1.267686424	1.261448349	0.995620073	0.935608145	0.941368078	1.068498742	0.931790499	1.029103609	1.071648144	A188/W22	F1	3	2n
1.420923245	1.096911608	0.972644225	0.898183819	0.885993485	1.012992313	0.976161476	1.147846333	0.974225585	A188/W22	F1	3	2n
1.100518984	1.096911608	1.021148792	0.973032471	0.959826276	1.103190259	1.073777623	0.672875437	1.120359423	A188/W22	F1	3	2n
0.612947282	0.434194178	0.822024778	1.104017611	1.107491857	0.971362492	0.985035671	0.791618161	0.852447387	A188/W22	S1	1	2n
0.640808522	0.457046503	0.995620073	1.178866263	1.144408252	0.999115706	0.860796938	0.989522701	0.974225585	A188/W22	S1	1	2n
0.557224802	0.484469294	1.046677512	1.178866263	1.16286645	1.019930617	0.869671133	1.029103609	0.974225585	A188/W22	S1	1	2n
0.724392243	0.585019524	0.901163809	1.02916896	1.347448426	0.985239099	0.887419523	0.831199069	0.706313549	A188/W22	S1	1	2n
0.640808522	0.557596734	0.873082217	1.066593286	1.070575461	0.943609278	0.851922742	0.672875437	0.949869946	A188/W22	S1	1	2n
0.12537558	0.557596734	0.714804155	1.122729774	1.125950054	0.901979457	1.020532452	1.227008149	0.949869946	A188/W22	S1	1	2n
0.585086042	0.425053248	0.801601802	1.178866263	1.16286645	0.860349636	0.869671133	0.910360885	0.852447387	A188/W22	S1	1	2n
0.585086042	0.502751154	NA	NA	NA	NA	NA	NA	NA	A188/W22	S1	1	2n
0.640808522	0.516462549	0.765861594	1.085305449	1.089033659	0.874226243	0.76318079	0.712456345	0.901158666	A188/W22	S1	1	2n
0.529363562	0.402200923	0.745438618	1.1601541	1.125950054	0.915856064	0.887419523	0.633294529	0.901158666	A188/W22	S1	1	2n
0.487571702	0.310791622	0.888399449	1.197578426	1.181324647	1.012992313	0.789803376	0.633294529	0.803736108	A188/W22	S1	1	2n
0.585086042	0.466187433	0.980302841	1.178866263	1.16286645	1.02686892	0.887419523	1.029103609	0.803736108	A188/W22	S1	1	2n
0.696531002	0.630724175	0.857764986	1.085305449	1.070575461	0.971362492	1.020532452	1.029103609	0.803736108	A188/W22	S1	1	2n
0.724392243	0.703851615	0.801601802	1.02916896	1.070575461	0.832596422	1.011658256	0.989522701	0.974225585	A188/W22	S1	1	2n
0.724392243	0.639865105	0.730121387	1.066593286	1.052117264	0.985239099	0.843048547	0.633294529	0.949869946	A188/W22	S1	1	2n
0.752253483	0.575878594	0.829683394	1.066593286	1.089033659	1.040745528	0.940664695	0.791618161	0.901158666	A188/W22	S1	1	2n
0.724392243	0.479898829	0.829683394	1.122729774	1.107491857	0.915856064	0.931790499	0.989522701	0.901158666	A188/W22	S1	1	2n
0.752253483	0.571308129	1.023701664	1.141441937	1.089033659	0.88810285	0.96728728	0.870779977	0.901158666	A188/W22	S1	1	2n
0.863698443	0.70842208	0.783731698	1.02916896	1.052117264	0.915856064	1.109274404	1.068684517	0.803736108	A188/W22	S1	1	2n
0.668669762	0.539314874	0.931798273	1.122729774	1.107491857	0.971362492	0.860796938	0.831199069	0.925514306	A188/W22	S1	1	2n
0.417918601	0.374778133	0.845000626	1.104017611	1.16286645	0.985239099	0.709935619	0.752037253	0.608890991	A188/W22	S1	1	2n
0.891559683	0.649006035	0.83734201	1.066593286	1.052117264	0.999115706	0.94953889	0.712456345	1.071648144	A188/W22	S1	1	2n
NA	0.694710685	0.944562633	1.047881123	1.070575461	0.915856064	0.878545328	0.752037253	0.974225585	A188/W22	S1	1	2n
0.445779842	0.429623713	0.934351145	1.1601541	1.144408252	1.02686892	0.789803376	1.108265425	1.071648144	A188/W22	S1	1	2n
0.724392243	0.393059993	0.847553498	1.104017611	1.144408252	1.012992313	0.940664695	0.831199069	0.974225585	A188/W22	S1	1	2n
0.599016662	0.466187433	0.776073082	1.122729774	1.125950054	0.922794368	1.091526014	1.147846333	0.462757153	A188/W22	S1	1	2n
0.668669762	0.585019524	0.745438618	0.991744634	1.015200869	0.922794368	1.002784061	0.712456345	0.925514306	A188/W22	S1	1	2n
0.585086042	0.566737664	0.908822425	1.066593286	1.089033659	0.895041154	1.011658256	0.949941793	1.071648144	A188/W22	S1	1	2n
0.585086042	0.502751154	1.016043048	1.141441937	1.16286645	1.075437045	1.109274404	0.870779977	0.68195791	A188/W22	S1	1	2n
0.529363562	0.411341853	0.908822425	1.141441937	1.144408252	0.978300796	0.851922742	0.831199069	0.974225585	A188/W22	S1	1	2n
0.250751161	0.411341853	0.873082217	1.1601541	1.125950054	0.992177403	0.985035671	0.59371362	0.828091747	A188/W22	S1	1	2n
0.835837203	0.749556266	0.870529346	1.197578426	0.996742671	0.707706959	0.772054985	0.831199069	0.803736108	A188/W22	S1	2	2n
0.835837203	0.932374867	0.924139657	0.991744634	0.996742671	1.068498742	0.834174352	1.068684517	0.901158666	A188/W22	S1	2	2n
0.752253483	0.868388356	0.847553498	1.02916896	0.996742671	0.992177403	0.958413085	1.187427241	0.730669189	A188/W22	S1	2	2n
0.807975963	0.914093007	0.964985609	1.02916896	0.996742671	0.846473029	0.843048547	0.59371362	0.974225585	A188/W22	S1	2	2n
0.877629063	0.886670217	0.903716681	1.02916896	0.996742671	0.964424189	1.073777623	0.949941793	0.925514306	A188/W22	S1	2	2n
0.724392243	0.703851615	0.735227131	1.047881123	1.015200869	0.818719815	0.585696885	0.672875437	0.608890991	A188/W22	S1	2	2n
0.863698443	0.914093007	1.021148792	1.047881123	1.015200869	1.012992313	0.922916304	0.791618161	0.584535351	A188/W22	S1	2	2n
0.821906583	0.868388356	0.924139657	1.047881123	1.052117264	0.999115706	0.94953889	1.068684517	0.974225585	A188/W22	S1	2	2n
0.752253483	0.923233937	1.021148792	1.047881123	1.033659066	0.999115706	0.834174352	0.712456345	0.901158666	A188/W22	S1	2	2n
0.640808522	0.712992545	0.919033913	1.141441937	1.107491857	0.707706959	0.843048547	0.910360885	0.876803027	A188/W22	S1	2	2n
0.835837203	0.996361377	1.056889	1.047881123	1.052117264	1.12400517	1.020532452	1.029103609	0.828091747	A188/W22	S1	2	2n
0.919420923	0.987220447	0.949668377	1.02916896	1.033659066	0.957485885	1.100400209	0.672875437	0.998581225	A188/W22	S1	2	2n
0.794045343	0.904952077	1.10794644	1.066593286	1.052117264	1.040745528	1.011658256	0.831199069	0.852447387	A188/W22	S1	2	2n
0.780114723	0.822683706	0.791390314	1.010456797	0.978284473	0.874226243	0.843048547	0.752037253	0.876803027	A188/W22	S1	2	2n
0.640808522	0.676428825	0.796496058	1.02916896	1.033659066	0.929732671	0.976161476	0.672875437	0.803736108	A188/W22	S1	2	2n
0.752253483	0.914093007	0.954774121	1.02916896	1.015200869	0.929732671	0.905167914	0.59371362	0.828091747	A188/W22	S1	2	2n
0.947282163	1.023784168	0.847553498	0.973032471	0.959826276	0.943609278	1.064903428	0.791618161	0.828091747	A188/W22	S1	2	2n
0.780114723	0.859247426	0.913928169	1.104017611	1.015200869	0.860349636	0.887419523	0.831199069	0.974225585	A188/W22	S1	2	2n
0.835837203	0.968938587	0.857764986	1.010456797	1.015200869	0.971362492	1.020532452	1.266589057	0.925514306	A188/W22	S1	2	2n
0.585086042	0.658146965	0.847553498	1.066593286	1.089033659	1.096251956	0.993909866	0.870779977	0.730669189	A188/W22	S1	2	2n
0.654739142	0.859247426	1.08241772	1.066593286	1.089033659	0.804843208	0.976161476	0.831199069	0.755024829	A188/W22	S1	2	2n
0.626877902	0.914093007	0.903716681	1.02916896	0.996742671	0.943609278	0.896293718	0.672875437	0.901158666	A188/W22	S1	2	2n
0.752253483	0.859247426	1.046677512	1.066593286	1.089033659	0.901979457	1.073777623	0.831199069	0.949869946	A188/W22	S1	2	2n
0.585086042	0.776979056	0.86287073	1.02916896	1.033659066	0.832596422	0.807551766	0.672875437	0.779380468	A188/W22	S1	2	2n
0.863698443	0.895811147	0.985408585	1.047881123	1.052117264	0.901979457	1.020532452	0.910360885	0.779380468	A188/W22	S1	2	2n
0.849767823	0.758697196	0.86287073	1.047881123	1.052117264	0.874226243	0.860796938	0.870779977	0.828091747	A188/W22	S1	2	2n
0.835837203	1.042066028	0.919033913	0.991744634	0.996742671	1.02686892	1.020532452	0.910360885	0.852447387	A188/W22	S1	2	2n
0.807975963	1.032925098	1.046677512	1.02916896	1.015200869	1.02686892	0.976161476	0.791618161	0.901158666	A188/W22	S1	2	2n
0.807975963	1.042066028	0.913928169	1.02916896	1.015200869	0.915856064	1.064903428	0.831199069	0.901158666	A188/W22	S1	2	2n
0.780114723	0.859247426	0.847553498	0.991744634	0.978284473	0.943609278	0.851922742	0.712456345	0.779380468	A188/W22	S1	2	2n
0.891559683	1.005502307	0.964985609	1.010456797	1.015200869	0.943609278	0.976161476	0.910360885	0.828091747	A188/W22	S1	2	2n
0.780114723	1.096911608	0.985408585	1.085305449	1.070575461	0.804843208	0.976161476	1.029103609	0.852447387	A188/W22	S1	2	2n
0.905490303	1.032925098	1.021148792	1.010456797	0.996742671	0.915856064	1.100400209	0.672875437	0.876803027	A188/W22	S1	2	2n
0.794045343	1.069488818	1.010937304	1.047881123	1.033659066	0.985239099	0.851922742	0.633294529	0.974225585	A188/W22	S1	2	2n
0.849767823	1.142616258	0.86287073	0.973032471	0.996742671	0.88810285	1.029406647	0.989522701	0.828091747	A188/W22	S1	2	2n
0.752253483	0.987220447	0.806707546	1.02916896	1.015200869	1.040745528	1.011658256	0.752037253	0.852447387	A188/W22	S1	2	2n
1.225894564	0.968938587	0.893505193	0.954320308	0.941368078	0.797904904	0.976161476	0.949941793	0.828091747	A188/W22	S1	3	2n
1.281617045	0.758697196	NA	NA	NA	NA	NA	NA	NA	A188/W22	S1	3	2n
1.086588364	1.106052538	0.944562633	0.954320308	0.941368078	1.033807224	0.931790499	1.187427241	0.828091747	A188/W22	S1	3	2n
1.030865884	1.096911608	0.834789138	0.935608145	1.033659066	1.02686892	0.843048547	1.227008149	0.267912036	A188/W22	S1	3	2n
1.170172084	1.106052538	0.944562633	0.973032471	0.941368078	1.02686892	1.189142161	1.108265425	1.071648144	A188/W22	S1	3	2n
1.198033324	1.133475328	0.883293705	0.954320308	0.941368078	0.936670975	1.064903428	0.910360885	0.852447387	A188/W22	S1	3	2n
0.975143403	0.996361377	0.903716681	0.973032471	0.941368078	0.929732671	1.064903428	1.187427241	0.730669189	A188/W22	S1	3	2n
1.198033324	1.078629748	0.908822425	0.954320308	0.978284473	1.012992313	1.047155037	1.108265425	0.949869946	A188/W22	S1	3	2n
1.142310844	0.968938587	0.765861594	0.954320308	0.959826276	0.985239099	0.931790499	0.831199069	0.608890991	A188/W22	S1	3	2n
1.086588364	0.959797657	0.842447754	0.973032471	0.941368078	0.839534726	1.047155037	0.989522701	0.779380468	A188/W22	S1	3	2n
1.253755804	1.188320909	0.842447754	0.916895982	0.922909881	0.901979457	0.94953889	0.752037253	0.949869946	A188/W22	S1	3	2n
1.114449604	0.850106496	0.76075585	0.973032471	0.922909881	0.811781511	0.887419523	NA	0.852447387	A188/W22	S1	3	2n
1.309478285	1.069488818	0.827130522	0.991744634	0.978284473	0.957485885	1.251261528	1.108265425	1.047292504	A188/W22	S1	3	2n
1.072657744	1.005502307	1.010937304	1.010456797	0.996742671	0.957485885	1.277884113	1.266589057	1.071648144	A188/W22	S1	3	2n
1.128380224	0.987220447	0.839894882	0.973032471	0.996742671	0.985239099	1.118148599	1.266589057	0.803736108	A188/W22	S1	3	2n
1.239825184	1.069488818	0.834789138	0.954320308	0.941368078	0.88810285	1.162519575	1.345750873	0.925514306	A188/W22	S1	3	2n
1.170172084	0.987220447	0.806707546	0.973032471	0.978284473	0.971362492	1.064903428	0.989522701	0.925514306	A188/W22	S1	3	2n
1.420923245	1.042066028	0.888399449	0.935608145	0.941368078	0.943609278	0.985035671	1.227008149	0.901158666	A188/W22	S1	3	2n
1.198033324	1.142616258	1.016043048	1.010456797	0.996742671	0.915856064	0.7454324	0.870779977	0.901158666	A188/W22	S1	3	2n
1.211963944	0.886670217	0.806707546	1.010456797	0.978284473	0.707706959	0.931790499	0.989522701	0.803736108	A188/W22	S1	3	2n
1.170172084	1.115193468	0.959879865	0.954320308	0.941368078	0.971362492	0.896293718	1.345750873	0.852447387	A188/W22	S1	3	2n
1.225894564	0.959797657	0.827130522	0.973032471	0.959826276	0.929732671	1.064903428	1.108265425	0.876803027	A188/W22	S1	3	2n
1.184102704	0.932374867	0.847553498	0.991744634	0.996742671	0.846473029	0.96728728	1.187427241	0.949869946	A188/W22	S1	3	2n
1.225894564	1.014643237	0.867976474	1.010456797	1.052117264	0.999115706	1.073777623	1.068684517	0.901158666	A188/W22	S1	3	2n
1.309478285	1.106052538	0.845000626	0.935608145	0.922909881	0.957485885	1.002784061	0.949941793	0.949869946	A188/W22	S1	3	2n
1.142310844	0.987220447	0.709698411	0.935608145	0.922909881	0.763213387	0.985035671	1.108265425	0.828091747	A188/W22	S1	3	2n
0.989074023	0.822683706	0.679063947	0.954320308	0.941368078	0.985239099	0.789803376	0.910360885	0.828091747	A188/W22	S1	3	2n
1.142310844	1.051206958	0.867976474	0.935608145	0.922909881	0.936670975	0.887419523	0.712456345	0.925514306	A188/W22	S1	3	2n
1.309478285	1.133475328	0.888399449	0.973032471	0.922909881	0.832596422	0.887419523	1.306169965	0.803736108	A188/W22	S1	3	2n
1.337339525	1.188320909	0.855212114	0.879471657	0.867535288	0.985239099	1.029406647	1.108265425	0.998581225	A188/W22	S1	3	2n
0.989074023	0.630724175	0.827130522	NA	1.107491857	0.943609278	0.727684009	NA	0.414045874	A188/W22	S1	3	2n
1.448784485	0.959797657	0.86287073	0.935608145	0.941368078	0.929732671	0.701061423	0.59371362	0.998581225	A188/W22	S1	3	2n
1.420923245	1.005502307	0.857764986	0.935608145	0.941368078	1.02686892	0.976161476	0.949941793	0.925514306	A188/W22	S1	3	2n
1.225894564	0.941515797	0.883293705	0.935608145	0.941368078	0.86728794	0.896293718	1.068684517	0.828091747	A188/W22	S1	3	2n
1.267686424	1.005502307	0.745438618	0.973032471	0.941368078	0.846473029	0.96728728	1.543655413	0.706313549	A188/W22	S1	3	2n
1.170172084	1.005502307	0.839894882	0.916895982	0.922909881	0.985239099	0.887419523	0.870779977	0.706313549	A188/W22	S1	3	2n
0.557224802	0.338214412	0.745438618	1.216290589	1.218241042	0.825658118	0.727684009	0.870779977	0.755024829	A188/W22	S3	1	2n
0.222889921	0.201100461	0.822024778	1.384700055	1.347448426	0.742398476	0.816425961	0.831199069	0.755024829	A188/W22	S3	1	2n
0.487571702	0.365637203	0.801601802	1.253714915	1.23669924	0.895041154	0.727684009	0.831199069	0.65760227	A188/W22	S3	1	2n
0.292543021	0.274227902	0.878187961	1.328563566	1.31053203	0.77015169	0.754306595	0.672875437	0.755024829	A188/W22	S3	1	2n
0.557224802	0.402200923	0.750544362	1.178866263	1.199782845	0.811781511	0.7454324	1.227008149	0.730669189	A188/W22	S3	1	2n
0.390057361	0.274227902	0.791390314	1.272427078	1.23669924	0.846473029	0.701061423	0.831199069	0.68195791	A188/W22	S3	1	2n
0.222889921	0.274227902	0.878187961	1.291139241	1.273615635	0.790966601	0.772054985	0.672875437	0.755024829	A188/W22	S3	1	2n
0.236820541	0.219382322	0.78628457	1.347275729	1.328990228	0.638323924	0.727684009	0.752037253	0.63324663	A188/W22	S3	1	2n
0.403987981	0.329073482	0.847553498	1.272427078	1.273615635	0.860349636	0.718809814	1.029103609	0.730669189	A188/W22	S3	1	2n
0.376126741	0.292509762	0.873082217	1.291139241	1.273615635	0.645262227	0.665564642	0.831199069	0.706313549	A188/W22	S3	1	2n
0.362196121	0.310791622	0.913928169	1.272427078	1.199782845	1.248894633	0.754306595	0.554132712	0.63324663	A188/W22	S3	1	2n
0.417918601	0.365637203	0.806707546	1.216290589	1.181324647	1.068498742	0.851922742	0.949941793	0.68195791	A188/W22	S3	1	2n
0.417918601	0.365637203	0.949668377	1.216290589	1.199782845	1.054622135	0.851922742	0.474970896	0.755024829	A188/W22	S3	1	2n
0.362196121	NA	NA	NA	NA	NA	NA	NA	NA	A188/W22	S3	1	2n
0.585086042	0.466187433	0.949668377	1.197578426	1.199782845	1.096251956	0.727684009	0.831199069	0.949869946	A188/W22	S3	1	2n
0.529363562	0.539314874	0.939456889	1.1601541	1.16286645	1.02686892	0.905167914	0.752037253	0.876803027	A188/W22	S3	1	2n
0.278612401	0.301650692	0.83734201	1.272427078	1.273615635	1.068498742	0.656690447	0.633294529	0.730669189	A188/W22	S3	1	2n
0.557224802	0.521033014	0.822024778	1.141441937	1.125950054	1.012992313	0.887419523	0.870779977	0.852447387	A188/W22	S3	1	2n
0.501502322	0.411341853	0.934351145	1.216290589	1.181324647	0.943609278	0.754306595	0.791618161	0.876803027	A188/W22	S3	1	2n
0.362196121	0.182818601	0.582054812	1.47826087	1.495114007	0.964424189	0.665564642	0.514551804	0.535824072	A188/W22	S3	1	2n
0.612947282	0.383919063	0.712251283	1.1601541	1.144408252	0.74933678	0.887419523	1.029103609	0.852447387	A188/W22	S3	1	2n
0.612947282	0.388489528	0.81181329	1.197578426	1.218241042	0.901979457	0.931790499	1.583236321	0.876803027	A188/W22	S3	1	2n
NA	0.447905573	0.740332874	1.104017611	1.125950054	0.846473029	0.851922742	1.029103609	0.852447387	A188/W22	S3	1	2n
0.557224802	0.425053248	0.725015643	1.178866263	1.16286645	0.825658118	0.931790499	2.058207218	0.730669189	A188/W22	S3	1	2n
0.585086042	0.393059993	0.719909899	1.1601541	1.144408252	0.832596422	0.976161476	1.385331781	0.876803027	A188/W22	S3	1	2n
0.724392243	0.466187433	0.686722563	1.104017611	1.107491857	0.728521869	0.843048547	1.266589057	0.730669189	A188/W22	S3	1	2n
0.585086042	0.429623713	0.829683394	1.197578426	1.23669924	0.756275083	0.976161476	1.227008149	0.65760227	A188/W22	S3	1	2n
0.585086042	0.397630458	0.76075585	1.1601541	1.144408252	0.74933678	0.976161476	1.504074505	0.876803027	A188/W22	S3	1	2n
0.668669762	0.461616968	0.650982355	1.178866263	1.16286645	0.721583566	0.860796938	1.306169965	0.730669189	A188/W22	S3	1	2n
0.640808522	0.438764643	0.745438618	1.122729774	1.16286645	0.860349636	0.922916304	0.831199069	0.755024829	A188/W22	S3	1	2n
0.696531002	0.365637203	0.740332874	1.178866263	1.218241042	0.971362492	0.940664695	1.345750873	0.755024829	A188/W22	S3	1	2n
0.585086042	0.356496273	0.801601802	1.141441937	1.144408252	0.86728794	0.976161476	1.504074505	0.803736108	A188/W22	S3	1	2n
0.557224802	0.521033014	0.919033913	1.122729774	1.107491857	1.110128563	0.860796938	0.791618161	0.949869946	A188/W22	S3	2	2n
0.724392243	0.639865105	0.924139657	1.122729774	1.089033659	0.985239099	0.789803376	0.791618161	0.63324663	A188/W22	S3	2	2n
0.696531002	0.649006035	0.86287073	1.085305449	1.089033659	1.12400517	0.7454324	0.712456345	0.730669189	A188/W22	S3	2	2n
0.05572248	NA	NA	NA	NA	NA	NA	NA	NA	A188/W22	S3	2	2n
0.668669762	0.676428825	0.990514329	1.085305449	1.070575461	0.999115706	0.709935619	0.831199069	0.828091747	A188/W22	S3	2	2n
0.640808522	0.658146965	0.939456889	1.122729774	1.089033659	1.12400517	0.843048547	0.474970896	0.852447387	A188/W22	S3	2	2n
0.668669762	0.639865105	0.857764986	1.141441937	1.107491857	1.02686892	0.843048547	0.672875437	0.852447387	A188/W22	S3	2	2n
0.362196121	NA	NA	NA	NA	NA	NA	NA	NA	A188/W22	S3	2	2n
0.487571702	0.365637203	0.783731698	1.216290589	1.16286645	0.790966601	0.532451714	0.237485448	0.63324663	A188/W22	S3	2	2n
0.557224802	0.658146965	0.730121387	1.104017611	1.070575461	0.985239099	0.612319471	0.59371362	0.852447387	A188/W22	S3	2	2n
0.473641082	0.548455804	0.796496058	1.1601541	1.144408252	0.74933678	0.736558204	0.712456345	0.730669189	A188/W22	S3	2	2n
0.501502322	0.575878594	0.829683394	1.141441937	1.089033659	0.707706959	0.621193666	0.752037253	0.755024829	A188/W22	S3	2	2n
0.473641082	0.612442315	0.906269553	1.104017611	1.089033659	0.707706959	0.665564642	0.712456345	0.901158666	A188/W22	S3	2	2n
0.417918601	0.630724175	0.793943186	1.1601541	1.125950054	0.846473029	0.709935619	0.712456345	0.779380468	A188/W22	S3	2	2n
0.417918601	0.566737664	0.822024778	1.1601541	1.16286645	0.846473029	0.727684009	0.791618161	0.730669189	A188/W22	S3	2	2n
0.431849222	0.557596734	0.796496058	1.104017611	1.089033659	0.790966601	0.718809814	0.554132712	0.779380468	A188/W22	S3	2	2n
0.445779842	0.557596734	0.85010637	1.141441937	1.107491857	0.707706959	0.630067861	0.712456345	0.876803027	A188/W22	S3	2	2n
0.529363562	0.557596734	0.740332874	1.122729774	1.107491857	0.679953745	0.701061423	0.712456345	0.779380468	A188/W22	S3	2	2n
0.334334881	0.484469294	0.867976474	1.197578426	1.181324647	0.832596422	0.541325909	0.672875437	0.68195791	A188/W22	S3	2	2n
0.473641082	0.457046503	0.801601802	1.178866263	1.181324647	0.777089994	0.922916304	1.068684517	0.755024829	A188/W22	S3	2	2n
0.599016662	0.566737664	0.822024778	1.085305449	1.107491857	0.74933678	0.887419523	1.424912689	0.730669189	A188/W22	S3	2	2n
0.724392243	0.731274405	0.847553498	1.104017611	1.089033659	0.721583566	1.064903428	1.266589057	0.803736108	A188/W22	S3	2	2n
0.654739142	0.521033014	0.796496058	1.122729774	1.107491857	0.804843208	0.94953889	1.385331781	0.755024829	A188/W22	S3	2	2n
0.376126741	0.274227902	0.49015142	NA	1.23669924	NA	NA	NA	NA	A188/W22	S3	2	2n
0.557224802	0.539314874	0.873082217	1.1601541	1.16286645	0.693830352	0.931790499	1.424912689	0.852447387	A188/W22	S3	2	2n
0.557224802	0.548455804	0.78628457	1.178866263	1.16286645	0.777089994	0.940664695	1.227008149	0.925514306	A188/W22	S3	2	2n
0.668669762	0.566737664	0.873082217	1.104017611	1.107491857	0.735460173	0.860796938	1.147846333	0.65760227	A188/W22	S3	2	2n
0.668669762	0.612442315	0.791390314	1.085305449	1.089033659	0.874226243	0.940664695	1.227008149	0.828091747	A188/W22	S3	2	2n
0.612947282	0.548455804	0.883293705	1.1601541	1.16286645	0.777089994	0.860796938	1.306169965	0.803736108	A188/W22	S3	2	2n
0.585086042	0.548455804	0.959879865	1.178866263	1.16286645	0.874226243	0.843048547	1.464493597	0.730669189	A188/W22	S3	2	2n
0.571155422	0.621583245	0.822024778	1.122729774	1.125950054	0.818719815	0.985035671	1.147846333	0.730669189	A188/W22	S3	2	2n
0.696531002	0.594160454	0.689275435	1.066593286	1.089033659	1.12400517	0.887419523	0.474970896	0.925514306	A188/W22	S3	3	2n
0.947282163	0.758697196	0.740332874	1.02916896	1.015200869	1.096251956	0.976161476	0.910360885	0.852447387	A188/W22	S3	3	2n
1.086588364	0.845536031	0.819471906	0.991744634	0.978284473	1.110128563	0.798677571	0.910360885	0.828091747	A188/W22	S3	3	2n
0.891559683	0.740415335	0.842447754	1.066593286	1.052117264	1.214203115	1.073777623	0.791618161	0.949869946	A188/W22	S3	3	2n
0.947282163	0.7449858	0.745438618	1.047881123	1.052117264	1.158696687	1.038280842	0.791618161	0.974225585	A188/W22	S3	3	2n
0.807975963	0.639865105	0.81181329	1.104017611	1.089033659	1.096251956	1.038280842	0.752037253	0.998581225	A188/W22	S3	3	2n
0.919420923	0.722133475	0.776073082	1.02916896	1.015200869	1.151758384	0.896293718	0.910360885	0.803736108	A188/W22	S3	3	2n
1.281617045	0.968938587	0.86287073	0.973032471	0.959826276	1.130943473	0.914042109	0.870779977	NA	A188/W22	S3	3	2n
0.835837203	0.69014022	0.814366162	1.047881123	1.033659066	1.151758384	0.816425961	0.910360885	0.876803027	A188/W22	S3	3	2n
1.058727124	0.927804402	0.870529346	1.010456797	0.996742671	1.12400517	1.064903428	NA	0.901158666	A188/W22	S3	3	2n
1.225894564	0.918663472	0.735227131	0.954320308	0.959826276	1.151758384	0.869671133	0.791618161	0.730669189	A188/W22	S3	3	2n
1.030865884	0.786119986	0.755650106	1.047881123	1.033659066	0.735460173	1.144771185	1.306169965	0.949869946	A188/W22	S3	3	2n
1.225894564	0.959797657	0.725015643	1.047881123	1.033659066	0.700768655	0.96728728	1.464493597	0.706313549	A188/W22	S3	3	2n
1.058727124	0.941515797	0.5922663	1.104017611	1.16286645	0.74933678	0.878545328	0.831199069	NA	A188/W22	S3	3	2n
1.170172084	0.978079517	0.888399449	1.010456797	0.996742671	0.874226243	1.029406647	1.385331781	0.998581225	A188/W22	S3	3	2n
1.198033324	0.904952077	0.576949068	0.991744634	1.033659066	0.584205156	0.878545328	1.345750873	0.487112793	A188/W22	S3	3	2n
1.281617045	0.822683706	0.857764986	0.991744634	1.015200869	0.756275083	0.96728728	1.741559953	0.803736108	A188/W22	S3	3	2n
1.170172084	0.932374867	0.714804155	1.010456797	0.996742671	0.763213387	0.922916304	0.989522701	0.706313549	A188/W22	S3	3	2n
1.309478285	0.895811147	0.81181329	1.010456797	0.996742671	0.874226243	1.011658256	1.464493597	0.779380468	A188/W22	S3	3	2n
1.170172084	0.950656727	0.781178826	0.991744634	1.015200869	0.929732671	0.922916304	1.306169965	0.803736108	A188/W22	S3	3	2n
1.198033324	0.877529286	0.663746715	0.973032471	0.996742671	0.735460173	1.020532452	1.820721769	0.706313549	A188/W22	S3	3	2n
1.170172084	0.621583245	0.857764986	1.047881123	1.052117264	0.735460173	1.020532452	1.504074505	0.755024829	A188/W22	S3	3	2n
0.863698443	0.658146965	0.663746715	1.047881123	1.052117264	0.915856064	0.887419523	0.712456345	0.755024829	A188/W22	S3	3	2n
0.752253483	0.530173944	0.648429483	1.085305449	1.070575461	0.874226243	0.834174352	0.672875437	0.68195791	A188/W22	S3	3	2n
0.961212783	0.575878594	0.83734201	1.047881123	1.052117264	0.943609278	0.7454324	0.712456345	0.65760227	A188/W22	S3	3	2n
0.863698443	0.61701278	0.719909899	1.066593286	1.033659066	0.777089994	0.878545328	0.791618161	0.65760227	A188/W22	S3	3	2n
0.821906583	0.246805112	0.750544362	1.047881123	1.033659066	0.957485885	0.754306595	0.752037253	0.584535351	A188/W22	S3	3	2n
0.891559683	0.575878594	0.648429483	1.047881123	1.033659066	0.777089994	0.816425961	0.554132712	0.63324663	A188/W22	S3	3	2n
0.696531002	0.607871849	0.883293705	1.104017611	1.089033659	0.790966601	0.843048547	0.672875437	0.876803027	A188/W22	S3	3	2n
0.780114723	0.557596734	0.801601802	1.085305449	1.089033659	0.957485885	0.789803376	0.752037253	0.65760227	A188/W22	S3	3	2n
0.794045343	0.612442315	0.740332874	1.085305449	1.052117264	0.707706959	0.718809814	0.672875437	0.65760227	A188/W22	S3	3	2n
0.835837203	0.607871849	0.847553498	1.085305449	1.070575461	0.638323924	0.851922742	0.791618161	0.730669189	A188/W22	S3	3	2n
0.933351543	0.740415335	0.781178826	1.02916896	0.996742671	0.846473029	0.7454324	0.633294529	0.803736108	A188/W22	S3	3	2n
0.919420923	0.612442315	0.822024778	1.066593286	1.052117264	0.901979457	0.816425961	0.633294529	0.68195791	A188/W22	S3	3	2n
0.501502322	0.420482783	0.536103116	1.1601541	1.218241042	0.763213387	1.011658256	0.791618161	0.949869946	A188/W22	S5	1	2n
0.459710462	0.365637203	0.617795019	1.197578426	1.218241042	0.707706959	0.834174352	1.029103609	0.803736108	A188/W22	S5	1	2n
0.682600382	0.420482783	0.607583531	1.1601541	1.199782845	0.707706959	0.887419523	1.068684517	0.828091747	A188/W22	S5	1	2n
0.710461623	0.447905573	0.51568014	1.122729774	1.181324647	0.74933678	0.96728728	1.029103609	0.803736108	A188/W22	S5	1	2n
0.473641082	0.383919063	0.612689275	1.178866263	1.218241042	0.846473029	0.905167914	0.949941793	0.68195791	A188/W22	S5	1	2n
0.515432942	0.374778133	0.536103116	1.197578426	1.255157438	0.818719815	0.976161476	0.910360885	0.803736108	A188/W22	S5	1	2n
0.445779842	0.338214412	0.571843324	1.235002752	1.255157438	0.818719815	0.931790499	1.147846333	0.803736108	A188/W22	S5	1	2n
0.431849222	0.402200923	0.638217995	1.197578426	1.218241042	0.763213387	0.905167914	1.029103609	0.803736108	A188/W22	S5	1	2n
0.571155422	0.393059993	0.648429483	1.197578426	1.218241042	0.790966601	0.914042109	0.989522701	0.803736108	A188/W22	S5	1	2n
0.501502322	0.365637203	0.525891628	1.197578426	1.273615635	0.721583566	0.843048547	0.910360885	0.65760227	A188/W22	S5	1	2n
0.571155422	0.356496273	0.5922663	1.197578426	1.218241042	0.790966601	0.860796938	0.989522701	0.974225585	A188/W22	S5	1	2n
0.612947282	0.402200923	0.561631836	1.1601541	1.199782845	0.797904904	0.931790499	1.068684517	0.65760227	A188/W22	S5	1	2n
0.362196121	0.365637203	0.763308722	1.216290589	1.199782845	1.040745528	0.754306595	0.831199069	0.755024829	A188/W22	S5	1	2n
0.11144496	0.228523252	0.765861594	1.272427078	1.255157438	1.12400517	0.816425961	0.474970896	0.706313549	A188/W22	S5	1	2n
0.362196121	0.347355343	0.648429483	1.197578426	1.181324647	1.082375349	0.816425961	0.672875437	0.730669189	A188/W22	S5	1	2n
0.222889921	0.283368832	0.783731698	1.272427078	1.23669924	1.137881777	0.76318079	0.474970896	0.730669189	A188/W22	S5	1	2n
0.278612401	0.301650692	0.801601802	1.235002752	1.218241042	1.096251956	0.789803376	0.39580908	0.779380468	A188/W22	S5	1	2n
0.250751161	0.319932552	0.791390314	1.235002752	1.23669924	1.137881777	0.860796938	0.554132712	0.730669189	A188/W22	S5	1	2n
0.167167441	0.251375577	0.725015643	1.291139241	1.273615635	1.12400517	0.727684009	0.39580908	0.706313549	A188/W22	S5	1	2n
0.278612401	0.356496273	0.730121387	1.216290589	1.199782845	1.082375349	0.843048547	0.554132712	0.828091747	A188/W22	S5	1	2n
0.529363562	0.447905573	0.919033913	1.178866263	1.181324647	0.797904904	0.7454324	0.59371362	0.828091747	A188/W22	S5	1	2n
0.696531002	0.676428825	1.016043048	1.141441937	1.144408252	1.075437045	0.76318079	0.633294529	0.949869946	A188/W22	S5	1	2n
0.752253483	0.621583245	NA	NA	NA	NA	NA	NA	NA	A188/W22	S5	1	2n
0.612947282	0.795260916	0.944562633	1.122729774	1.107491857	0.915856064	0.665564642	0.435389988	0.901158666	A188/W22	S5	1	2n
0.640808522	0.575878594	1.036466024	1.122729774	1.125950054	0.943609278	0.78092918	0.989522701	0.925514306	A188/W22	S5	1	2n
0.640808522	0.630724175	0.906269553	1.066593286	1.052117264	0.985239099	0.76318079	0.712456345	0.925514306	A188/W22	S5	1	2n
0.682600382	0.580449059	0.931798273	1.122729774	1.144408252	0.999115706	0.76318079	0.59371362	0.974225585	A188/W22	S5	1	2n
0.668669762	0.703851615	0.934351145	1.066593286	1.089033659	0.860349636	0.789803376	0.554132712	0.876803027	A188/W22	S5	1	2n
0.682600382	0.607871849	0.855212114	1.141441937	1.125950054	0.978300796	0.816425961	0.672875437	0.901158666	A188/W22	S5	1	2n
0.585086042	0.548455804	0.847553498	1.141441937	1.107491857	0.943609278	0.674438838	0.752037253	0.828091747	A188/W22	S5	1	2n
0.612947282	0.621583245	0.898610937	1.141441937	1.089033659	0.999115706	0.630067861	0.514551804	0.876803027	A188/W22	S5	1	2n
0.640808522	0.758697196	0.893505193	1.066593286	1.052117264	0.922794368	0.701061423	0.514551804	0.949869946	A188/W22	S5	1	2n
0.724392243	0.886670217	0.934351145	1.047881123	1.052117264	0.943609278	0.727684009	0.752037253	0.876803027	A188/W22	S5	2	2n
0.975143403	1.014643237	1.000725817	1.047881123	1.015200869	1.068498742	0.736558204	0.633294529	0.925514306	A188/W22	S5	2	2n
0.557224802	0.658146965	0.995620073	1.178866263	1.144408252	1.047683831	0.709935619	0.633294529	0.803736108	A188/W22	S5	2	2n
0.696531002	0.831824636	0.990514329	1.066593286	1.033659066	0.825658118	0.665564642	0.870779977	0.755024829	A188/W22	S5	2	2n
0.738322863	0.786119986	1.051783256	1.104017611	1.070575461	0.88810285	0.550200104	0.672875437	0.876803027	A188/W22	S5	2	2n
0.807975963	0.968938587	1.128369416	1.047881123	1.052117264	0.901979457	0.665564642	0.831199069	0.901158666	A188/W22	S5	2	2n
0.696531002	0.822683706	1.123263672	1.085305449	1.089033659	0.901979457	0.922916304	0.712456345	0.755024829	A188/W22	S5	2	2n
0.807975963	0.968938587	1.08241772	1.047881123	1.052117264	0.943609278	0.665564642	0.633294529	0.779380468	A188/W22	S5	2	2n
0.752253483	0.840965566	1.061994744	1.104017611	1.089033659	0.860349636	0.57682269	0.554132712	0.925514306	A188/W22	S5	2	2n
0.696531002	0.886670217	1.102840696	1.066593286	1.052117264	1.082375349	0.57682269	0.59371362	0.852447387	A188/W22	S5	2	2n
0.780114723	0.923233937	1.128369416	1.047881123	1.089033659	0.999115706	0.701061423	0.554132712	0.901158666	A188/W22	S5	2	2n
0.863698443	0.932374867	1.041571768	1.047881123	1.052117264	0.846473029	0.709935619	0.752037253	0.755024829	A188/W22	S5	2	2n
0.445779842	0.457046503	0.347190589	1.178866263	1.16286645	NA	NA	NA	NA	A188/W22	S5	2	2n
0.640808522	0.603301384	0.633112251	1.104017611	1.107491857	0.596694102	0.825300157	0.949941793	0.706313549	A188/W22	S5	2	2n
0.668669762	0.575878594	NA	NA	1.181324647	NA	NA	NA	NA	A188/W22	S5	2	2n
0.543294182	0.639865105	0.622900763	1.104017611	1.125950054	0.686892048	0.843048547	0.554132712	0.414045874	A188/W22	S5	2	2n
0.557224802	0.548455804	0.689275435	1.1601541	1.181324647	0.679953745	0.940664695	1.029103609	0.68195791	A188/W22	S5	2	2n
0.571155422	0.571308129	0.663746715	1.122729774	1.144408252	0.811781511	0.922916304	0.752037253	0.730669189	A188/W22	S5	2	2n
0.557224802	0.594160454	0.673958203	1.104017611	1.125950054	0.568940888	0.834174352	0.989522701	0.755024829	A188/W22	S5	2	2n
0.515432942	0.539314874	0.653535227	1.141441937	1.16286645	0.707706959	0.922916304	0.633294529	0.68195791	A188/W22	S5	2	2n
0.529363562	0.530173944	0.5922663	1.104017611	1.125950054	0.707706959	0.94953889	0.672875437	0.803736108	A188/W22	S5	2	2n
0.557224802	0.598730919	0.684169691	1.104017611	1.125950054	0.555064281	0.798677571	0.633294529	0.63324663	A188/W22	S5	2	2n
0.599016662	0.607871849	0.638217995	1.104017611	1.107491857	0.645262227	0.798677571	1.068684517	0.755024829	A188/W22	S5	2	2n
0.501502322	0.585019524	0.643323739	1.1601541	1.144408252	0.63138562	0.825300157	0.831199069	0.63324663	A188/W22	S5	2	2n
0.557224802	0.511892084	0.755650106	1.122729774	1.107491857	1.040745528	0.843048547	0.514551804	0.828091747	A188/W22	S5	2	2n
0.181098061	0.347355343	0.510574396	1.197578426	1.218241042	1.082375349	0.807551766	0.435389988	0.68195791	A188/W22	S5	2	2n
0.264681781	0.402200923	0.735227131	1.178866263	1.16286645	1.040745528	0.798677571	0.39580908	0.779380468	A188/W22	S5	2	2n
0.654739142	0.548455804	0.776073082	1.104017611	1.107491857	1.054622135	0.851922742	0.356228172	0.730669189	A188/W22	S5	2	2n
0.487571702	0.511892084	0.735227131	1.141441937	1.144408252	0.985239099	0.843048547	0.435389988	0.828091747	A188/W22	S5	2	2n
0.292543021	0.393059993	0.571843324	1.1601541	1.181324647	0.985239099	0.7454324	0.39580908	0.730669189	A188/W22	S5	2	2n
0.292543021	0.411341853	0.81181329	1.197578426	1.181324647	1.054622135	0.798677571	0.356228172	0.779380468	A188/W22	S5	2	2n
0.599016662	0.530173944	0.79904893	1.122729774	1.107491857	1.040745528	0.825300157	0.435389988	0.828091747	A188/W22	S5	2	2n
0.543294182	0.502751154	0.704592667	1.141441937	1.125950054	1.040745528	0.798677571	0.514551804	0.828091747	A188/W22	S5	2	2n
0.208959301	0.319932552	0.633112251	1.216290589	1.199782845	1.054622135	0.789803376	0.39580908	0.755024829	A188/W22	S5	2	2n
1.114449604	0.927804402	0.970091353	1.010456797	0.996742671	0.922794368	0.727684009	0.356228172	0.706313549	A188/W22	S5	3	2n
0.696531002	0.585019524	0.898610937	1.104017611	1.125950054	0.985239099	0.674438838	0.514551804	0.901158666	A188/W22	S5	3	2n
1.198033324	0.904952077	1.000725817	1.047881123	1.015200869	0.915856064	0.7454324	0.39580908	0.828091747	A188/W22	S5	3	2n
1.198033324	0.658146965	1.010937304	NA	1.089033659	1.235018026	0.701061423	NA	0.65760227	A188/W22	S5	3	2n
0.891559683	0.909522542	0.867976474	1.047881123	1.015200869	1.068498742	0.789803376	0.474970896	0.730669189	A188/W22	S5	3	2n
0.835837203	0.891240682	0.959879865	1.047881123	1.033659066	1.012992313	0.76318079	0.59371362	0.828091747	A188/W22	S5	3	2n
1.448784485	1.124334398	1.046677512	0.973032471	0.978284473	1.054622135	0.789803376	0.910360885	0.925514306	A188/W22	S5	3	2n
1.170172084	1.170039049	0.954774121	0.973032471	0.996742671	1.012992313	0.630067861	0.474970896	0.755024829	A188/W22	S5	3	2n
1.142310844	0.978079517	1.061994744	1.010456797	0.996742671	0.846473029	0.772054985	0.474970896	0.852447387	A188/W22	S5	3	2n
1.170172084	1.096911608	0.954774121	0.973032471	0.978284473	1.02686892	0.834174352	0.633294529	0.706313549	A188/W22	S5	3	2n
1.198033324	1.060347888	1.067100488	1.010456797	1.015200869	1.075437045	0.718809814	0.554132712	0.876803027	A188/W22	S5	3	2n
1.198033324	1.106052538	1.046677512	1.010456797	0.978284473	1.12400517	0.851922742	0.791618161	0.828091747	A188/W22	S5	3	2n
0.891559683	0.594160454	0.551420348	1.047881123	1.089033659	0.707706959	1.029406647	0.949941793	0.755024829	A188/W22	S5	3	2n
0.835837203	0.603301384	0.5922663	1.047881123	1.089033659	0.707706959	1.100400209	1.187427241	0.65760227	A188/W22	S5	3	2n
0.780114723	0.566737664	0.444199725	1.047881123	1.107491857	0.721583566	0.878545328	0.791618161	0.730669189	A188/W22	S5	3	2n
0.640808522	0.530173944	0.638217995	1.104017611	1.107491857	0.721583566	0.958413085	0.712456345	0.755024829	A188/W22	S5	3	2n
0.835837203	0.658146965	0.459516957	1.047881123	1.070575461	0.624447317	1.002784061	0.949941793	0.828091747	A188/W22	S5	3	2n
0.835837203	0.639865105	0.617795019	1.047881123	1.070575461	0.74933678	0.976161476	0.949941793	0.828091747	A188/W22	S5	3	2n
0.919420923	0.667287895	0.525891628	1.010456797	1.052117264	0.596694102	0.851922742	0.870779977	0.755024829	A188/W22	S5	3	2n
0.807975963	0.575878594	0.56673758	1.047881123	1.089033659	0.666077138	0.887419523	0.949941793	0.68195791	A188/W22	S5	3	2n
1.058727124	0.694710685	0.479939932	0.991744634	1.015200869	0.610570709	0.834174352	1.068684517	0.730669189	A188/W22	S5	3	2n
0.891559683	0.612442315	0.536103116	1.047881123	1.089033659	0.901979457	1.064903428	1.385331781	0.68195791	A188/W22	S5	3	2n
0.780114723	0.548455804	0.495257164	1.085305449	1.144408252	0.471804639	1.020532452	0.949941793	0.779380468	A188/W22	S5	3	2n
0.696531002	0.566737664	0.561631836	1.085305449	1.107491857	0.693830352	0.931790499	0.712456345	0.803736108	A188/W22	S5	3	2n
1.239825184	0.850106496	0.827130522	0.991744634	0.978284473	1.082375349	0.887419523	0.554132712	0.828091747	A188/W22	S5	3	2n
1.198033324	0.886670217	0.765861594	0.991744634	0.996742671	1.054622135	0.958413085	0.712456345	0.925514306	A188/W22	S5	3	2n
1.058727124	0.904952077	0.801601802	0.991744634	0.996742671	1.082375349	0.851922742	0.633294529	0.876803027	A188/W22	S5	3	2n
0.626877902	0.603301384	0.725015643	1.066593286	1.070575461	1.179511598	0.914042109	0.356228172	0.828091747	A188/W22	S5	3	2n
1.225894564	0.950656727	0.847553498	0.991744634	0.996742671	1.096251956	0.976161476	0.474970896	0.803736108	A188/W22	S5	3	2n
1.211963944	0.978079517	0.827130522	1.010456797	0.996742671	1.096251956	0.905167914	0.633294529	0.876803027	A188/W22	S5	3	2n
1.114449604	0.895811147	0.86287073	1.010456797	0.996742671	1.068498742	0.736558204	0.554132712	0.852447387	A188/W22	S5	3	2n
1.086588364	0.850106496	0.822024778	1.047881123	1.052117264	1.040745528	0.851922742	0.633294529	0.876803027	A188/W22	S5	3	2n
1.072657744	0.859247426	0.842447754	0.991744634	0.996742671	0.999115706	0.727684009	0.316647264	0.755024829	A188/W22	S5	3	2n
1.184102704	0.886670217	0.806707546	1.010456797	1.015200869	0.943609278	0.905167914	0.514551804	0.803736108	A188/W22	S5	3	2n
0.557224802	0.383919063	0.648429483	1.1601541	1.181324647	0.971362492	0.754306595	0.356228172	0.706313549	A188/W22	S7	1	2n
0.445779842	0.420482783	0.765861594	1.216290589	1.218241042	1.179511598	0.887419523	0.514551804	0.63324663	A188/W22	S7	1	2n
0.612947282	0.511892084	0.745438618	1.1601541	1.16286645	1.089313652	0.825300157	0.39580908	0.779380468	A188/W22	S7	1	2n
0.654739142	0.475328364	0.719909899	1.1601541	1.16286645	1.054622135	0.931790499	0.554132712	0.65760227	A188/W22	S7	1	2n
0.585086042	0.411341853	0.689275435	1.178866263	1.199782845	1.054622135	0.798677571	0.514551804	0.706313549	A188/W22	S7	1	2n
0.515432942	0.429623713	0.704592667	1.197578426	1.16286645	1.054622135	0.807551766	0.514551804	0.803736108	A188/W22	S7	1	2n
0.306473641	0.191959531	0.622900763	1.422124381	1.458197611	0.999115706	0.621193666	0.554132712	0.267912036	A188/W22	S7	1	2n
0.654739142	0.457046503	0.638217995	1.1601541	1.16286645	1.033807224	0.843048547	0.474970896	0.63324663	A188/W22	S7	1	2n
0.612947282	0.484469294	0.689275435	1.1601541	1.16286645	1.110128563	0.887419523	0.435389988	0.779380468	A188/W22	S7	1	2n
0.487571702	0.393059993	0.673958203	1.216290589	1.218241042	1.082375349	0.869671133	0.514551804	0.63324663	A188/W22	S7	1	2n
0.390057361	0.365637203	0.857764986	1.253714915	1.255157438	1.040745528	0.727684009	0.356228172	0.340978955	A188/W22	S7	1	2n
0.557224802	0.429623713	0.781178826	1.178866263	1.199782845	1.075437045	0.976161476	0.474970896	0.608890991	A188/W22	S7	1	2n
0.445779842	0.292509762	0.990514329	NA	NA	0.485681246	0.514703323	NA	NA	A188/W22	S7	1	2n
0.431849222	0.255946042	0.880740833	1.309851403	1.31053203	1.068498742	0.57682269	0.554132712	0.730669189	A188/W22	S7	1	2n
0.445779842	0.329073482	1.039018896	1.253714915	1.292073833	0.846473029	0.541325909	0.791618161	0.828091747	A188/W22	S7	1	2n
0.445779842	0.310791622	1.008384432	1.272427078	1.273615635	0.957485885	0.665564642	0.752037253	0.828091747	A188/W22	S7	1	2n
0.668669762	0.429623713	0.993067201	1.216290589	1.23669924	1.096251956	0.709935619	0.910360885	0.998581225	A188/W22	S7	1	2n
0.362196121	0.292509762	1.072206232	1.328563566	1.347448426	1.193388205	0.514703323	0.633294529	0.949869946	A188/W22	S7	1	2n
0.585086042	0.393059993	1.04412464	1.197578426	1.218241042	0.88810285	0.789803376	0.791618161	0.949869946	A188/W22	S7	1	2n
0.445779842	0.338214412	1.072206232	1.253714915	1.273615635	0.88810285	0.567948495	0.712456345	0.828091747	A188/W22	S7	1	2n
0.529363562	0.411341853	1.067100488	1.253714915	1.255157438	0.929732671	0.656690447	0.831199069	0.925514306	A188/W22	S7	1	2n
0.501502322	0.347355343	0.982855713	1.235002752	1.218241042	1.096251956	0.718809814	0.633294529	0.876803027	A188/W22	S7	1	2n
0.362196121	0.255946042	0.474834188	1.309851403	1.292073833	0.51343446	0.718809814	1.385331781	0.63324663	A188/W22	S7	1	2n
0.334334881	0.283368832	0.520785884	1.235002752	1.255157438	0.652200531	0.709935619	1.108265425	0.63324663	A188/W22	S7	1	2n
0.362196121	0.301650692	0.49015142	1.291139241	1.273615635	0.624447317	0.567948495	1.306169965	0.779380468	A188/W22	S7	1	2n
0.473641082	0.283368832	0.510574396	1.253714915	1.255157438	0.499557853	0.630067861	0.870779977	0.779380468	A188/W22	S7	1	2n
0.208959301	0.173677671	0.485045676	1.347275729	1.347448426	0.568940888	0.727684009	0.949941793	0.487112793	A188/W22	S7	1	2n
0.320404261	0.274227902	0.51568014	1.328563566	1.347448426	0.638323924	0.887419523	1.147846333	0.803736108	A188/W22	S7	1	2n
0.195028681	0.201100461	0.464622701	1.291139241	1.273615635	0.457928032	0.621193666	0.989522701	0.63324663	A188/W22	S7	1	2n
0.250751161	0.228523252	0.51568014	1.328563566	1.328990228	0.555064281	0.701061423	1.108265425	0.63324663	A188/W22	S7	1	2n
0.195028681	0.356496273	0.546314604	1.272427078	1.273615635	0.638323924	0.798677571	0.672875437	0.68195791	A188/W22	S7	1	2n
0.362196121	0.310791622	0.49015142	1.216290589	1.23669924	0.51343446	0.807551766	1.147846333	0.68195791	A188/W22	S7	1	2n
0.445779842	0.274227902	0.495257164	1.253714915	1.273615635	0.652200531	0.789803376	1.029103609	0.755024829	A188/W22	S7	1	2n
0.445779842	0.356496273	0.479939932	1.235002752	1.328990228	0.527311067	0.727684009	1.108265425	0.340978955	A188/W22	S7	1	2n
0.654739142	0.740415335	0.975197097	1.141441937	1.125950054	1.012992313	0.709935619	0.989522701	0.876803027	A188/W22	S7	2	2n
0.417918601	0.420482783	0.816919034	1.1601541	1.199782845	0.915856064	0.674438838	0.791618161	0.949869946	A188/W22	S7	2	2n
0.696531002	0.694710685	0.939456889	1.122729774	1.144408252	1.012992313	0.621193666	0.672875437	0.803736108	A188/W22	S7	2	2n
0.612947282	0.457046503	0.919033913	1.1601541	1.16286645	0.957485885	0.57682269	0.514551804	0.828091747	A188/W22	S7	2	2n
0.724392243	0.712992545	0.919033913	1.085305449	1.089033659	0.999115706	0.594571081	0.554132712	0.901158666	A188/W22	S7	2	2n
0.362196121	0.365637203	0.86287073	1.178866263	1.199782845	0.88810285	0.57682269	0.39580908	0.828091747	A188/W22	S7	2	2n
0.863698443	0.868388356	0.980302841	1.066593286	1.089033659	1.096251956	0.692187228	0.831199069	0.389690234	A188/W22	S7	2	2n
0.696531002	0.566737664	0.919033913	1.1601541	1.181324647	0.971362492	0.585696885	0.672875437	0.901158666	A188/W22	S7	2	2n
0.668669762	0.731274405	0.995620073	1.104017611	1.144408252	1.137881777	0.638942057	0.831199069	0.901158666	A188/W22	S7	2	2n
0.724392243	0.694710685	0.985408585	1.104017611	1.089033659	0.804843208	0.514703323	0.59371362	0.949869946	A188/W22	S7	2	2n
0.501502322	0.365637203	0.663746715	1.178866263	1.199782845	0.700768655	0.843048547	0.910360885	0.65760227	A188/W22	S7	2	2n
0.585086042	0.466187433	0.51568014	1.1601541	1.144408252	0.49261955	0.772054985	0.672875437	0.462757153	A188/W22	S7	2	2n
0.557224802	0.466187433	0.49015142	1.104017611	1.144408252	0.464866336	0.57682269	0.791618161	0.438401513	A188/W22	S7	2	2n
0.585086042	0.557596734	0.617795019	1.104017611	1.125950054	0.610570709	0.834174352	0.870779977	0.730669189	A188/W22	S7	2	2n
0.585086042	0.466187433	0.663746715	1.104017611	1.107491857	0.638323924	0.825300157	0.831199069	0.68195791	A188/W22	S7	2	2n
0.473641082	0.470757898	0.612689275	1.085305449	1.125950054	0.673015441	0.76318079	0.910360885	0.63324663	A188/W22	S7	2	2n
0.557224802	0.447905573	0.612689275	1.104017611	1.144408252	0.666077138	0.736558204	0.514551804	0.65760227	A188/W22	S7	2	2n
0.487571702	0.457046503	0.5922663	1.141441937	1.144408252	0.603632406	0.816425961	0.59371362	0.584535351	A188/W22	S7	2	2n
0.599016662	0.548455804	0.582054812	1.104017611	1.181324647	0.582817495	0.843048547	0.791618161	0.63324663	A188/W22	S7	2	2n
0.612947282	0.521033014	0.689275435	1.104017611	1.144408252	0.700768655	0.843048547	1.029103609	0.608890991	A188/W22	S7	2	2n
0.585086042	0.575878594	0.653535227	1.122729774	1.16286645	0.562002585	0.807551766	0.752037253	0.560179712	A188/W22	S7	2	2n
0.696531002	0.447905573	0.622900763	1.122729774	1.125950054	0.700768655	0.851922742	0.59371362	0.730669189	A188/W22	S7	2	2n
0.682600382	0.612442315	0.852659242	1.085305449	1.070575461	1.054622135	0.878545328	0.39580908	0.584535351	A188/W22	S7	2	2n
0.585086042	0.658146965	0.832236266	1.141441937	1.107491857	1.110128563	0.993909866	0.39580908	0.65760227	A188/W22	S7	2	2n
0.668669762	0.621583245	0.847553498	1.122729774	1.107491857	1.054622135	0.94953889	0.435389988	0.730669189	A188/W22	S7	2	2n
0.668669762	0.649006035	0.78628457	1.085305449	1.052117264	1.040745528	0.905167914	0.356228172	0.730669189	A188/W22	S7	2	2n
0.696531002	0.685569755	0.806707546	1.085305449	1.070575461	1.096251956	0.825300157	0.474970896	0.65760227	A188/W22	S7	2	2n
0.557224802	0.585019524	0.929245401	1.104017611	1.089033659	1.040745528	0.878545328	0.316647264	0.706313549	A188/W22	S7	2	2n
0.738322863	0.703851615	0.857764986	1.085305449	1.052117264	1.165634991	0.834174352	0.474970896	0.535824072	A188/W22	S7	2	2n
0.334334881	0.493610224	0.898610937	1.197578426	1.16286645	0.985239099	0.834174352	0.277066356	0.68195791	A188/W22	S7	2	2n
0.668669762	0.621583245	0.857764986	1.104017611	1.070575461	1.096251956	0.851922742	0.356228172	0.63324663	A188/W22	S7	2	2n
0.640808522	0.603301384	0.750544362	1.122729774	1.125950054	0.790966601	0.727684009	0.39580908	0.608890991	A188/W22	S7	2	2n
0.752253483	0.703851615	0.857764986	1.085305449	1.089033659	0.999115706	0.905167914	0.554132712	0.65760227	A188/W22	S7	2	2n
0.640808522	0.658146965	0.83734201	1.104017611	1.070575461	1.068498742	0.816425961	0.356228172	0.584535351	A188/W22	S7	2	2n
1.142310844	0.950656727	0.765861594	1.010456797	0.996742671	1.096251956	0.958413085	0.474970896	0.730669189	A188/W22	S7	3	2n
1.142310844	0.813542776	0.709698411	1.047881123	0.996742671	1.02686892	0.914042109	0.237485448	0.608890991	A188/W22	S7	3	2n
1.281617045	1.051206958	0.801601802	0.991744634	0.959826276	1.172573294	0.96728728	0.356228172	0.68195791	A188/W22	S7	3	2n
1.365200765	1.005502307	0.702039795	0.991744634	0.996742671	1.165634991	0.931790499	0.633294529	0.730669189	A188/W22	S7	3	2n
1.239825184	1.032925098	0.822024778	1.010456797	0.978284473	0.985239099	0.96728728	0.554132712	0.779380468	A188/W22	S7	3	2n
1.184102704	0.914093007	0.758202978	0.991744634	0.978284473	1.082375349	0.922916304	0.59371362	0.63324663	A188/W22	S7	3	2n
1.225894564	0.904952077	0.78628457	1.010456797	0.996742671	1.012992313	0.958413085	0.474970896	0.779380468	A188/W22	S7	3	2n
1.198033324	0.978079517	0.770967338	0.991744634	0.959826276	0.999115706	0.798677571	0.59371362	0.876803027	A188/W22	S7	3	2n
1.267686424	0.914093007	0.776073082	0.991744634	0.959826276	0.999115706	0.860796938	0.474970896	0.706313549	A188/W22	S7	3	2n
1.281617045	0.987220447	0.791390314	1.010456797	0.996742671	0.957485885	0.976161476	0.39580908	0.68195791	A188/W22	S7	3	2n
0.891559683	0.676428825	0.439093981	1.02916896	1.070575461	0.707706959	1.064903428	0.712456345	0.462757153	A188/W22	S7	3	2n
0.891559683	0.566737664	0.500362908	1.02916896	1.033659066	0.679953745	0.976161476	0.870779977	0.706313549	A188/W22	S7	3	2n
0.863698443	0.621583245	0.520785884	1.010456797	1.033659066	0.693830352	0.931790499	1.108265425	0.68195791	A188/W22	S7	3	2n
0.877629063	0.630724175	0.454411213	1.02916896	0.978284473	0.610570709	0.76318079	0.712456345	0.535824072	A188/W22	S7	3	2n
1.003004644	0.731274405	0.479939932	1.010456797	1.033659066	0.652200531	1.073777623	1.345750873	0.292267676	A188/W22	S7	3	2n
0.975143403	0.685569755	0.510574396	1.010456797	1.015200869	0.707706959	1.038280842	1.187427241	0.779380468	A188/W22	S7	3	2n
1.003004644	0.703851615	0.520785884	1.010456797	1.015200869	0.610570709	0.940664695	0.870779977	0.706313549	A188/W22	S7	3	2n
1.030865884	0.658146965	0.546314604	1.047881123	1.052117264	0.74933678	1.020532452	1.068684517	0.779380468	A188/W22	S7	3	2n
0.905490303	0.649006035	0.510574396	1.047881123	1.070575461	0.735460173	0.976161476	0.870779977	0.63324663	A188/W22	S7	3	2n
1.058727124	0.676428825	0.500362908	0.991744634	1.015200869	0.679953745	0.931790499	1.068684517	0.779380468	A188/W22	S7	3	2n
0.947282163	0.639865105	0.413565261	1.010456797	1.033659066	0.638323924	0.940664695	0.752037253	0.706313549	A188/W22	S7	3	2n
0.863698443	0.539314874	0.418671005	1.085305449	1.125950054	0.860349636	1.002784061	0.791618161	0.511468432	A188/W22	S7	3	2n
1.058727124	0.941515797	0.929245401	1.010456797	1.033659066	0.839534726	0.727684009	0.435389988	1.022936865	A188/W22	S7	3	2n
0.975143403	1.005502307	0.86287073	0.973032471	0.996742671	0.971362492	0.638942057	0.59371362	0.828091747	A188/W22	S7	3	2n
0.849767823	0.786119986	0.873082217	1.047881123	1.052117264	0.832596422	0.612319471	0.277066356	0.925514306	A188/W22	S7	3	2n
1.198033324	0.996361377	0.990514329	1.010456797	1.033659066	0.929732671	0.7454324	0.712456345	1.022936865	A188/W22	S7	3	2n
1.030865884	0.795260916	0.939456889	1.047881123	1.052117264	0.874226243	0.736558204	0.356228172	0.925514306	A188/W22	S7	3	2n
0.989074023	0.731274405	0.913928169	1.047881123	1.089033659	0.957485885	0.807551766	0.59371362	1.071648144	A188/W22	S7	3	2n
0.724392243	0.639865105	0.822024778	1.066593286	1.125950054	0.693830352	NA	0.39580908	0.828091747	A188/W22	S7	3	2n
0.947282163	0.795260916	0.985408585	1.010456797	1.033659066	0.832596422	0.630067861	0.39580908	0.828091747	A188/W22	S7	3	2n
0.877629063	0.712992545	0.949668377	NA	1.033659066	0.541187674	0.550200104	NA	0.779380468	A188/W22	S7	3	2n
0.863698443	0.639865105	0.913928169	NA	1.089033659	0.832596422	0.630067861	0.435389988	0.876803027	A188/W22	S7	3	2n
0.905490303	0.850106496	0.801601802	1.010456797	1.033659066	0.818719815	0.594571081	0.672875437	0.925514306	A188/W22	S7	3	2n
0.919420923	0.850106496	0.888399449	1.047881123	1.015200869	0.596694102	0.594571081	0.435389988	0.779380468	A188/W22	S7	3	2n
0.625201072	0.531907045	1.104823813	1.086787106	1.121253875	1.048607719	1.041062576	1.18767507	0.939265537	B73/A188	F1	1	2n
0.795710456	NA	0.913321019	1.031526745	1.030830176	1.035661944	1.120381629	1.00952381	1.038135593	B73/A188	F1	1	2n
0.738873995	NA	0.65798396	1.068366985	1.121253875	0.945041524	0.941913759	1.00952381	0.84039548	B73/A188	F1	1	2n
1.008847185	NA	NA	1.031526745	1.193592835	0.919149976	0.991488168	1.00952381	1.062853107	B73/A188	F1	1	2n
0.824128686	0.826355588	0.947693315	0.994686504	1.012745436	1.061553493	1.041062576	1.128291317	NA	B73/A188	F1	1	2n
0.824128686	0.831104758	0.977155283	1.031526745	1.048914916	1.087445042	0.991488168	1.00952381	1.038135593	B73/A188	F1	1	2n
0.383646113	0.911840649	0.972244955	1.215727949	1.193592835	0.595505618	0.941913759	0.950140056	0.889830508	B73/A188	F1	1	2n
0.397855228	0.379933604	0.937872659	0.994686504	1.012745436	0.97740596	1.050977458	1.306442577	0.766242938	B73/A188	F1	1	2n
0.412064343	0.788362228	0.6825356	NA	1.211677575	0.737909135	0.594892901	0.475070028	0.519067797	B73/A188	F1	1	2n
0.866756032	0.826355588	0.952603643	1.031526745	1.048914916	1.035661944	1.130296511	1.00952381	1.013418079	B73/A188	F1	1	2n
0.78150134	0.94983401	0.952603643	0.994686504	0.994660696	1.009770396	1.090636984	1.18767507	1.087570621	B73/A188	F1	1	2n
0.78150134	0.797860568	0.982065611	1.049946865	1.048914916	1.035661944	1.041062576	1.128291317	1.013418079	B73/A188	F1	1	2n
0.653619303	0.864348949	1.01152758	1.049946865	1.030830176	1.009770396	0.971658404	1.00952381	1.062853107	B73/A188	F1	1	2n
0.795710456	0.902342309	0.957513971	1.013106624	1.030830176	0.996824621	1.031147694	1.128291317	1.112288136	B73/A188	F1	1	2n
0.824128686	0.95933235	0.996796596	1.013106624	1.030830176	0.983878847	1.100551866	1.068907563	1.062853107	B73/A188	F1	1	2n
0.852546917	0.854850609	0.982065611	1.031526745	1.048914916	1.074499267	1.021232813	0.950140056	1.087570621	B73/A188	F1	1	2n
0.738873995	0.664883807	1.031168892	1.049946865	1.085084395	1.061553493	1.001403049	0.831372549	0.988700565	B73/A188	F1	1	2n
0.653619303	0.774114718	1.021348236	1.068366985	1.066999656	0.996824621	0.941913759	0.950140056	1.013418079	B73/A188	F1	1	2n
0.667828418	0.778863888	1.045899876	1.178887708	1.157423355	1.126282364	1.041062576	0.712605042	1.062853107	B73/A188	F1	1	2n
0.710455764	0.930837329	0.982065611	1.031526745	1.048914916	1.035661944	1.120381629	1.18767507	0.939265537	B73/A188	F1	1	2n
0.795710456	0.845352269	0.942782987	1.049946865	1.048914916	1.087445042	1.070807221	0.950140056	0.988700565	B73/A188	F1	1	2n
0.682037534	0.883345629	1.031168892	1.049946865	1.048914916	1.061553493	1.090636984	1.068907563	1.013418079	B73/A188	F1	1	2n
0.880965147	0.831104758	0.90841069	1.031526745	1.030830176	1.080972154	1.080722103	1.068907563	1.013418079	B73/A188	F1	1	2n
0.596782842	0.446421985	0.810204129	1.123627347	1.121253875	1.074499267	1.011317931	1.484593838	0.790960452	B73/A188	F1	1	2n
0.880965147	0.835853928	0.952603643	1.031526745	1.030830176	1.048607719	1.100551866	1.00952381	0.988700565	B73/A188	F1	1	2n
[truncated: 5,024 more rows]
