# Supplementary material for: Inbreeding Depression in Genotypically Matched Diploid and Tetraploid Maize
Source: Front Genet. 2020 Nov 30;11:564928. doi: 10.3389/fgene.2020.564928 (PMC7734256; doi:10.3389/fgene.2020.564928)
Supplement: Supplementary file 4 [file Data_Sheet_4.ZIP › yao_etal_2020/README.txt]

R code for reproducing the results in the manuscript entitled

"Inbreeding Depression in Genotypically Matched Diploid and Tetraploid
Maize"

by Hong Yao, Sanvesh Srivastava, Nathan Swyers, Fangpu Han, R.W. Doerge,
and James A. Birchler.


Organization
============

  - The folder has been organized into two folders named '2008' and
    '2009.' The two folders contain three sub-folders named 'code,'
    'data,' and 'result.'
  - The 2008 and 2009 folders contain the statistical analysis and
    results for the data collected in the 2008 and 2009, respectively.
  - The 'data' folder contains experimental data for the two years.
  - The 'code' folder contains code for the statistical analysis.
  - The 'result' folder contains seven sub-folders named 'q1', ..., 'q7',
    which contain csv files for the p-values that are used to answer the
    seven questions in the manuscript.


Contact
=======

  - Please contact Sanvesh Srivastava (sanvesh-srivastava@uiowa.edu) if
    you have any questions about the statistical analysis or code.
